# Supplementary material for: Neuronal connectivity, behavioral, and transcriptional alterations associated with the loss of MARK2
Source: FASEB J. Author manuscript; Available in PMC 2026 Jun 16. (PMC13271256; doi:10.1096/fj.202400454R)
Supplement: Table S1 [file NIHMS2167548-supplement-Table_S1.xlsx]

## Sheet: Figure 1 Stats
MARK1 Expression
ANOVA table	SS	DF	MS	F (DFn, DFd)	P value
Treatment (between columns)	0.04565	2	0.02282	F (2, 9) = 1.017	P=0.3997
Residual (within columns)	0.202	9	0.02244
Total	0.2476	11
MARK2 Expression
ANOVA table	SS	DF	MS	F (DFn, DFd)	P value
Treatment (between columns)	1.782	2	0.891	F (2, 9) = 43.39	P<0.0001
Residual (within columns)	0.1848	9	0.02053
Total	1.967	11
Tukey's multiple comparisons test	Mean 1	Mean 2	Mean Diff.	SE of diff.	n1	n2	adjP
MARK2+/+ vs. MARK2+/-	1.02	0.4556	0.5641	0.1013	4	4	0.0009
MARK2+/+ vs. MARK2-/-	1.02	0.08212	0.9375	0.1013	4	4	<0.0001
MARK2+/- vs. MARK2-/-	0.4556	0.08212	0.3734	0.1013	4	4	0.0126
MARK3 Expression
ANOVA table	SS	DF	MS	F (DFn, DFd)	P value
Treatment (between columns)	0.04565	2	0.02282	F (2, 9) = 0.03143	P=0.9692
Residual (within columns)	0.202	9	0.02244
Total	0.2476	11

## Sheet: Figure 2 Stats
Spine Size Analysis
Nested one-way ANOVA – Spine Length
P value	0.1768
P value summary	ns
Significantly different (P < 0.05)?	No
F, DFn, Dfd	2.242, 2, 7
Nested one-way ANOVA – Spine Width
P value	0.2006
P value summary	ns
Significantly different (P < 0.05)?	No
F, DFn, Dfd	2.038, 2, 7
Nested one-way ANOVA – Spine LWR
P value	0.6789
P value summary	ns
Significantly different (P < 0.05)?	No
F, DFn, Dfd	0.4095, 2, 7
Nested one-way ANOVA – Spine Density
P value	0.8729
P value summary	ns
Significantly different (P < 0.05)?	No
F, DFn, Dfd	0.1386, 2, 7
Spine Morphology Analysis
ANOVA table	SS (Type III)		DF	MS	F (DFn, DFd)		P value
Classification	1890		4	472.4	F (4, 403) = 348.1		P<0.0001
Genotype	0.8184		2	0.4092	F (2, 403) = 0.3015		P=0.7398
Residual	546.9		403	1.357
Tukey’s multiple comparison test		Predicted (LS) mean 1		Predicted (LS) mean 2		Predicted (LS) mean diff.	SE of diff.	N1	N2	adjP
Filopodia
MARK2+/+ vs. MARK2+/-		0.1151		0.02657		0.08852	0.2764	35	31	0.945
MARK2+/+ vs. MARK2-/-		0.1151		0.04212		0.07297	0.3382	35	16	0.9747
MARK2+/- vs. MARK2-/-		0.02657		0.04212		-0.01555	0.3449	31	16	0.9989
Long Thin
MARK2+/+ vs. MARK2+/-		2.706		2.297		0.4097	0.2764	35	31	0.3004
MARK2+/+ vs. MARK2-/-		2.706		2.348		0.3582	0.3382	35	16	0.54
MARK2+/- vs. MARK2-/-		2.297		2.348		-0.05151	0.3449	31	16	0.9878
Thin
MARK2+/+ vs. MARK2+/-		5.05		6.331		-1.28	0.2764	35	31	<0.0001
MARK2+/+ vs. MARK2-/-		5.05		6.566		-1.516	0.3382	35	16	<0.0001
MARK2+/- vs. MARK2-/-		6.331		6.566		-0.2352	0.3449	31	16	0.7742
Mushroom
MARK2+/+ vs. MARK2+/-		4.111		3.405		0.7063	0.2764	35	31	0.0295
MARK2+/+ vs. MARK2-/-		4.111		3.397		0.7147	0.3382	35	16	0.0884
MARK2+/- vs. MARK2-/-		3.405		3.397		0.008409	0.3449	31	16	0.9997
Stubby
MARK2+/+ vs. MARK2+/-		0.3219		0.3051		0.01676	0.2764	35	31	0.998
MARK2+/+ vs. MARK2-/-		0.3219		0.5396		-0.2177	0.3382	35	16	0.796
MARK2+/- vs. MARK2-/-		0.3051		0.5396		-0.2345	0.3449	31	16	0.7754
Synaptosomal Fractionation
Homogenate (S1)						Synaptosome (P2)
Tubulin						Tubulin
Brown-Forsythe ANOVA test						ANOVA table	SS	DF	MS	F (DFn, DFd)	P value
F* (DFn, DFd)	2.049 (2.000, 5.699)					Treatment (between columns)	0.01593	2	0.007963	F (2, 9) = 1.089	P=0.3771
P value	0.2136					Residual (within columns)	0.06582	9	0.007313
P value summary	ns					Total	0.08174	11
Significant diff. among means (P < 0.05)?	No
Ace-Tubulin						Ace-Tubulin
Brown-Forsythe ANOVA test						ANOVA table	SS	DF	MS	F (DFn, DFd)	P value
F* (DFn, DFd)	0.3525 (2.000, 6.439)					Treatment (between columns)	0.02372	2	0.01186	F (2, 9) = 0.7520	P=0.4989
P value	0.7157					Residual (within columns)	0.142	9	0.01577
P value summary	ns					Total	0.1657	11
Significant diff. among means (P < 0.05)?	No
Ace-Tubulin/Tubulin						Ace-Tubulin/Tubulin
ANOVA table	SS	DF	MS	F (DFn, DFd)	P value	ANOVA table	SS	DF	MS	F (DFn, DFd)	P value
Treatment (between columns)	0.02889	2	0.01444	F (2, 9) = 2.028	P=0.1875	Treatment (between columns)	0.006757	2	0.003378	F (2, 9) = 0.1987	P=0.8233
Residual (within columns)	0.0641	9	0.007123			Residual (within columns)	0.153	9	0.017
Total	0.09299	11				Total	0.1598	11
PSD95						PSD95
Brown-Forsythe ANOVA test						ANOVA table	SS	DF	MS	F (DFn, DFd)	P value
F* (DFn, DFd)	0.2688 (2.000, 4.150)					Treatment (between columns)	0.007835	2	0.003917	F (2, 9) = 0.2357	P=0.7948
P value	0.7767					Residual (within columns)	0.1496	9	0.01662
P value summary	ns					Total	0.1574	11
Significant diff. among means (P < 0.05)?	No
GKAP						GKAP
Brown-Forsythe ANOVA test						ANOVA table	SS	DF	MS	F (DFn, DFd)	P value
F* (DFn, DFd)	1.574 (2.000, 4.094)					Treatment (between columns)	0.007306	2	0.003653	F (2, 9) = 0.07381	P=0.9294
P value	0.3111					Residual (within columns)	0.4454	9	0.04949
P value summary	ns					Total	0.4527	11
Significant diff. among means (P < 0.05)?	No
GluR1						GluR1
Brown-Forsythe ANOVA test						ANOVA table	SS	DF	MS	F (DFn, DFd)	P value
F* (DFn, DFd)	0.2991 (2.000, 5.407)					Treatment (between columns)	0.007021	2	0.00351	F (2, 9) = 0.6116	P=0.5636
P value	0.753					Residual (within columns)	0.05166	9	0.00574
P value summary	ns					Total	0.05868	11
Significant diff. among means (P < 0.05)?	No
GluR2						GluR2
ANOVA table	SS	DF	MS	F (DFn, DFd)	P value	Brown-Forsythe ANOVA test
Treatment (between columns)	0.02989	2	0.01494	F (2, 9) = 0.1418	P=0.8697	F (DFn, DFd)	0.9814 (2, 9)
Residual (within columns)	0.9484	9	0.1054			P value	0.4116
Total	0.9783	11				P value summary	ns
						Are SDs significantly different (P < 0.05)?	No
Homer1						Homer1
Brown-Forsythe ANOVA test						ANOVA table	SS	DF	MS	F (DFn, DFd)	P value
F* (DFn, DFd)	0.4268 (2.000, 5.022)					Treatment (between columns)	0.002364	2	0.001182	F (2, 9) = 0.05417	P=0.9476
P value	0.6742					Residual (within columns)	0.1963	9	0.02182
P value summary	ns					Total	0.1987	11
Significant diff. among means (P < 0.05)?	No
VGlut1						VGlut1
Brown-Forsythe ANOVA test						ANOVA table	SS	DF	MS	F (DFn, DFd)	P value
F* (DFn, DFd)	0.1162 (2.000, 4.638)					Treatment (between columns)	0.05261	2	0.0263	F (2, 9) = 0.2316	P=0.7979
P value	0.8928					Residual (within columns)	1.022	9	0.1136
P value summary	ns					Total	1.075	11
Significant diff. among means (P < 0.05)?	No
mEPSC Amplitude
Kruskal-Wallis test
P value	0.1549
Exact or approximate P value?	Approximate
P value summary	ns
Do the medians vary signif. (P < 0.05)?	No
Number of groups	4
Kruskal-Wallis statistic	5.242
mEPSC Frequency
Brown-Forsythe ANOVA test
F* (DFn, DFd)			3.678 (2.000, 32.10)
P value			0.0364
P value summary			*
Significant diff. among means (P < 0.05)?			Yes
Dunnett’s T3 Test	Mean 1	Mean 2		Mean Diff.	SE of diff.		n1	n2	adjP
MARK2+/+ vs. MARK2+/-	1.569	1.306		0.2629	0.3178		16	38	0.6546
MARK2+/+ vs. MARK2-/-	1.569	0.7546		0.8143	0.3		16	15	0.027

## Sheet: Figure 3 Stats
MWM Hidden Platform (Training Days 3-6)
RM 2-Way ANOVA	SS	DF	MS	F (DFn, DFd)	P value
Training Day x Genotype	294.1	6	49.02	F (6, 96) = 0.6949	P=0.6543
Training Day	2455	3	818.5	F (2.558, 81.86) = 11.60	P<0.0001
Genotype	10741	2	5370	F (2, 32) = 37.62	P<0.0001
Subject	4568	32	142.8	F (32, 96) = 2.024	P=0.0046
Residual	6771	96	70.54
Dunnett's Multiple Comparison Test	Mean 1	Mean 2	Mean Diff.	SE of diff.	N1	N2	Adj P
Training Day 3
MARK2+/+ vs. MARK2+/-	27.89	30.75	-2.861	4.256	12	14	0.7308
MARK2+/+ vs. MARK2-/-	27.89	44.46	-16.57	4.295	12	9	0.002
Training Day 4
MARK2+/+ vs. MARK2+/-	14.97	21.1	-6.127	2.439	12	14	0.0355
MARK2+/+ vs. MARK2-/-	14.97	39.3	-24.33	3.242	12	9	<0.0001
Training Day 5
MARK2+/+ vs. MARK2+/-	13.31	22.65	-9.342	3.325	12	14	0.0198
MARK2+/+ vs. MARK2-/-	13.31	38.09	-24.78	4.485	12	9	0.0004
Training Day 6
MARK2+/+ vs. MARK2+/-	14.07	19.78	-5.716	3.849	12	14	0.2573
MARK2+/+ vs. MARK2-/-	14.07	37.94	-23.87	4.304	12	9	0.0001
MWM Probe Test (Day 7)
1-way ANOVA	SS	DF	MS	F (DFn, DFd)	P value
Treatment (between columns)	1567	2	783.7	F (2, 32) = 18.50	P<0.0001
Residual (within columns)	1355	32	42.35
Total	2923	34
Tukey's Multiple Comparisons Test	Mean 1	Mean 2	Mean Diff.	SE of diff.	n1	n2	Summary	Adjusted P Value
MARK2+/+ vs. MARK2+/-	27.94	19.52	8.424	2.56	12	14	**	0.0067
MARK2+/+ vs. MARK2-/-	27.94	10.53	17.41	2.87	12	9	****	<0.0001
MARK2+/- vs. MARK2-/-	19.52	10.53	8.99	2.78	14	9	**	0.0078
Active Avoidance - Number of Avoidances
2-way RM ANOVA	SS	DF	MS	F (DFn, DFd)	P value
Day x Genotype	173.3	12	14.44	F (12, 150) = 4.083	P<0.0001
Day	1062	6	177	F (4.729, 118.2) = 50.05	P<0.0001
Genotype	230.9	2	115.4	F (2, 25) = 8.545	P=0.0015
Subject	337.8	25	13.51	F (25, 150) = 3.821	P<0.0001
Residual	530.4	150	3.536
Dunnett's Multiple Comparisons Test	Mean 1	Mean 2	Mean Diff.	SE of diff.	N1	N2	Summary	Adjusted P Value
Training Day 1
MARK2+/+ vs. MARK2+/-	0.2222	0.5455	-0.3232	0.3177	9	11	ns	0.5058
MARK2+/+ vs. MARK2-/-	0.2222	0.625	-0.4028	0.6421	9	8	ns	0.7621
Training Day 2
MARK2+/+ vs. MARK2+/-	1.778	1.636	0.1414	1.148	9	11	ns	0.9889
MARK2+/+ vs. MARK2-/-	1.778	1.875	-0.09722	1.337	9	8	ns	0.9961
Training Day 3
MARK2+/+ vs. MARK2+/-	1.667	1.182	0.4848	0.9322	9	11	ns	0.8241
MARK2+/+ vs. MARK2-/-	1.667	0.75	0.9167	0.7786	9	8	ns	0.417
Training Day 4
MARK2+/+ vs. MARK2+/-	4	4.273	-0.2727	1.152	9	11	ns	0.9597
MARK2+/+ vs. MARK2-/-	4	0.75	3.25	1.029	9	8	*	0.0168
Training Day 5
MARK2+/+ vs. MARK2+/-	6.111	6.727	-0.6162	1.375	9	11	ns	0.8652
MARK2+/+ vs. MARK2-/-	6.111	2.125	3.986	1.347	9	8	*	0.0187
Training Day 6
MARK2+/+ vs. MARK2+/-	7.556	7.909	-0.3535	0.9188	9	11	ns	0.8981
MARK2+/+ vs. MARK2-/-	7.556	3.75	3.806	1.059	9	8	**	0.007
Training Day 7
MARK2+/+ vs. MARK2+/-	8.111	8.455	-0.3434	0.874	9	11	ns	0.8942
MARK2+/+ vs. MARK2-/-	8.111	3.5	4.611	1.174	9	8	**	0.0031
Active Avoidance - Avoidance Time
2-way RM ANOVA	SS	DF	MS	F (DFn, DFd)	P value
Training Day x Genotype	45.51	12	3.793	F (12, 150) = 3.612	P<0.0001
Training Day	248.5	6	41.41	F (3.654, 91.34) = 39.44	P<0.0001
Genotype	49.34	2	24.67	F (2, 25) = 5.859	P=0.0082
Subject	105.3	25	4.211	F (25, 150) = 4.010	P<0.0001
Residual	157.5	150	1.05
Dunnett's Multiple Comparisons Test	Mean 1	Mean 2	Mean Diff.	SE of diff.	N1	N2	Summary	Adjusted P Value
Training Day 1
MARK2+/+ vs. MARK2+/-	9.924	9.944	-0.02007	0.06079	9	11	ns	0.9237
MARK2+/+ vs. MARK2-/-	9.924	9.874	0.05028	0.1359	9	8	ns	0.9059
Training Day 2
MARK2+/+ vs. MARK2+/-	9.276	9.46	-0.1839	0.4991	9	11	ns	0.9064
MARK2+/+ vs. MARK2-/-	9.276	9.342	-0.066	0.5912	9	8	ns	0.9908
Training Day 3
MARK2+/+ vs. MARK2+/-	9.36	9.63	-0.2698	0.3655	9	11	ns	0.6848
MARK2+/+ vs. MARK2-/-	9.36	9.646	-0.2858	0.3092	9	8	ns	0.5651
Training Day 4
MARK2+/+ vs. MARK2+/-	8.361	8.576	-0.2152	0.4735	9	11	ns	0.8621
MARK2+/+ vs. MARK2-/-	8.361	9.721	-1.361	0.4305	9	8	*	0.0182
Training Day 5
MARK2+/+ vs. MARK2+/-	7.296	6.815	0.4803	0.7608	9	11	ns	0.755
MARK2+/+ vs. MARK2-/-	7.296	9.244	-1.948	0.6265	9	8	*	0.0146
Training Day 6
MARK2+/+ vs. MARK2+/-	6.482	6.133	0.3489	0.7083	9	11	ns	0.8401
MARK2+/+ vs. MARK2-/-	6.482	8.466	-1.984	0.7361	9	8	*	0.031
Training Day 7
MARK2+/+ vs. MARK2+/-	6.79	5.81	0.9803	0.7954	9	11	ns	0.379
MARK2+/+ vs. MARK2-/-	6.79	8.284	-1.494	0.7541	9	8	ns	0.1174

## Sheet: Figure 4 Stats
Three Chamber Social Test
Mann Whitney test - Control Cup Touches WT vs KO		Mann Whitney test - Target Cup Touches WT vs KO
P value	0.0691	P value	0.0028
Exact or approximate P value?	Exact	Exact or approximate P value?	Exact
P value summary	ns	P value summary	**
Significantly different (P < 0.05)?	No	Significantly different (P < 0.05)?	Yes
One- or two-tailed P value?	Two-tailed	One- or two-tailed P value?	Two-tailed
Sum of ranks in column B,D	87.50 , 32.50	Sum of ranks in column A,C	96 , 24
Mann-Whitney U	11.5	Mann-Whitney U	3
Unpaired t-Test - Time with Control Cup WT vs KO		Unpaired t-Test - Time with Target Cup WT vs KO
P value	0.1704	P value	0.0144
P value summary	ns	P value summary	*
Significantly different (P < 0.05)?	No	Significantly different (P < 0.05)?	Yes
One- or two-tailed P value?	Two-tailed	One- or two-tailed P value?	Two-tailed
t, df	t=1.451, df=13	t, df	t=2.822, df=13
Elevated Plus Maze - Time in Open Arms
1-way ANOVA	SS	DF	MS	F (DFn, DFd)	P value
Treatment (between columns)	6.353	2	3.176	F (2, 25) = 5.753	P=0.0088
Residual (within columns)	13.8	25	0.5522
Total	20.16	27
Dunnett's Multiple Comparison Test	Mean 1	Mean 2	Mean Diff.	SE of diff.	n1	n2	Summary	Adjusted P Value
MARK2+/+ vs. MARK2+/-	0.9083	1.795	-0.8867	0.3247	11	10	*	0.0216
MARK2+/+ vs. MARK2-/-	0.9083	1.983	-1.075	0.3593	11	7	*	0.0118
Elevated Plus Maze - Open Arm Entries
ANOVA table	SS	DF	MS	F (DFn, DFd)	P value
Treatment (between columns)	86.18	2	43.09	F (2, 25) = 1.796	P=0.1868
Residual (within columns)	599.9	25	24
Total	686.1	27

## Sheet: Figure 5 Stats
Seizure Susceptibility
2-Way RM ANOVA	SS	DF	MS	F (DFn, DFd)	P value
Time Point x Genotype	35.7	24	1.488	F (24, 456) = 2.512	P=0.0001
Time Point	527.6	24	21.98	F (4.063, 77.19) = 37.13	P<0.0001
Genotype	45.78	1	45.78	F (1, 19) = 8.641	P=0.0084
Subject	100.7	19	5.298	F (19, 456) = 8.947	P<0.0001
Residual	270	456	0.5921
F-I Curve
2-Way RM ANOVA	SS	DF	MS	F (DFn, DFd)	P value
Time x Column Factor	315.4	16	19.72	F (16, 800) = 0.8501	P=0.6281
Time	22745	16	1422	F (16, 800) = 61.30	P<0.0001
Genotype	353.4	1	353.4	F (1, 50) = 0.9767	P=0.3278
Subject	18093	50	361.9	F (50, 800) = 15.60	P<0.0001
Residual	18553	800	23.19
Rheobase			Rin
Unpaired t test			Unpaired t test
P value	0.9343		P value	0.5938
P value summary	ns		P value summary	ns
Significantly different (P < 0.05)?	No		Significantly different (P < 0.05)?	No
One- or two-tailed P value?	Two-tailed		One- or two-tailed P value?	Two-tailed
t, df	t=0.08280, df=50		t, df	t=0.5368, df=50
Vrest			Tau
Unpaired t test			Welch-corrected t
P value	0.0462		P value	0.0002
P value summary	*		P value summary	***
Significantly different (P < 0.05)?	Yes		Significantly different (P < 0.05)?	Yes
One- or two-tailed P value?	Two-tailed		One- or two-tailed P value?	Two-tailed
t, df	t=2.045, df=50		Welch-corrected t, df	t=4.386, df=22.40
Sag Ratio
Mann Whitney U Test
P value	0.0133
Exact or approximate P value?	Exact
P value summary	*
Significantly different (P < 0.05)?	Yes
One- or two-tailed P value?	Two-tailed
Sum of ranks in column A,B	745 , 633
Mann-Whitney U	184

## Sheet: Supp Fig 1 Stats
Morris Water Maze - Visible Platform
RM 2-Way ANOVA	SS	DF	MS		F (DFn, DFd)	P value
Training Day x Genotype	23.75	2	11.87		F (2, 32) = 0.3518	P=0.7061
Training Day	9913	1	9913		F (1, 32) = 293.8	P<0.0001
Genotype	1381	2	690.7		F (2, 32) = 7.046	P=0.0029
Subject	3137	32	98.03		F (32, 32) = 2.905	P=0.0017
Residual	1080	32	33.74
Dunnett’s multiple comparisons Test	Predicted (LS) mean 1	Predicted (LS) mean 2	Predicted (LS) mean diff.	SE of diff.	N1	N2	pAdj
Training Day 1
MARK2+/+ vs. MARK2+/-	37.29	36.98	0.3095	3.193	12	14	0.9932
MARK2+/+ vs. MARK2-/-	37.29	47.83	-10.54	3.579	12	9	0.0086
Training Day 2
MARK2+/+ vs. MARK2+/-	12.23	14.36	-2.128	3.193	12	14	0.7324
MARK2+/+ vs. MARK2-/-	12.23	22.92	-10.69	3.579	12	9	0.0077
Morris Water Maze - Training Day 1 by Trial
RM 2-Way ANOVA	SS	DF	MS	F (DFn, DFd)	P value
Trial x Genotype	3147	6	524.5	F (6, 96) = 2.035	P=0.0683
Trial	15156	3	5052	F (2.721, 87.09) = 19.60	P<0.0001
Genotype	3069	2	1535	F (2, 32) = 5.034	P=0.0126
Subject	9754	32	304.8	F (32, 96) = 1.182	P=0.2630
Residual	24745	96	257.8
Dunnett's multiple comparisons test	Mean 1	Mean 2	Mean Diff.	SE of diff.	N1	N2	Summary	Adjusted P Value
Trial 1
MARK2+/+ vs. MARK2+/-	50.67	45.5	5.167	7.15	12	14	ns	0.6974
MARK2+/+ vs. MARK2-/-	50.67	57.11	-6.444	5.217	12	9	ns	0.3803
Trial 2
MARK2+/+ vs. MARK2+/-	53.17	43.93	9.238	5.317	12	14	ns	0.1721
MARK2+/+ vs. MARK2-/-	53.17	53.33	-0.1667	5.261	12	9	ns	0.9993
Trial 3
MARK2+/+ vs. MARK2+/-	29.67	39.29	-9.619	7.524	12	14	ns	0.3531
MARK2+/+ vs. MARK2-/-	29.67	39	-9.333	8.164	12	9	ns	0.4318
Trial 4
MARK2+/+ vs. MARK2+/-	15.67	19.21	-3.548	6.286	12	14	ns	0.7993
MARK2+/+ vs. MARK2-/-	15.67	41.89	-26.22	5.988	12	9	***	0.0006

## Sheet: Supp Fig 2 Stats
Locomotor Activity
Kruskal-Wallis test
P value	0.2048
Exact or approximate P value?	Approximate
P value summary	ns
Do the medians vary signif. (P < 0.05)?	No
Number of groups	3
Kruskal-Wallis statistic	3.171
Rotarod Test
Brown-Forsythe ANOVA test
F* (DFn, DFd)	0.5710 (2.000, 23.45)
P value	0.5726
P value summary	ns
Significant diff. among means (P < 0.05)?	No
