# Supplementary material for: Neuronal connectivity, behavioral, and transcriptional alterations associated with the loss of MARK2
Source: FASEB J. Author manuscript; Available in PMC 2026 Jun 16. (PMC13271256; doi:10.1096/fj.202400454R)
Supplement: Table S2 [file NIHMS2167548-supplement-Table_S2.xlsx]

## Sheet: DESeq2
ENSEMBL	symbol	baseMean	log10(baseMean)	log2FoldChange	lfcSE	stat	pvalue	padj	-log10(padj)	significant	direction
ENSMUSG00000004885	Crabp2	29.9042	1.47573	-1.32181	0.386133	-3.42319	0.000619	0.0258955	1.58678	TRUE	down
ENSMUSG00000021478	Drd1	100.194	2.00084	-1.24563	0.267216	-4.6615	3.14e-06	0.000762065	3.11801	TRUE	down
ENSMUSG00000030109	Slc6a12	33.7612	1.52842	-1.22653	0.385212	-3.18404	0.00145237	0.0431547	1.36497	TRUE	down
ENSMUSG00000028602	Tnfrsf8	31.9154	1.504	-1.21296	0.303269	-3.99962	6.34e-05	0.00598447	2.22297	TRUE	down
ENSMUSG00000038115	Ano2	82.6899	1.91745	-1.20908	0.259534	-4.65867	3.18e-06	0.000762065	3.11801	TRUE	down
ENSMUSG00000110924	Gm40518	49.7849	1.6971	-1.16222	0.331341	-3.50764	0.000452	0.0210528	1.67669	TRUE	down
ENSMUSG00000049241	Hcar1	35.3324	1.54817	-1.1139	0.333666	-3.33838	0.000843	0.0306929	1.51296	TRUE	down
ENSMUSG00000031355	Arhgap6	151.874	2.18148	-1.07672	0.212029	-5.07821	3.81e-07	0.000180859	3.74266	TRUE	down
ENSMUSG00000031380	Vegfd	103.204	2.0137	-0.981384	0.259451	-3.78254	0.000155	0.0109297	1.96139	TRUE	down
ENSMUSG00000035000	Dpp4	43.1635	1.63512	-0.971083	0.309749	-3.13506	0.00171818	0.0483423	1.31567	TRUE	down
ENSMUSG00000037469	Acp7	55.7373	1.74615	-0.934534	0.265578	-3.51887	0.000433	0.0205717	1.68673	TRUE	down
ENSMUSG00000055523	Gucy2g	95.5831	1.98038	-0.929746	0.190166	-4.88912	1.01e-06	0.000338742	3.47013	TRUE	down
ENSMUSG00000013584	Aldh1a2	150.502	2.17754	-0.91234	0.269531	-3.38491	0.000712	0.0280702	1.55175	TRUE	down
ENSMUSG00000057058	Skap1	39.7378	1.5992	-0.904374	0.260609	-3.47023	0.00052	0.0228715	1.64071	TRUE	down
ENSMUSG00000037474	Dtl	54.9107	1.73966	-0.888781	0.25093	-3.54195	0.000397	0.019417	1.71182	TRUE	down
ENSMUSG00000096255	Dynlt1b	43.8409	1.64188	-0.877238	0.281684	-3.11426	0.00184405	0.0496789	1.30383	TRUE	down
ENSMUSG00000040016	Ptger3	59.2608	1.77277	-0.854845	0.269348	-3.17375	0.00150482	0.0439352	1.35719	TRUE	down
ENSMUSG00000070803	Cited4	41.1056	1.6139	-0.852574	0.248034	-3.43733	0.000587	0.0249851	1.60232	TRUE	down
ENSMUSG00000046719	Nxph3	763.129	2.8826	-0.848321	0.155285	-5.46301	4.68e-08	3.82702e-05	4.41714	TRUE	down
ENSMUSG00000009376	Met	126.934	2.10358	-0.845922	0.199236	-4.24582	2.18e-05	0.00294023	2.53162	TRUE	down
ENSMUSG00000118401	Gpr52	49.5167	1.69475	-0.843324	0.22403	-3.76434	0.000167	0.0113761	1.94401	TRUE	down
ENSMUSG00000025400	Tac2	68.9144	1.83831	-0.827319	0.204774	-4.04016	5.34e-05	0.00542073	2.26594	TRUE	down
ENSMUSG00000051920	Rspo2	699.137	2.84456	-0.82632	0.136973	-6.03271	1.61e-09	2.96574e-06	5.52787	TRUE	down
ENSMUSG00000114469	C730002L08Rik	54.5211	1.73656	-0.816922	0.225035	-3.63021	0.000283	0.0158449	1.80011	TRUE	down
ENSMUSG00000038112	AW551984	184.601	2.26623	-0.798561	0.24268	-3.29059	0.001	0.0349121	1.45702	TRUE	down
ENSMUSG00000048905	Bnip5	134.487	2.12868	-0.762795	0.24435	-3.12173	0.00179794	0.0491409	1.30856	TRUE	down
ENSMUSG00000039457	Ppl	70.2679	1.84676	-0.760905	0.223938	-3.39784	0.000679	0.0273818	1.56254	TRUE	down
ENSMUSG00000048001	Hes5	99.0116	1.99569	-0.743482	0.205476	-3.61834	0.000296	0.0160994	1.79319	TRUE	down
ENSMUSG00000038760	Trhr	180.481	2.25643	-0.739407	0.230113	-3.21324	0.00131247	0.0404037	1.39358	TRUE	down
ENSMUSG00000024990	Rbp4	178.569	2.25181	-0.724928	0.16392	-4.42246	9.76e-06	0.00165047	2.78239	TRUE	down
ENSMUSG00000021032	Ngb	72.2104	1.8586	-0.718683	0.219858	-3.26885	0.00107984	0.0361133	1.44233	TRUE	down
ENSMUSG00000035274	Tpbg	179.884	2.25499	-0.718628	0.186827	-3.8465	0.00012	0.00930639	2.03122	TRUE	down
ENSMUSG00000024211	Grm8	209.622	2.32144	-0.714028	0.195308	-3.65592	0.000256	0.0147635	1.83081	TRUE	down
ENSMUSG00000053093	Myh7	151.135	2.17937	-0.70713	0.198729	-3.55826	0.000373	0.0185588	1.73145	TRUE	down
ENSMUSG00000022246	Rai14	221.38	2.34514	-0.683172	0.143206	-4.77056	1.84e-06	0.000540681	3.26706	TRUE	down
ENSMUSG00000033063	Cntnap3	194.165	2.28817	-0.682567	0.184152	-3.70654	0.00021	0.0132696	1.87714	TRUE	down
ENSMUSG00000037362	Ccn3	4067.4	3.60932	-0.682007	0.128534	-5.30605	1.12e-07	6.59399e-05	4.18085	TRUE	down
ENSMUSG00000022235	Cmbl	194.02	2.28785	-0.662345	0.14534	-4.55722	5.18e-06	0.00105938	2.97495	TRUE	down
ENSMUSG00000036856	Wnt4	459.706	2.66248	-0.658541	0.137591	-4.7862	1.7e-06	0.000518919	3.2849	TRUE	down
ENSMUSG00000082286	Pisd-ps1	537.424	2.73032	-0.644988	0.144375	-4.46746	7.92e-06	0.00140329	2.85285	TRUE	down
ENSMUSG00000058396	Gpr182	72.6764	1.86139	-0.643941	0.194281	-3.31449	0.000918	0.0327907	1.48425	TRUE	down
ENSMUSG00000039179	Tekt5	206.09	2.31406	-0.631176	0.188638	-3.34596	0.00082	0.0300904	1.52157	TRUE	down
ENSMUSG00000032492	Pth1r	179.442	2.25392	-0.615418	0.196516	-3.13164	0.00173835	0.0487498	1.31203	TRUE	down
ENSMUSG00000006342	Susd2	116.61	2.06674	-0.613337	0.152282	-4.02763	5.63e-05	0.00552709	2.2575	TRUE	down
ENSMUSG00000024256	Adcyap1	163.834	2.2144	-0.609487	0.188218	-3.23819	0.00120289	0.0381478	1.41853	TRUE	down
ENSMUSG00000031972	Acta1	126.683	2.10272	-0.585023	0.148521	-3.93898	8.18e-05	0.00714505	2.146	TRUE	down
ENSMUSG00000003411	Rab3b	1174.95	3.07002	-0.583826	0.0891295	-6.55031	5.74e-11	2.81639e-07	6.55031	TRUE	down
ENSMUSG00000084890	A830036E02Rik	285.413	2.45547	-0.569257	0.174039	-3.27085	0.00107224	0.0360229	1.44342	TRUE	down
ENSMUSG00000115783	Bc1	17116.5	4.23342	-0.56351	0.0943319	-5.9737	2.32e-09	3.79215e-06	5.42111	TRUE	down
ENSMUSG00000000792	Slc5a5	545.537	2.73682	-0.556639	0.111969	-4.97137	6.65e-07	0.000247171	3.607	TRUE	down
ENSMUSG00000035576	L3mbtl1	232.097	2.36567	-0.553269	0.15253	-3.62728	0.000286	0.0159047	1.79847	TRUE	down
ENSMUSG00000026077	Npas2	689.972	2.83883	-0.55095	0.0981318	-5.61439	1.97e-08	1.81417e-05	4.74132	TRUE	down
ENSMUSG00000086118	Gm14169	174.988	2.24301	-0.549594	0.145466	-3.77816	0.000158	0.0110283	1.95749	TRUE	down
ENSMUSG00000058498	Rnf207	132.115	2.12095	-0.549414	0.141198	-3.89109	9.98e-05	0.00820394	2.08598	TRUE	down
ENSMUSG00000030748	Il4ra	123.416	2.09137	-0.548717	0.149264	-3.67616	0.000237	0.0143523	1.84308	TRUE	down
ENSMUSG00000046321	Hs3st2	272.314	2.43507	-0.542155	0.165068	-3.28444	0.00102187	0.0352976	1.45226	TRUE	down
ENSMUSG00000024713	Pcsk5	418.057	2.62124	-0.537262	0.107977	-4.9757	6.5e-07	0.000247171	3.607	TRUE	down
ENSMUSG00000042846	Lrrtm3	564.817	2.75191	-0.536338	0.0990033	-5.41738	6.05e-08	4.68395e-05	4.32939	TRUE	down
ENSMUSG00000022372	Sla	163.173	2.21265	-0.534071	0.147867	-3.61185	0.000304	0.0161079	1.79296	TRUE	down
ENSMUSG00000025739	Gng13	198.902	2.29864	-0.531892	0.125108	-4.25145	2.12e-05	0.00292082	2.53449	TRUE	down
ENSMUSG00000026437	Cdk18	678.4	2.83149	-0.525138	0.138517	-3.79115	0.00015	0.0106085	1.97435	TRUE	down
ENSMUSG00000031343	Gabra3	1850.47	3.26728	-0.524599	0.104457	-5.02213	5.11e-07	0.000221168	3.65528	TRUE	down
ENSMUSG00000001300	Efnb2	1096.78	3.04012	-0.515822	0.123092	-4.19052	2.78e-05	0.00356506	2.44793	TRUE	down
ENSMUSG00000020085	Aifm2	158.998	2.20139	-0.514972	0.14051	-3.66501	0.000247	0.0145577	1.83691	TRUE	down
ENSMUSG00000019890	Nts	228.356	2.35861	-0.514907	0.144392	-3.56604	0.000362414	0.0183262	1.73693	TRUE	down
ENSMUSG00000028832	Stmn1	5904.47	3.77118	-0.512972	0.117996	-4.34736	1.38e-05	0.00213418	2.67077	TRUE	down
ENSMUSG00000034310	Tmem132d	397.214	2.59902	-0.505035	0.0939037	-5.37822	7.52e-08	5.09048e-05	4.29324	TRUE	down
ENSMUSG00000035431	Sstr1	468.464	2.67068	-0.503904	0.119983	-4.1998	2.67e-05	0.00347886	2.45856	TRUE	down
ENSMUSG00000035314	Gdpd5	602.298	2.77981	-0.503852	0.139062	-3.62322	0.000291	0.0159962	1.79598	TRUE	down
ENSMUSG00000027978	Prss12	443.199	2.6466	-0.502178	0.117157	-4.28638	1.82e-05	0.00261994	2.58171	TRUE	down
ENSMUSG00000038026	Kcnj9	2760.19	3.44094	-0.501641	0.110497	-4.53985	5.63e-06	0.00111944	2.951	TRUE	down
ENSMUSG00000076258	Gm23935	6158.16	3.78945	-0.499634	0.10028	-4.98238	6.28e-07	0.000247171	3.607	TRUE	down
ENSMUSG00000074575	Kcng1	1268.4	3.10326	-0.49942	0.148997	-3.35187	0.000803	0.0297301	1.5268	TRUE	down
ENSMUSG00000020937	Plcd3	272.213	2.43491	-0.498424	0.138704	-3.59343	0.000326	0.0168504	1.77339	TRUE	down
ENSMUSG00000034687	Fras1	529.306	2.72371	-0.498096	0.120002	-4.15072	3.31e-05	0.00390167	2.40875	TRUE	down
ENSMUSG00000116081	Gm49593	172.233	2.23612	-0.497899	0.152085	-3.27382	0.00106104	0.0359137	1.44474	TRUE	down
ENSMUSG00000062300	Nectin2	158.859	2.20101	-0.496378	0.147196	-3.37223	0.000746	0.0287977	1.54064	TRUE	down
ENSMUSG00000079523	Tmsb10	2816.24	3.44967	-0.49631	0.115368	-4.30198	1.69e-05	0.00248969	2.60385	TRUE	down
ENSMUSG00000053166	Cdh22	593.071	2.77311	-0.496038	0.10493	-4.72734	2.27e-06	0.000631577	3.19957	TRUE	down
ENSMUSG00000062184	Hs6st2	798.822	2.90245	-0.493932	0.144948	-3.40765	0.000655	0.0269326	1.56972	TRUE	down
ENSMUSG00000026826	Nr4a2	1845.73	3.26617	-0.49381	0.131945	-3.74254	0.000182	0.0122405	1.9122	TRUE	down
ENSMUSG00000027895	Kcnc4	2359.87	3.37289	-0.491635	0.10456	-4.70192	2.58e-06	0.000689525	3.16145	TRUE	down
ENSMUSG00000035131	Brinp3	330.013	2.51853	-0.491604	0.146626	-3.35278	0.0008	0.0297301	1.5268	TRUE	down
ENSMUSG00000063626	Unc5d	719.813	2.85722	-0.490444	0.134583	-3.64418	0.000268	0.0151722	1.81895	TRUE	down
ENSMUSG00000066705	Fxyd6	2584.33	3.41235	-0.490244	0.115234	-4.25435	2.1e-05	0.00292082	2.53449	TRUE	down
ENSMUSG00000064065	Ipcef1	778.047	2.89101	-0.490208	0.11273	-4.34853	1.37e-05	0.00213418	2.67077	TRUE	down
ENSMUSG00000021534	1700001L19Rik	266.961	2.42645	-0.489888	0.117458	-4.17074	3.04e-05	0.00373747	2.42742	TRUE	down
ENSMUSG00000025572	Tmc6	148.239	2.17096	-0.488907	0.143342	-3.41078	0.000648	0.0267753	1.57226	TRUE	down
ENSMUSG00000047261	Gap43	4840.31	3.68487	-0.488083	0.126846	-3.84784	0.000119	0.00930639	2.03122	TRUE	down
ENSMUSG00000021587	Pcsk1	712.322	2.85268	-0.483405	0.127489	-3.79174	0.00015	0.0106085	1.97435	TRUE	down
ENSMUSG00000050511	Oprd1	293.455	2.46754	-0.482956	0.150527	-3.20842	0.00133464	0.0408301	1.38902	TRUE	down
ENSMUSG00000047787	Flrt1	533.784	2.72737	-0.47933	0.120131	-3.99006	6.61e-05	0.00607508	2.21645	TRUE	down
ENSMUSG00000051726	Kcnf1	2189	3.34025	-0.478751	0.108171	-4.42588	9.6e-06	0.00164345	2.78424	TRUE	down
ENSMUSG00000063796	Slc22a8	388.598	2.5895	-0.477248	0.139721	-3.41572	0.000636	0.0264431	1.57769	TRUE	down
ENSMUSG00000025475	Adgra1	2034.27	3.30841	-0.474709	0.135199	-3.51119	0.000446	0.0209061	1.67973	TRUE	down
ENSMUSG00000039059	Hrh3	1353.23	3.13137	-0.473316	0.144314	-3.27976	0.00103895	0.0356366	1.4481	TRUE	down
ENSMUSG00000029185	Fam114a1	139.835	2.14562	-0.471826	0.13855	-3.40546	0.000661	0.0270258	1.56822	TRUE	down
ENSMUSG00000032224	Fam81a	3571.14	3.55281	-0.470545	0.0874777	-5.37903	7.49e-08	5.09048e-05	4.29324	TRUE	down
ENSMUSG00000021779	Thrb	992.256	2.99662	-0.470065	0.0901044	-5.21689	1.82e-07	0.000102976	3.98726	TRUE	down
ENSMUSG00000079056	Kcnip3	2269.89	3.35601	-0.466131	0.0997841	-4.6714	2.99e-06	0.000758986	3.11977	TRUE	down
ENSMUSG00000038860	Garnl3	982.547	2.99235	-0.461089	0.11916	-3.86949	0.000109	0.00891587	2.04984	TRUE	down
ENSMUSG00000021303	Gng4	764.113	2.88316	-0.449806	0.139193	-3.23152	0.00123132	0.0387157	1.41211	TRUE	down
ENSMUSG00000003354	Ccdc65	165.875	2.21978	-0.445978	0.128496	-3.47076	0.000519	0.0228715	1.64071	TRUE	down
ENSMUSG00000074923	Pak6	2058.36	3.31352	-0.435405	0.0877525	-4.96174	6.99e-07	0.000249001	3.6038	TRUE	down
ENSMUSG00000020042	Btbd11	746.559	2.87306	-0.434533	0.139199	-3.12168	0.00179824	0.0491409	1.30856	TRUE	down
ENSMUSG00000038602	Slc35f1	1438.03	3.15777	-0.429699	0.0990326	-4.33896	1.43e-05	0.00217174	2.66319	TRUE	down
ENSMUSG00000029161	Cgref1	287.056	2.45797	-0.42613	0.121771	-3.49944	0.000466	0.0215742	1.66606	TRUE	down
ENSMUSG00000026688	Mgst3	993.761	2.99728	-0.425999	0.101711	-4.18831	2.81e-05	0.00356506	2.44793	TRUE	down
ENSMUSG00000039661	Dusp26	1154.82	3.06251	-0.420099	0.131438	-3.19617	0.00139266	0.0420802	1.37592	TRUE	down
ENSMUSG00000041889	Shisa4	2388.95	3.37821	-0.418412	0.0657914	-6.35967	2.02e-10	7.43802e-07	6.12854	TRUE	down
ENSMUSG00000017466	Timp2	8339.44	3.92114	-0.417989	0.120848	-3.45879	0.000543	0.0234841	1.62923	TRUE	down
ENSMUSG00000020253	Ppm1m	504.127	2.70254	-0.414615	0.0976191	-4.24727	2.16e-05	0.00294023	2.53162	TRUE	down
ENSMUSG00000050069	Grem2	491.257	2.69131	-0.414155	0.105504	-3.9255	8.65e-05	0.00740452	2.1305	TRUE	down
ENSMUSG00000089762	Ier5l	383.435	2.58369	-0.413307	0.101297	-4.08016	4.5e-05	0.00473022	2.32512	TRUE	down
ENSMUSG00000036617	Etl4	1799.66	3.25519	-0.408317	0.120391	-3.39161	0.000695	0.027709	1.55738	TRUE	down
ENSMUSG00000039706	Ldb2	1132.67	3.0541	-0.406313	0.114915	-3.53576	0.000407	0.0197467	1.7045	TRUE	down
ENSMUSG00000010066	Cacna2d2	945.856	2.97583	-0.405965	0.0980351	-4.14102	3.46e-05	0.00403812	2.39382	TRUE	down
ENSMUSG00000039579	Grin3a	1260.9	3.10068	-0.404546	0.123638	-3.27203	0.0010678	0.0359557	1.44423	TRUE	down
ENSMUSG00000032503	Arpp21	4280.35	3.63148	-0.404431	0.111981	-3.6116	0.000304	0.0161079	1.79296	TRUE	down
ENSMUSG00000026259	Ngef	2539.96	3.40483	-0.40276	0.0795759	-5.06134	4.16e-07	0.000191444	3.71796	TRUE	down
ENSMUSG00000003271	Sult2b1	260.575	2.41593	-0.402327	0.10961	-3.67054	0.000242	0.0143615	1.8428	TRUE	down
ENSMUSG00000022935	Grik1	409.774	2.61254	-0.393014	0.107518	-3.65534	0.000257	0.0147635	1.83081	TRUE	down
ENSMUSG00000024937	Ehbp1l1	462.827	2.66542	-0.392974	0.111058	-3.53846	0.000402	0.0196104	1.70751	TRUE	down
ENSMUSG00000046999	1110032F04Rik	274.1	2.43791	-0.392963	0.107331	-3.66122	0.000251	0.0145997	1.83566	TRUE	down
ENSMUSG00000043843	Tmem145	793.875	2.89975	-0.384569	0.114821	-3.34931	0.00081	0.0298032	1.52574	TRUE	down
ENSMUSG00000075334	Rprm	763.519	2.88282	-0.384385	0.110767	-3.47023	0.00052	0.0228715	1.64071	TRUE	down
ENSMUSG00000013846	St3gal1	773.489	2.88845	-0.382899	0.0945013	-4.05178	5.08e-05	0.00523036	2.28147	TRUE	down
ENSMUSG00000047045	Tmem164	501.562	2.70032	-0.382492	0.109897	-3.48046	0.000501	0.0225938	1.64601	TRUE	down
ENSMUSG00000029108	Pcdh7	1583.3	3.19956	-0.380389	0.101904	-3.73281	0.000189	0.0125511	1.90132	TRUE	down
ENSMUSG00000039195	1110008P14Rik	1565.62	3.19469	-0.371743	0.110006	-3.3793	0.000727	0.0282896	1.54837	TRUE	down
ENSMUSG00000050222	Il17d	413.895	2.61689	-0.36703	0.114352	-3.20965	0.00132896	0.040741	1.38997	TRUE	down
ENSMUSG00000058624	Gda	5972.53	3.77616	-0.366311	0.0815199	-4.49352	7.01e-06	0.00127268	2.89528	TRUE	down
ENSMUSG00000007944	Ttc9b	1566.99	3.19507	-0.3663	0.0795945	-4.60208	4.18e-06	0.000905168	3.04327	TRUE	down
ENSMUSG00000075592	Nynrin	401.841	2.60405	-0.365872	0.115006	-3.18133	0.001466	0.0434049	1.36246	TRUE	down
ENSMUSG00000043439	Epop	1052.03	3.02203	-0.364566	0.0981997	-3.71249	0.000205	0.0130734	1.88361	TRUE	down
ENSMUSG00000031772	Cntnap4	573.777	2.75874	-0.363167	0.103402	-3.5122	0.000444	0.0209061	1.67973	TRUE	down
ENSMUSG00000044216	Kcnj4	1625.8	3.21107	-0.360444	0.103775	-3.47331	0.000514	0.0228538	1.64104	TRUE	down
ENSMUSG00000036466	Megf11	742.169	2.8705	-0.359677	0.0902559	-3.98508	6.75e-05	0.00611834	2.21337	TRUE	down
ENSMUSG00000028546	Elavl4	1983.02	3.29733	-0.357756	0.0989265	-3.61638	0.000299	0.0161079	1.79296	TRUE	down
ENSMUSG00000018012	Rac3	403.221	2.60554	-0.357377	0.0924747	-3.86459	0.000111	0.00902125	2.04473	TRUE	down
ENSMUSG00000031841	Cdh13	1344.76	3.12865	-0.355481	0.103654	-3.42951	0.000605	0.0254221	1.59479	TRUE	down
ENSMUSG00000022523	Fgf12	2401.5	3.38048	-0.355325	0.113469	-3.13148	0.00173929	0.0487498	1.31203	TRUE	down
ENSMUSG00000041119	Pde9a	481.704	2.68278	-0.3541	0.105611	-3.35288	0.0008	0.0297301	1.5268	TRUE	down
ENSMUSG00000020176	Grb10	750.061	2.8751	-0.351712	0.109914	-3.19988	0.00137485	0.0417859	1.37897	TRUE	down
ENSMUSG00000033707	Lrrc24	224.018	2.35028	-0.350504	0.11271	-3.10978	0.00187227	0.0497301	1.30338	TRUE	down
ENSMUSG00000058740	Kcnt1	1749.91	3.24302	-0.349183	0.106497	-3.2788	0.0010425	0.0356752	1.44763	TRUE	down
ENSMUSG00000070858	Gm1673	387.947	2.58877	-0.349081	0.103994	-3.35675	0.000789	0.0295285	1.52976	TRUE	down
ENSMUSG00000041708	Mpped1	6761.95	3.83007	-0.346873	0.0811347	-4.27527	1.91e-05	0.00270108	2.56846	TRUE	down
ENSMUSG00000036452	Arhgap26	2214.71	3.34532	-0.346071	0.062342	-5.55117	2.84e-08	2.45619e-05	4.60974	TRUE	down
ENSMUSG00000021259	Cyp46a1	4066.09	3.60918	-0.346006	0.0735206	-4.70624	2.52e-06	0.000687581	3.16268	TRUE	down
ENSMUSG00000019590	Cyb561	1559.06	3.19286	-0.344158	0.104548	-3.29186	0.000995	0.0349121	1.45702	TRUE	down
ENSMUSG00000034891	Sncb	9192.84	3.96345	-0.342528	0.0953475	-3.59242	0.000328	0.0168567	1.77323	TRUE	down
ENSMUSG00000051497	Kcnj16	613.275	2.78766	-0.341541	0.10831	-3.15336	0.00161404	0.0466614	1.33104	TRUE	down
ENSMUSG00000040133	Gpr176	400.337	2.60243	-0.340408	0.0967774	-3.51743	0.000436	0.0206172	1.68577	TRUE	down
ENSMUSG00000026193	Fn1	2260.18	3.35414	-0.340075	0.0780684	-4.35612	1.32e-05	0.00209476	2.67887	TRUE	down
ENSMUSG00000035226	Rims4	1885.6	3.27545	-0.3393	0.101013	-3.35899	0.000782	0.029441	1.53105	TRUE	down
ENSMUSG00000038530	Rgs4	3993.89	3.6014	-0.337238	0.105365	-3.20068	0.00137104	0.0417859	1.37897	TRUE	down
ENSMUSG00000029059	Prxl2b	1329.55	3.1237	-0.337195	0.0817454	-4.12494	3.71e-05	0.00417409	2.37944	TRUE	down
ENSMUSG00000007207	Stx1a	2519.29	3.40128	-0.336791	0.100452	-3.35276	0.0008	0.0297301	1.5268	TRUE	down
ENSMUSG00000004151	Etv1	3187.92	3.50351	-0.33257	0.0714153	-4.65685	3.21e-06	0.000762065	3.11801	TRUE	down
ENSMUSG00000029602	Rasal1	3082.87	3.48896	-0.332083	0.0694316	-4.78289	1.73e-06	0.000518919	3.2849	TRUE	down
ENSMUSG00000029330	Cds1	2522.96	3.40191	-0.331334	0.0796818	-4.15821	3.21e-05	0.00383728	2.41598	TRUE	down
ENSMUSG00000030272	Camk1	1032.5	3.01389	-0.329228	0.104786	-3.14191	0.00167852	0.0477746	1.3208	TRUE	down
ENSMUSG00000027327	1700037H04Rik	865.842	2.93744	-0.32904	0.103174	-3.18917	0.00142684	0.0426748	1.36983	TRUE	down
ENSMUSG00000027298	Tyro3	3538.44	3.54881	-0.325207	0.0821771	-3.95739	7.58e-05	0.0067168	2.17284	TRUE	down
ENSMUSG00000068566	Myadm	1753.71	3.24396	-0.324458	0.0788052	-4.11721	3.83e-05	0.00424282	2.37235	TRUE	down
ENSMUSG00000032076	Cadm1	5865.22	3.76828	-0.323835	0.0909009	-3.5625	0.000367	0.0183856	1.73552	TRUE	down
ENSMUSG00000034981	Parm1	2609.01	3.41647	-0.323164	0.0821013	-3.93616	8.28e-05	0.0071667	2.14468	TRUE	down
ENSMUSG00000029408	Abcb9	817.663	2.91257	-0.322902	0.10123	-3.18978	0.00142382	0.0426748	1.36983	TRUE	down
ENSMUSG00000036306	Lzts1	1558.4	3.19268	-0.321892	0.0702567	-4.58166	4.61e-06	0.000982433	3.0077	TRUE	down
ENSMUSG00000027834	Serpini1	5890.19	3.77013	-0.319994	0.0920625	-3.47584	0.000509	0.0228468	1.64117	TRUE	down
ENSMUSG00000072640	Lyrm9	899.751	2.95412	-0.319813	0.0939652	-3.40353	0.000665	0.0270403	1.56799	TRUE	down
ENSMUSG00000071076	Jund	1373.73	3.1379	-0.319124	0.0853057	-3.74095	0.000183	0.0122621	1.91144	TRUE	down
ENSMUSG00000062380	Tubb3	6819.78	3.83377	-0.316848	0.0973645	-3.25425	0.00113693	0.0370951	1.43068	TRUE	down
ENSMUSG00000026603	Smyd2	686.554	2.83667	-0.316221	0.086794	-3.64335	0.000269	0.0151722	1.81895	TRUE	down
ENSMUSG00000079593	Gm14597	388.01	2.58884	-0.315718	0.100964	-3.12704	0.00176578	0.048983	1.30995	TRUE	down
ENSMUSG00000074649	BC029722	808.296	2.90757	-0.315378	0.0852064	-3.70134	0.000214	0.0134863	1.87011	TRUE	down
ENSMUSG00000027602	Map1lc3a	2994.13	3.47627	-0.315251	0.0756023	-4.16986	3.05e-05	0.00373747	2.42742	TRUE	down
ENSMUSG00000026890	Lhx6	558.581	2.74709	-0.312523	0.0894421	-3.49414	0.000476	0.0218431	1.66069	TRUE	down
ENSMUSG00000038305	Spats2l	520.052	2.71605	-0.310897	0.0890846	-3.4899	0.000483	0.0219927	1.65772	TRUE	down
ENSMUSG00000042532	Golga7b	2101.63	3.32256	-0.310071	0.08331	-3.72189	0.000198	0.0128749	1.89026	TRUE	down
ENSMUSG00000033256	Shf	851.422	2.93015	-0.309066	0.0820386	-3.76732	0.000165	0.0113684	1.9443	TRUE	down
ENSMUSG00000026930	Gpsm1	1049.07	3.0208	-0.306644	0.0765948	-4.00346	6.24e-05	0.00596461	2.22442	TRUE	down
ENSMUSG00000031837	Necab2	2356.29	3.37223	-0.305831	0.0942875	-3.2436	0.00118028	0.0378383	1.42207	TRUE	down
ENSMUSG00000036766	Dner	3806.73	3.58055	-0.305451	0.0760125	-4.01844	5.86e-05	0.00570918	2.24343	TRUE	down
ENSMUSG00000031897	Psmb10	651.802	2.81412	-0.303902	0.0829911	-3.66187	0.00025	0.0145997	1.83566	TRUE	down
ENSMUSG00000006576	Slc4a3	3719.4	3.57047	-0.303334	0.0792349	-3.82828	0.000129	0.00949421	2.02254	TRUE	down
ENSMUSG00000004366	Sst	5118.67	3.70916	-0.300792	0.0900493	-3.3403	0.000837	0.0305574	1.51488	TRUE	down
ENSMUSG00000021700	Rab3c	11930.6	4.07666	-0.29905	0.0810983	-3.6875	0.000226	0.0140525	1.85225	TRUE	down
ENSMUSG00000073433	Arhgdig	881.485	2.94521	-0.297259	0.0947148	-3.13846	0.00169837	0.0479642	1.31908	TRUE	down
ENSMUSG00000026834	Acvr1c	421.675	2.62498	-0.295456	0.092663	-3.1885	0.00143013	0.0426865	1.36971	TRUE	down
ENSMUSG00000063065	Mapk3	3485.68	3.54229	-0.295351	0.0720619	-4.09858	4.16e-05	0.00449774	2.34701	TRUE	down
ENSMUSG00000034744	Nagk	803.509	2.90499	-0.29475	0.0773126	-3.81245	0.000138	0.00992522	2.00326	TRUE	down
ENSMUSG00000049422	Chchd10	1554.08	3.19147	-0.294398	0.069227	-4.25264	2.11e-05	0.00292082	2.53449	TRUE	down
ENSMUSG00000001056	Nhp2	797.605	2.90179	-0.293878	0.0797386	-3.68552	0.000228	0.0140525	1.85225	TRUE	down
ENSMUSG00000000308	Ckmt1	4836.07	3.68449	-0.289782	0.0733893	-3.94856	7.86e-05	0.00692783	2.1594	TRUE	down
ENSMUSG00000017978	Cadps2	2774.66	3.44321	-0.289375	0.0714116	-4.05221	5.07e-05	0.00523036	2.28147	TRUE	down
ENSMUSG00000034926	Dhcr24	2058.84	3.31362	-0.289267	0.080019	-3.61498	0.0003	0.0161079	1.79296	TRUE	down
ENSMUSG00000019923	Zwint	18149.9	4.25887	-0.288927	0.0892735	-3.23642	0.0012104	0.038221	1.4177	TRUE	down
ENSMUSG00000031409	Tceal6	1726.64	3.2372	-0.287957	0.0687235	-4.19008	2.79e-05	0.00356506	2.44793	TRUE	down
ENSMUSG00000071658	Gng3	3728.84	3.57157	-0.286918	0.0638326	-4.49485	6.96e-06	0.00127268	2.89528	TRUE	down
ENSMUSG00000002768	Mea1	1058.88	3.02485	-0.286533	0.0746294	-3.83941	0.000123	0.0093343	2.02992	TRUE	down
ENSMUSG00000042453	Reln	1940.74	3.28797	-0.286099	0.086973	-3.28952	0.00100359	0.0349121	1.45702	TRUE	down
ENSMUSG00000033152	Podxl2	2146.67	3.33177	-0.282802	0.0761693	-3.71281	0.000205	0.0130734	1.88361	TRUE	down
ENSMUSG00000029101	Rgs12	1067.24	3.02826	-0.282541	0.0774237	-3.64928	0.000263	0.0149411	1.82562	TRUE	down
ENSMUSG00000043388	Tmem130	4403.74	3.64382	-0.282475	0.0760797	-3.71288	0.000205	0.0130734	1.88361	TRUE	down
ENSMUSG00000026514	Cnih3	1879.87	3.27413	-0.280253	0.0736114	-3.8072	0.000141	0.0100686	1.99703	TRUE	down
ENSMUSG00000072966	Gprasp2	3273.51	3.51501	-0.273954	0.07301	-3.75228	0.000175	0.0118828	1.92508	TRUE	down
ENSMUSG00000022415	Syngr1	12886.4	4.11013	-0.27299	0.0682815	-3.99801	6.39e-05	0.00598694	2.22279	TRUE	down
ENSMUSG00000035596	Mboat7	3440.15	3.53658	-0.271422	0.0633932	-4.28156	1.86e-05	0.0026514	2.57652	TRUE	down
ENSMUSG00000033578	Tmem35a	1322.41	3.12136	-0.269762	0.0816937	-3.30211	0.00096	0.0341077	1.46715	TRUE	down
ENSMUSG00000024479	Mal2	4780.74	3.67949	-0.26755	0.0692429	-3.86393	0.000112	0.00902125	2.04473	TRUE	down
ENSMUSG00000025647	Shisa5	1009.34	3.00404	-0.267309	0.0819459	-3.26202	0.00110622	0.0366677	1.43572	TRUE	down
ENSMUSG00000030086	Chchd6	1060.76	3.02562	-0.267127	0.0837455	-3.18974	0.00142399	0.0426748	1.36983	TRUE	down
ENSMUSG00000096188	Cmtm4	3798.12	3.57957	-0.263149	0.0730229	-3.60366	0.000314	0.0164899	1.78278	TRUE	down
ENSMUSG00000021194	Chga	3541.57	3.5492	-0.262671	0.0817835	-3.21179	0.00131911	0.0405234	1.39229	TRUE	down
ENSMUSG00000084883	Ccdc85c	1809.74	3.25762	-0.257387	0.0644651	-3.99265	6.53e-05	0.00604689	2.21847	TRUE	down
ENSMUSG00000004849	Ap1s1	5099.15	3.7075	-0.255949	0.0817599	-3.13049	0.00174513	0.0488205	1.3114	TRUE	down
ENSMUSG00000111977	Gm47163	672.996	2.82801	-0.255742	0.0812496	-3.1476	0.00164615	0.0470603	1.32735	TRUE	down
ENSMUSG00000022442	Ttll1	847.406	2.92809	-0.255619	0.0753287	-3.39338	0.00069	0.0276049	1.55901	TRUE	down
ENSMUSG00000005045	Chd5	7045.17	3.84789	-0.253352	0.0807204	-3.13864	0.00169733	0.0479642	1.31908	TRUE	down
ENSMUSG00000024962	Vegfb	1232.31	3.09072	-0.252795	0.0747738	-3.38079	0.000723	0.0282896	1.54837	TRUE	down
ENSMUSG00000058013	Septin11	2242.48	3.35073	-0.252782	0.0810502	-3.11883	0.00181571	0.0493866	1.30639	TRUE	down
ENSMUSG00000015709	Arnt2	7124.87	3.85278	-0.251676	0.0594907	-4.2305	2.33e-05	0.00309107	2.50989	TRUE	down
ENSMUSG00000040794	C1qtnf4	3367.77	3.52734	-0.251264	0.0774342	-3.24488	0.00117501	0.0377518	1.42306	TRUE	down
ENSMUSG00000072214	Septin5	3328.16	3.5222	-0.247923	0.0477012	-5.19743	2.02e-07	0.000110125	3.95811	TRUE	down
ENSMUSG00000037579	Kcnh3	2635.86	3.42092	-0.245262	0.0754119	-3.2523	0.00114474	0.0371032	1.43059	TRUE	down
ENSMUSG00000025212	Sfxn3	2413.16	3.38259	-0.241735	0.0658484	-3.67109	0.000242	0.0143615	1.8428	TRUE	down
ENSMUSG00000048988	Elfn1	925.761	2.9665	-0.241595	0.0762731	-3.16751	0.00153752	0.0447126	1.34957	TRUE	down
ENSMUSG00000054034	Tceal5	1876.15	3.27327	-0.239469	0.0735358	-3.2565	0.00112794	0.0368969	1.43301	TRUE	down
ENSMUSG00000003500	Impdh1	1160.69	3.06472	-0.239211	0.0655401	-3.64984	0.000262	0.0149411	1.82562	TRUE	down
ENSMUSG00000007987	Ift22	1299.06	3.11363	-0.235099	0.0610181	-3.85294	0.000117	0.00928289	2.03232	TRUE	down
ENSMUSG00000032199	Polr2m	4331.05	3.63659	-0.234745	0.0582526	-4.02977	5.58e-05	0.0055138	2.25855	TRUE	down
ENSMUSG00000059713	Rcan3	817.624	2.91255	-0.231952	0.0711496	-3.26007	0.00111386	0.0366677	1.43572	TRUE	down
ENSMUSG00000060371	Caln1	6714.16	3.82699	-0.226969	0.0725416	-3.12882	0.00175512	0.0488491	1.31114	TRUE	down
ENSMUSG00000053141	Ptprt	2932.31	3.46721	-0.225815	0.0627232	-3.60019	0.000318	0.0166519	1.77854	TRUE	down
ENSMUSG00000033307	Mif	2575.39	3.41084	-0.224482	0.0719614	-3.11948	0.00181174	0.0493698	1.30654	TRUE	down
ENSMUSG00000008855	Hdac5	4805.99	3.68178	-0.224308	0.0637057	-3.521	0.00043	0.0205717	1.68673	TRUE	down
ENSMUSG00000039126	Prune2	1813.32	3.25847	-0.223109	0.0606816	-3.67671	0.000236	0.0143523	1.84308	TRUE	down
ENSMUSG00000040649	Rimklb	1216.91	3.08526	-0.223002	0.0713923	-3.12361	0.00178647	0.0491409	1.30856	TRUE	down
ENSMUSG00000029603	Dtx1	2496.49	3.39733	-0.222398	0.0653151	-3.405	0.000662	0.0270258	1.56822	TRUE	down
ENSMUSG00000022075	Rhobtb2	2045.07	3.31071	-0.221553	0.070798	-3.12937	0.00175181	0.0488491	1.31114	TRUE	down
ENSMUSG00000049760	Micos13	936.714	2.97161	-0.220931	0.0704067	-3.13793	0.00170148	0.0479642	1.31908	TRUE	down
ENSMUSG00000023456	Tpi1	14367.7	4.15739	-0.220842	0.0596961	-3.69943	0.000216	0.0135305	1.86869	TRUE	down
ENSMUSG00000027581	Stmn3	9736.86	3.98842	-0.220541	0.0656928	-3.35716	0.000787	0.0295285	1.52976	TRUE	down
ENSMUSG00000003072	Atp5d	4020.36	3.60427	-0.219368	0.0704539	-3.11363	0.00184798	0.0496789	1.30383	TRUE	down
ENSMUSG00000033849	B3galt2	1415	3.15076	-0.214897	0.0675849	-3.17966	0.00147448	0.0434381	1.36213	TRUE	down
ENSMUSG00000020261	Slc36a1	1931.91	3.28599	-0.213347	0.0593244	-3.59627	0.000323	0.0167258	1.77661	TRUE	down
ENSMUSG00000072825	Cep170b	5961.33	3.77534	-0.212331	0.0650975	-3.26174	0.00110731	0.0366677	1.43572	TRUE	down
ENSMUSG00000032101	Ddx25	1179.5	3.0717	-0.209965	0.0672546	-3.12195	0.00179659	0.0491409	1.30856	TRUE	down
ENSMUSG00000024423	Impact	5967.12	3.77576	-0.209468	0.0648752	-3.22878	0.00124317	0.0390049	1.40888	TRUE	down
ENSMUSG00000007021	Syngr3	4150.99	3.61815	-0.209338	0.0567951	-3.68585	0.000228	0.0140525	1.85225	TRUE	down
ENSMUSG00000029001	Fbxo44	2375.27	3.37571	-0.207476	0.0589415	-3.52004	0.000431	0.0205717	1.68673	TRUE	down
ENSMUSG00000028541	B4galt2	1708.41	3.23259	-0.206179	0.0554426	-3.71878	0.0002	0.0129767	1.88683	TRUE	down
ENSMUSG00000045349	Sh2d5	1957.5	3.2917	-0.205667	0.059162	-3.47633	0.000508	0.0228468	1.64117	TRUE	down
ENSMUSG00000070880	Gad1	8543.38	3.93163	-0.199055	0.0550775	-3.61409	0.000301	0.0161079	1.79296	TRUE	down
ENSMUSG00000026817	Ak1	2580.91	3.41177	-0.198489	0.0563943	-3.51968	0.000432	0.0205717	1.68673	TRUE	down
ENSMUSG00000054728	Phactr1	7995.97	3.90287	-0.183559	0.0564275	-3.25301	0.0011419	0.0371016	1.43061	TRUE	down
ENSMUSG00000048644	Ctxn1	8230.81	3.91544	-0.173453	0.0557456	-3.11151	0.00186135	0.0497093	1.30356	TRUE	down
ENSMUSG00000072235	Tuba1a	13628.4	4.13444	-0.171523	0.0531735	-3.22573	0.00125652	0.0392562	1.40609	TRUE	down
ENSMUSG00000060212	Pcnx2	2885.08	3.46016	-0.170226	0.0544586	-3.12579	0.0017733	0.0490323	1.30952	TRUE	down
ENSMUSG00000022843	Clcn2	2141.1	3.33064	-0.159628	0.0487675	-3.27324	0.00106321	0.0359137	1.44474	TRUE	down
ENSMUSG00000036622	Atp13a2	4913.18	3.69136	-0.158245	0.0502004	-3.15227	0.00162005	0.0467432	1.33028	TRUE	down
ENSMUSG00000097545	Mir124a-1hg	5171.87	3.71365	0.167827	0.0515924	3.25294	0.00114217	0.0371016	1.43061	TRUE	up
ENSMUSG00000029823	Luc7l2	4890.53	3.68936	0.173301	0.0551296	3.14351	0.00166933	0.047605	1.32235	TRUE	up
ENSMUSG00000066568	Lsm14a	1869.5	3.27172	0.175196	0.0561969	3.11754	0.00182367	0.0495116	1.30529	TRUE	up
ENSMUSG00000028248	Pnisr	5278.88	3.72254	0.176183	0.0524187	3.36108	0.000776	0.0293693	1.53211	TRUE	up
ENSMUSG00000039157	Fam102a	3016.24	3.47947	0.177474	0.0559949	3.16947	0.00152719	0.0445003	1.35164	TRUE	up
ENSMUSG00000055805	Fmnl1	3777.4	3.57719	0.180094	0.051902	3.46988	0.000521	0.0228715	1.64071	TRUE	up
ENSMUSG00000021986	Amer2	2695.15	3.43058	0.180123	0.0553137	3.2564	0.00112834	0.0368969	1.43301	TRUE	up
ENSMUSG00000002222	Rmnd5a	3697.35	3.56789	0.183729	0.0574265	3.19938	0.00137724	0.0417859	1.37897	TRUE	up
ENSMUSG00000031503	Col4a2	2250.89	3.35235	0.187768	0.0601552	3.12139	0.0018	0.0491409	1.30856	TRUE	up
ENSMUSG00000014592	Camta1	10359.1	4.01532	0.188861	0.0543674	3.47379	0.000513	0.0228538	1.64104	TRUE	up
ENSMUSG00000052928	Ctif	2399.72	3.38016	0.191805	0.0570245	3.36356	0.000769	0.0291812	1.5349	TRUE	up
ENSMUSG00000040268	Plekha1	2873.97	3.45848	0.192044	0.0607726	3.16005	0.00157742	0.0457826	1.3393	TRUE	up
ENSMUSG00000021140	Pcnx	4271.82	3.63061	0.203629	0.0599789	3.39502	0.000686	0.0275536	1.55982	TRUE	up
ENSMUSG00000034462	Pkd2	1495.46	3.17477	0.207528	0.0643616	3.22441	0.00126234	0.0392714	1.40592	TRUE	up
ENSMUSG00000038056	Kmt2c	2479.49	3.39436	0.21063	0.0675923	3.11619	0.00183207	0.0495466	1.30499	TRUE	up
ENSMUSG00000034021	Pds5b	3293.41	3.51765	0.216532	0.0667293	3.24494	0.00117477	0.0377518	1.42306	TRUE	up
ENSMUSG00000038365	Fbxo25	1796.54	3.25444	0.216726	0.0533837	4.05977	4.91e-05	0.00512633	2.29019	TRUE	up
ENSMUSG00000025558	Dock9	6776.86	3.83103	0.21762	0.0601247	3.61948	0.000295	0.0160879	1.7935	TRUE	up
ENSMUSG00000027828	Ssr3	3362.4	3.52665	0.218197	0.0668252	3.26519	0.00109389	0.0364176	1.43869	TRUE	up
ENSMUSG00000035093	Secisbp2l	3639.32	3.56102	0.224456	0.0675844	3.32112	0.000897	0.0321898	1.49228	TRUE	up
ENSMUSG00000003031	Cdkn1b	1441.47	3.15881	0.22668	0.060849	3.72529	0.000195	0.0127588	1.89419	TRUE	up
ENSMUSG00000022283	Pabpc1	4664.84	3.66884	0.227166	0.0729935	3.11214	0.00185736	0.0497093	1.30356	TRUE	up
ENSMUSG00000024077	Strn	2336.83	3.36863	0.228297	0.0653465	3.49363	0.000476	0.0218431	1.66069	TRUE	up
ENSMUSG00000030201	Lrp6	1493.06	3.17408	0.228625	0.06635	3.44574	0.000569	0.0242996	1.6144	TRUE	up
ENSMUSG00000026478	Lamc1	1161.51	3.06502	0.229991	0.0732183	3.14117	0.00168276	0.0478028	1.32055	TRUE	up
ENSMUSG00000028944	Prkag2	3531.38	3.54794	0.231684	0.0603908	3.83641	0.000125	0.0093343	2.02992	TRUE	up
ENSMUSG00000040234	Tm7sf3	1413.81	3.15039	0.233364	0.0684393	3.4098	0.00065	0.0267967	1.57192	TRUE	up
ENSMUSG00000053702	Nebl	2940.01	3.46835	0.235267	0.0666219	3.53138	0.000413	0.0199448	1.70017	TRUE	up
ENSMUSG00000028273	Pdlim5	860.907	2.93496	0.237439	0.072156	3.29064	0.001	0.0349121	1.45702	TRUE	up
ENSMUSG00000026074	Map4k4	4307.63	3.63424	0.237686	0.0527866	4.50276	6.71e-06	0.00127268	2.89528	TRUE	up
ENSMUSG00000028078	Dclk2	3029.62	3.48139	0.239892	0.0678938	3.53334	0.00041	0.0198623	1.70197	TRUE	up
ENSMUSG00000039577	Nphp4	697.955	2.84383	0.240617	0.077227	3.1157	0.00183506	0.0495466	1.30499	TRUE	up
ENSMUSG00000028675	Pnrc2	1139.04	3.05654	0.241755	0.0658442	3.67162	0.000241	0.0143615	1.8428	TRUE	up
ENSMUSG00000026439	Rbbp5	1436.52	3.15731	0.244103	0.074497	3.27667	0.00105037	0.0358613	1.44537	TRUE	up
ENSMUSG00000020271	Fbxw11	4100.19	3.6128	0.246024	0.0687568	3.57818	0.000346	0.0176782	1.75256	TRUE	up
ENSMUSG00000026028	Trak2	5232.49	3.71871	0.246335	0.0727562	3.38576	0.00071	0.0280702	1.55175	TRUE	up
ENSMUSG00000037996	Slc24a2	16254	4.21096	0.248478	0.0697021	3.56486	0.000364	0.0183458	1.73646	TRUE	up
ENSMUSG00000020023	Tmcc3	1667.32	3.22202	0.249545	0.0640012	3.89907	9.66e-05	0.00798285	2.09784	TRUE	up
ENSMUSG00000026739	Bmi1	1408.44	3.14874	0.250163	0.0714286	3.50228	0.000461	0.0214129	1.66932	TRUE	up
ENSMUSG00000019996	Map7	2551.86	3.40686	0.250954	0.0686981	3.653	0.000259	0.0148404	1.82856	TRUE	up
ENSMUSG00000029192	Tbc1d14	2611.37	3.41687	0.251176	0.066724	3.7644	0.000167	0.0113761	1.94401	TRUE	up
ENSMUSG00000035954	Dock4	6826.97	3.83423	0.256773	0.0805926	3.18607	0.00144222	0.0429601	1.36693	TRUE	up
ENSMUSG00000028868	Wasf2	719.292	2.85691	0.25705	0.0796373	3.22776	0.00124765	0.0390621	1.40824	TRUE	up
ENSMUSG00000078591	Hs3st4	3212.74	3.50688	0.257315	0.0786175	3.273	0.00106411	0.0359137	1.44474	TRUE	up
ENSMUSG00000036887	C1qa	975.085	2.98904	0.257398	0.072233	3.56344	0.000366	0.0183822	1.7356	TRUE	up
ENSMUSG00000021097	Clmn	4236.57	3.62701	0.257762	0.0703921	3.66181	0.00025	0.0145997	1.83566	TRUE	up
ENSMUSG00000021703	Serinc5	2385.6	3.3776	0.258373	0.0727979	3.54918	0.000386	0.0191172	1.71858	TRUE	up
ENSMUSG00000020521	Rnft1	512.24	2.70947	0.258495	0.079353	3.25753	0.00112388	0.0368969	1.43301	TRUE	up
ENSMUSG00000034751	Mast4	1683.34	3.22617	0.258647	0.068641	3.76811	0.000164	0.0113684	1.9443	TRUE	up
ENSMUSG00000036885	Arhgef26	1294.87	3.11223	0.260057	0.072284	3.59771	0.000321	0.0167258	1.77661	TRUE	up
ENSMUSG00000033863	Klf9	6483.03	3.81178	0.261152	0.0735912	3.54869	0.000387	0.0191172	1.71858	TRUE	up
ENSMUSG00000055866	Per2	1169.67	3.06806	0.261359	0.0829843	3.14949	0.00163553	0.0470603	1.32735	TRUE	up
ENSMUSG00000061718	Ppp1r1b	1055.53	3.02347	0.263656	0.0716468	3.67995	0.000233	0.0143032	1.84457	TRUE	up
ENSMUSG00000098557	Kctd12	5121.73	3.70942	0.264571	0.0787369	3.36019	0.000779	0.0293884	1.53182	TRUE	up
ENSMUSG00000074794	Arrdc3	1401.93	3.14673	0.264929	0.0815372	3.24918	0.00115739	0.0373488	1.42772	TRUE	up
ENSMUSG00000015243	Abca1	1063.69	3.02681	0.266107	0.0795797	3.34391	0.000826	0.0302374	1.51945	TRUE	up
ENSMUSG00000019828	Grm1	2074.84	3.31698	0.266264	0.0789777	3.37138	0.000748	0.0288107	1.54045	TRUE	up
ENSMUSG00000042671	Rgs8	2746.06	3.43871	0.268126	0.079585	3.36906	0.000754	0.0288484	1.53988	TRUE	up
ENSMUSG00000003200	Sh3gl1	1229.62	3.08977	0.270473	0.0779957	3.4678	0.000525	0.022981	1.63863	TRUE	up
ENSMUSG00000037395	Rcor3	548.363	2.73907	0.271021	0.0820403	3.3035	0.000955	0.0340206	1.46826	TRUE	up
ENSMUSG00000027829	Ccnl1	1016.86	3.00726	0.27277	0.075839	3.5967	0.000322	0.0167258	1.77661	TRUE	up
ENSMUSG00000030342	Cd9	845.172	2.92694	0.273186	0.0842674	3.2419	0.00118737	0.0379647	1.42062	TRUE	up
ENSMUSG00000031133	Arhgef6	669.028	2.82544	0.276859	0.0686368	4.03368	5.49e-05	0.00549665	2.2599	TRUE	up
ENSMUSG00000032599	Ip6k2	3351.89	3.52529	0.277919	0.0725003	3.83335	0.000126	0.00939443	2.02713	TRUE	up
ENSMUSG00000057378	Ryr3	2237.99	3.34986	0.281546	0.0884366	3.18359	0.00145462	0.0431547	1.36497	TRUE	up
ENSMUSG00000090946	Ccdc71l	914.301	2.96109	0.281729	0.0794245	3.54714	0.000389	0.019166	1.71747	TRUE	up
ENSMUSG00000043131	Mob1a	691.648	2.83988	0.282102	0.0803825	3.5095	0.000449	0.0209727	1.67835	TRUE	up
ENSMUSG00000026163	Sphkap	6431.7	3.80833	0.282181	0.0906372	3.1133	0.00185009	0.0496789	1.30383	TRUE	up
ENSMUSG00000024597	Slc12a2	2193.59	3.34115	0.284655	0.0909833	3.12865	0.00175611	0.0488491	1.31114	TRUE	up
ENSMUSG00000039145	Camk1d	5695.68	3.75555	0.285062	0.0786836	3.62289	0.000291	0.0159962	1.79598	TRUE	up
ENSMUSG00000030557	Mef2a	5028.82	3.70147	0.285473	0.0638652	4.46992	7.82e-06	0.00140329	2.85285	TRUE	up
ENSMUSG00000039114	Nrn1	3179.97	3.50242	0.287252	0.0886194	3.24141	0.00118938	0.0379647	1.42062	TRUE	up
ENSMUSG00000028676	Srsf10	1971.67	3.29483	0.28834	0.077327	3.72884	0.000192	0.0126934	1.89642	TRUE	up
ENSMUSG00000050965	Prkca	7805.52	3.8924	0.29007	0.0921566	3.14758	0.00164628	0.0470603	1.32735	TRUE	up
ENSMUSG00000044950	Pwwp2a	778.842	2.89145	0.293982	0.0858856	3.42295	0.000619	0.0258955	1.58678	TRUE	up
ENSMUSG00000052387	Trpm3	2143.84	3.33119	0.294724	0.090969	3.23983	0.001196	0.0380935	1.41915	TRUE	up
ENSMUSG00000057182	Scn3a	1310.94	3.11758	0.29605	0.0951934	3.10998	0.00187099	0.0497301	1.30338	TRUE	up
ENSMUSG00000040712	Camta2	12125	4.08368	0.296926	0.0878573	3.37964	0.000726	0.0282896	1.54837	TRUE	up
ENSMUSG00000025885	Myo5b	3105.94	3.49219	0.29753	0.0654602	4.54521	5.49e-06	0.00110627	2.95614	TRUE	up
ENSMUSG00000006304	Arpc2	7013.45	3.84593	0.303889	0.0968092	3.13905	0.00169499	0.0479642	1.31908	TRUE	up
ENSMUSG00000056258	Kcnq3	5583	3.74687	0.303959	0.0738938	4.11346	3.9e-05	0.00424855	2.37176	TRUE	up
ENSMUSG00000022623	Shank3	8659.66	3.9375	0.305094	0.0539359	5.6566	1.54e-08	1.51467e-05	4.81968	TRUE	up
ENSMUSG00000033454	Zbtb1	596.884	2.77589	0.305984	0.0962947	3.17758	0.00148509	0.0434944	1.36157	TRUE	up
ENSMUSG00000027660	Skil	2186.39	3.33973	0.309813	0.0894992	3.46163	0.000537	0.023306	1.63253	TRUE	up
ENSMUSG00000030020	Prickle2	6729.89	3.82801	0.310195	0.0866521	3.57977	0.000344	0.0176322	1.75369	TRUE	up
ENSMUSG00000056515	Rab31	1916.87	3.28259	0.31033	0.0900646	3.44564	0.00057	0.0242996	1.6144	TRUE	up
ENSMUSG00000025170	Rab40b	1137.79	3.05606	0.311392	0.0980065	3.17726	0.00148676	0.0434944	1.36157	TRUE	up
ENSMUSG00000021209	Ppp4r4	1800.72	3.25545	0.312001	0.0816628	3.82061	0.000133	0.00974589	2.01118	TRUE	up
ENSMUSG00000007613	Tgfbr1	730.98	2.86391	0.312079	0.0812407	3.84142	0.000122	0.0093343	2.02992	TRUE	up
ENSMUSG00000021892	Sh3bp5	3138.27	3.49669	0.31281	0.0903076	3.46383	0.000533	0.0231849	1.63479	TRUE	up
ENSMUSG00000063659	Zbtb18	12748.8	4.10547	0.313101	0.09513	3.29129	0.000997	0.0349121	1.45702	TRUE	up
ENSMUSG00000059213	Ddn	52092.3	4.71677	0.314427	0.0985673	3.18998	0.00142284	0.0426748	1.36983	TRUE	up
ENSMUSG00000021876	Rnase4	367.853	2.56567	0.315593	0.100223	3.14892	0.00163876	0.0470603	1.32735	TRUE	up
ENSMUSG00000022637	Cblb	883.148	2.94603	0.315649	0.0965309	3.26993	0.00107574	0.036058	1.443	TRUE	up
ENSMUSG00000041205	Map6d1	1286.13	3.10929	0.315685	0.0804097	3.92596	8.64e-05	0.00740452	2.1305	TRUE	up
ENSMUSG00000052609	Plekhg3	656.163	2.81701	0.317144	0.097115	3.26566	0.00109209	0.0364176	1.43869	TRUE	up
ENSMUSG00000024621	Csf1r	2330.17	3.36739	0.317745	0.06669	4.7645	1.89e-06	0.00054156	3.26635	TRUE	up
ENSMUSG00000032452	Clstn2	4178.48	3.62102	0.318116	0.0853744	3.72613	0.000194	0.0127588	1.89419	TRUE	up
ENSMUSG00000033740	St18	716.444	2.85518	0.318434	0.09276	3.43288	0.000597	0.0252139	1.59836	TRUE	up
ENSMUSG00000066406	Akap13	2190.24	3.34049	0.319457	0.0776475	4.1142	3.89e-05	0.00424855	2.37176	TRUE	up
ENSMUSG00000029178	Klf3	1012.26	3.00529	0.319742	0.0860664	3.71507	0.000203	0.0130734	1.88361	TRUE	up
ENSMUSG00000023868	Pde10a	1847.67	3.26663	0.321106	0.0557563	5.7591	8.46e-09	1.02636e-05	4.9887	TRUE	up
ENSMUSG00000028581	Laptm5	795.252	2.9005	0.321315	0.0686122	4.68305	2.83e-06	0.000729639	3.13689	TRUE	up
ENSMUSG00000026773	Pfkfb3	1073.37	3.03075	0.322092	0.0876477	3.67485	0.000238	0.0143523	1.84308	TRUE	up
ENSMUSG00000092341	Malat1	25756.1	4.41088	0.322727	0.0747568	4.31703	1.58e-05	0.0023506	2.62882	TRUE	up
ENSMUSG00000038642	Ctss	1147.2	3.05964	0.326414	0.0798022	4.09029	4.31e-05	0.00459404	2.33781	TRUE	up
ENSMUSG00000039458	Mtmr12	1591.48	3.2018	0.329878	0.082306	4.00795	6.12e-05	0.00589068	2.22983	TRUE	up
ENSMUSG00000008658	Rbfox1	9059.94	3.95713	0.33117	0.0994529	3.32992	0.000869	0.0313308	1.50403	TRUE	up
ENSMUSG00000034220	Gpc1	3587.82	3.55483	0.331203	0.0792237	4.1806	2.91e-05	0.00365661	2.43692	TRUE	up
ENSMUSG00000020092	Pald1	453.232	2.65632	0.331353	0.087966	3.76683	0.000165	0.0113684	1.9443	TRUE	up
ENSMUSG00000059003	Grin2a	8888.12	3.94881	0.331545	0.0999121	3.31837	0.000905	0.0324181	1.48921	TRUE	up
ENSMUSG00000056493	Foxk1	2358.53	3.37264	0.332693	0.0773726	4.29989	1.71e-05	0.00248969	2.60385	TRUE	up
ENSMUSG00000048163	Selplg	696.327	2.84281	0.334257	0.0895281	3.73354	0.000189	0.0125511	1.90132	TRUE	up
ENSMUSG00000042348	Arl15	1418.89	3.15195	0.33548	0.0926865	3.61951	0.000295	0.0160879	1.7935	TRUE	up
ENSMUSG00000059456	Ptk2b	24094.1	4.38191	0.33566	0.100156	3.35137	0.000804	0.0297301	1.5268	TRUE	up
ENSMUSG00000020785	Camkk1	5889.48	3.77008	0.335738	0.0871861	3.85082	0.000118	0.00930639	2.03122	TRUE	up
ENSMUSG00000014599	Csf1	690.765	2.83933	0.335759	0.0814067	4.12446	3.72e-05	0.00417409	2.37944	TRUE	up
ENSMUSG00000025582	Nptx1	17446.8	4.24172	0.33635	0.103171	3.26012	0.00111364	0.0366677	1.43572	TRUE	up
ENSMUSG00000027848	Olfml3	533.97	2.72752	0.338852	0.0750224	4.51668	6.28e-06	0.00121623	2.91498	TRUE	up
ENSMUSG00000049252	Lrp1b	1372.11	3.13739	0.339748	0.0766641	4.43165	9.35e-06	0.00161891	2.79078	TRUE	up
ENSMUSG00000052336	Cx3cr1	1209.28	3.08253	0.342061	0.0782055	4.37387	1.22e-05	0.00198572	2.70208	TRUE	up
ENSMUSG00000022883	Robo1	1621.87	3.21002	0.342943	0.067108	5.11031	3.22e-07	0.000157762	3.802	TRUE	up
ENSMUSG00000032411	Tfdp2	891.601	2.95017	0.343201	0.0864231	3.97117	7.15e-05	0.00639015	2.19449	TRUE	up
ENSMUSG00000021133	Susd6	2211.47	3.34468	0.344739	0.0898652	3.83618	0.000125	0.0093343	2.02992	TRUE	up
ENSMUSG00000037235	Mxd4	2697.22	3.43092	0.345902	0.0833208	4.15145	3.3e-05	0.00390167	2.40875	TRUE	up
ENSMUSG00000028382	Ptbp3	698.025	2.84387	0.347388	0.0980543	3.54282	0.000396	0.019417	1.71182	TRUE	up
ENSMUSG00000030064	Frmd4b	742.423	2.87065	0.348967	0.0905239	3.85497	0.000116	0.00928289	2.03232	TRUE	up
ENSMUSG00000044164	Rnf182	1095.86	3.03975	0.349269	0.0977724	3.57226	0.000354	0.0179579	1.74574	TRUE	up
ENSMUSG00000049744	Arhgap15	329.183	2.51744	0.350395	0.1126	3.11184	0.00185923	0.0497093	1.30356	TRUE	up
ENSMUSG00000035284	Vps13c	3183.89	3.50296	0.350427	0.10085	3.47473	0.000511	0.0228538	1.64104	TRUE	up
ENSMUSG00000032564	Cpne4	2738.17	3.43746	0.351159	0.091134	3.85321	0.000117	0.00928289	2.03232	TRUE	up
ENSMUSG00000031093	Dock11	390.655	2.59179	0.351984	0.109266	3.22135	0.00127586	0.0394517	1.40393	TRUE	up
ENSMUSG00000025020	Slit1	7019.75	3.84632	0.352489	0.102022	3.45503	0.00055	0.0237435	1.62445	TRUE	up
ENSMUSG00000026235	Epha4	8147.71	3.91104	0.353235	0.0966218	3.65586	0.000256	0.0147635	1.83081	TRUE	up
ENSMUSG00000034040	Galnt17	5051.19	3.70339	0.35359	0.0921016	3.83913	0.000123	0.0093343	2.02992	TRUE	up
ENSMUSG00000008305	Tle1	1606.76	3.20595	0.354676	0.107811	3.2898	0.00100259	0.0349121	1.45702	TRUE	up
ENSMUSG00000052397	Ezr	1990.87	3.29904	0.35754	0.108482	3.29584	0.000981	0.0347945	1.45849	TRUE	up
ENSMUSG00000031565	Fgfr1	3681.09	3.56598	0.358772	0.0612665	5.85593	4.74e-09	6.98024e-06	5.15613	TRUE	up
ENSMUSG00000034858	Fam214a	1431.4	3.15576	0.359218	0.0669022	5.3693	7.9e-08	5.09048e-05	4.29324	TRUE	up
ENSMUSG00000038764	Ptpn3	1928.94	3.28532	0.360357	0.0919973	3.91703	8.96e-05	0.00757925	2.12037	TRUE	up
ENSMUSG00000022488	Nckap1l	278.06	2.44414	0.360674	0.108243	3.33208	0.000862	0.0312417	1.50527	TRUE	up
ENSMUSG00000028654	Mycl	972.899	2.98807	0.361998	0.105808	3.42128	0.000623	0.0259817	1.58533	TRUE	up
ENSMUSG00000054675	Tmem119	594.209	2.77394	0.36207	0.108084	3.34988	0.000808	0.0298032	1.52574	TRUE	up
ENSMUSG00000038349	Plcl1	1070.12	3.02943	0.363896	0.107975	3.37018	0.000751	0.0288484	1.53988	TRUE	up
ENSMUSG00000027204	Fbn1	318.225	2.50273	0.364368	0.110817	3.28801	0.00100899	0.0349346	1.45674	TRUE	up
ENSMUSG00000028957	Per3	1483.42	3.17126	0.368479	0.115195	3.19874	0.00138029	0.0417922	1.3789	TRUE	up
ENSMUSG00000022514	Il1rap	1539.02	3.18724	0.370402	0.0963137	3.84579	0.00012	0.00930639	2.03122	TRUE	up
ENSMUSG00000044968	Napepld	940.152	2.9732	0.371241	0.117636	3.15585	0.00160031	0.0463555	1.3339	TRUE	up
ENSMUSG00000029999	Tgfa	1021.31	3.00916	0.371746	0.102871	3.6137	0.000302	0.0161079	1.79296	TRUE	up
ENSMUSG00000038665	Dgki	600.762	2.7787	0.37237	0.0903695	4.12053	3.78e-05	0.00421385	2.37532	TRUE	up
ENSMUSG00000016128	Stard13	595.538	2.77491	0.372438	0.107829	3.45395	0.000552	0.0237692	1.62398	TRUE	up
ENSMUSG00000010086	Rnf112	13908.3	4.14327	0.372798	0.093199	4.00002	6.33e-05	0.00598447	2.22297	TRUE	up
ENSMUSG00000052133	Sema5b	520.672	2.71656	0.373083	0.0935403	3.98847	6.65e-05	0.00607791	2.21625	TRUE	up
ENSMUSG00000021959	Lats2	950.471	2.97794	0.374918	0.0983067	3.81376	0.000137	0.00992124	2.00343	TRUE	up
ENSMUSG00000033327	Tnxb	722.665	2.85894	0.376579	0.109256	3.44677	0.000567	0.0242996	1.6144	TRUE	up
ENSMUSG00000030022	Adamts9	253.707	2.40433	0.379558	0.111811	3.39463	0.000687	0.0275536	1.55982	TRUE	up
ENSMUSG00000021313	Ryr2	7361.18	3.86695	0.379598	0.0990925	3.83074	0.000128	0.00944695	2.02471	TRUE	up
ENSMUSG00000019230	Lhx9	446.963	2.65027	0.383275	0.0962044	3.98397	6.78e-05	0.00611834	2.21337	TRUE	up
ENSMUSG00000036777	Anln	1108.8	3.04485	0.388062	0.124167	3.12534	0.00177602	0.0490323	1.30952	TRUE	up
ENSMUSG00000039239	Tgfb2	1488.55	3.17276	0.388792	0.0780537	4.98108	6.32e-07	0.000247171	3.607	TRUE	up
ENSMUSG00000021385	Ippk	785.436	2.89511	0.391322	0.118891	3.29142	0.000997	0.0349121	1.45702	TRUE	up
ENSMUSG00000049164	Zfp518a	308.174	2.4888	0.392265	0.0926509	4.23379	2.3e-05	0.00307391	2.51231	TRUE	up
ENSMUSG00000046607	Hrk	1979.97	3.29666	0.392337	0.0897271	4.37256	1.23e-05	0.00198572	2.70208	TRUE	up
ENSMUSG00000031605	Klhl2	7922.22	3.89885	0.393426	0.0863176	4.55789	5.17e-06	0.00105938	2.97495	TRUE	up
ENSMUSG00000053930	Shisa6	3985.26	3.60046	0.397795	0.0854884	4.65321	3.27e-06	0.00076334	3.11728	TRUE	up
ENSMUSG00000035456	Prdm8	1405.63	3.14787	0.398362	0.122994	3.23886	0.00120009	0.038141	1.41861	TRUE	up
ENSMUSG00000062822	4833420G17Rik	706.634	2.84919	0.398695	0.117111	3.40443	0.000663	0.0270258	1.56822	TRUE	up
ENSMUSG00000037992	Rara	418.791	2.622	0.399865	0.12581	3.17833	0.00148125	0.0434944	1.36157	TRUE	up
ENSMUSG00000039087	Rreb1	1737.4	3.2399	0.400346	0.128471	3.11623	0.0018318	0.0495466	1.30499	TRUE	up
ENSMUSG00000022508	Bcl6	1548.37	3.18987	0.400938	0.118431	3.38542	0.000711	0.0280702	1.55175	TRUE	up
ENSMUSG00000026288	Inpp5d	321.574	2.50728	0.401647	0.0963189	4.16997	3.05e-05	0.00373747	2.42742	TRUE	up
ENSMUSG00000031822	Gse1	1789.98	3.25285	0.402881	0.0983708	4.09553	4.21e-05	0.00452404	2.34447	TRUE	up
ENSMUSG00000034640	Tiparp	440.754	2.6442	0.404532	0.115928	3.48951	0.000484	0.0219927	1.65772	TRUE	up
ENSMUSG00000021665	Hexb	1486.59	3.17219	0.405273	0.0885082	4.57894	4.67e-06	0.000982433	3.0077	TRUE	up
ENSMUSG00000074968	Ano3	2983.06	3.47466	0.407067	0.110189	3.69427	0.000221	0.0137496	1.86171	TRUE	up
ENSMUSG00000004035	Gstm7	637.019	2.80415	0.407605	0.111093	3.66904	0.000243	0.0143876	1.84201	TRUE	up
ENSMUSG00000009075	Cabp7	6420.15	3.80755	0.407913	0.0980437	4.16052	3.18e-05	0.00383376	2.41637	TRUE	up
ENSMUSG00000043969	Emx2	441.316	2.64475	0.408161	0.098806	4.13094	3.61e-05	0.00417409	2.37944	TRUE	up
ENSMUSG00000043301	Kcnj6	756.687	2.87892	0.412302	0.112238	3.67346	0.000239	0.0143615	1.8428	TRUE	up
ENSMUSG00000025128	Bhlhe22	3344.98	3.52439	0.414173	0.114261	3.62479	0.000289	0.0159962	1.79598	TRUE	up
ENSMUSG00000041957	Pkp2	1087.93	3.0366	0.415969	0.128012	3.24946	0.00115624	0.0373488	1.42772	TRUE	up
ENSMUSG00000071796	6820431F20Rik	163.26	2.21288	0.418435	0.131578	3.18013	0.0014721	0.0434381	1.36213	TRUE	up
ENSMUSG00000074892	B3galt5	2045.31	3.31076	0.421799	0.10447	4.0375	5.4e-05	0.00544483	2.26402	TRUE	up
ENSMUSG00000028133	Rwdd3	228.018	2.35797	0.425155	0.123729	3.43618	0.00059	0.0250187	1.60173	TRUE	up
ENSMUSG00000027004	Frzb	831.645	2.91994	0.425462	0.125867	3.38026	0.000724	0.0282896	1.54837	TRUE	up
ENSMUSG00000046523	Kctd4	1888.6	3.27614	0.42884	0.114368	3.74966	0.000177	0.0119526	1.92254	TRUE	up
ENSMUSG00000038255	Neurod2	5541.21	3.7436	0.430485	0.106815	4.03018	5.57e-05	0.0055138	2.25855	TRUE	up
ENSMUSG00000022324	Matn2	1691.68	3.22832	0.430969	0.0930963	4.62928	3.67e-06	0.000842139	3.07462	TRUE	up
ENSMUSG00000039156	Stim2	3482.51	3.54189	0.433309	0.0997632	4.34338	1.4e-05	0.00215064	2.66743	TRUE	up
ENSMUSG00000022176	Rem2	438.484	2.64195	0.434061	0.123265	3.52137	0.000429	0.0205717	1.68673	TRUE	up
ENSMUSG00000028967	Errfi1	1336.6	3.126	0.434468	0.100639	4.31708	1.58e-05	0.0023506	2.62882	TRUE	up
ENSMUSG00000021866	Anxa11	541.147	2.73332	0.434579	0.132492	3.28003	0.00103795	0.0356366	1.4481	TRUE	up
ENSMUSG00000073418	C4b	1075.21	3.03149	0.4349	0.098474	4.41639	1e-05	0.00167823	2.77515	TRUE	up
ENSMUSG00000035735	Dagla	4829.14	3.68387	0.435951	0.0999131	4.3633	1.28e-05	0.00204916	2.68842	TRUE	up
ENSMUSG00000032500	Dclk3	518.958	2.71513	0.439203	0.134081	3.27565	0.00105418	0.0359078	1.44481	TRUE	up
ENSMUSG00000036528	Ppfibp2	229.561	2.3609	0.440135	0.123647	3.5596	0.000371	0.0185267	1.7322	TRUE	up
ENSMUSG00000050505	Pcdh20	3129.54	3.49548	0.441783	0.115053	3.83982	0.000123	0.0093343	2.02992	TRUE	up
ENSMUSG00000039358	Drd5	253.37	2.40375	0.443417	0.127078	3.48933	0.000484	0.0219927	1.65772	TRUE	up
ENSMUSG00000030592	Ryr1	892.222	2.95047	0.447384	0.134196	3.3338	0.000857	0.0311256	1.50688	TRUE	up
ENSMUSG00000056752	Dnah9	524.482	2.71973	0.448997	0.13346	3.36428	0.000767	0.0291809	1.5349	TRUE	up
ENSMUSG00000071226	Cecr2	258.565	2.41257	0.449315	0.137253	3.27362	0.0010618	0.0359137	1.44474	TRUE	up
ENSMUSG00000056296	Synpr	3640.58	3.56117	0.449558	0.0843009	5.33277	9.67e-08	5.93042e-05	4.22691	TRUE	up
ENSMUSG00000028532	Cachd1	1170.54	3.06839	0.45129	0.0877833	5.14095	2.73e-07	0.0001387	3.85792	TRUE	up
ENSMUSG00000055540	Epha6	1168.65	3.06768	0.452152	0.124605	3.62867	0.000285	0.0158788	1.79918	TRUE	up
ENSMUSG00000034957	Cebpa	507.361	2.70532	0.454975	0.127295	3.57416	0.000351	0.0178897	1.7474	TRUE	up
ENSMUSG00000027570	Col9a3	344.128	2.53672	0.459652	0.142692	3.22128	0.00127618	0.0394517	1.40393	TRUE	up
ENSMUSG00000042686	Jph1	1134.89	3.05496	0.459804	0.140033	3.28354	0.00102512	0.0353269	1.45189	TRUE	up
ENSMUSG00000040929	Rfx3	2080.71	3.31821	0.468253	0.137164	3.41382	0.000641	0.0265525	1.57589	TRUE	up
ENSMUSG00000034227	Foxj1	287.245	2.45825	0.4695	0.142507	3.29457	0.000986	0.0348678	1.45758	TRUE	up
ENSMUSG00000018008	Cyth4	556.196	2.74523	0.471356	0.122447	3.84948	0.000118	0.00930639	2.03122	TRUE	up
ENSMUSG00000025083	Afap1l2	372.695	2.57135	0.472401	0.105072	4.49596	6.93e-06	0.00127268	2.89528	TRUE	up
ENSMUSG00000036353	P2ry12	833.69	2.921	0.477316	0.139057	3.43252	0.000598	0.0252139	1.59836	TRUE	up
ENSMUSG00000055541	Lair1	189.556	2.27774	0.478646	0.129067	3.70851	0.000208	0.0132233	1.87866	TRUE	up
ENSMUSG00000044337	Ackr3	404.507	2.60693	0.478786	0.13635	3.51146	0.000446	0.0209061	1.67973	TRUE	up
ENSMUSG00000027276	Jag1	276.901	2.44232	0.480557	0.122768	3.91434	9.07e-05	0.00757925	2.12037	TRUE	up
ENSMUSG00000054520	Sh3bp2	143.291	2.15622	0.48975	0.156822	3.12296	0.00179039	0.0491409	1.30856	TRUE	up
ENSMUSG00000000290	Itgb2	132.296	2.12155	0.490894	0.145048	3.38436	0.000713	0.0280702	1.55175	TRUE	up
ENSMUSG00000030583	Sipa1l3	5329.96	3.72672	0.49311	0.10585	4.65858	3.18e-06	0.000762065	3.11801	TRUE	up
ENSMUSG00000037679	Inf2	3983.45	3.60026	0.493825	0.129732	3.80649	0.000141	0.0100686	1.99703	TRUE	up
ENSMUSG00000022449	Adamts20	530.023	2.72429	0.496775	0.130095	3.81856	0.000134	0.00977836	2.00973	TRUE	up
ENSMUSG00000024969	Mark2	3214.35	11.6503	0.499378	0.0550441	9.07233	1.16e-19	1.714e-15	14.766	TRUE	up
ENSMUSG00000055125	M5C1000I18Rik	167.528	2.22409	0.499637	0.148507	3.36439	0.000767	0.0291809	1.5349	TRUE	up
ENSMUSG00000047259	Mc4r	187.826	2.27376	0.500799	0.150797	3.32102	0.000897	0.0321898	1.49228	TRUE	up
ENSMUSG00000030786	Itgam	192.826	2.28517	0.507585	0.129665	3.9146	9.06e-05	0.00757925	2.12037	TRUE	up
ENSMUSG00000040229	Gpr34	268.075	2.42826	0.508818	0.15277	3.33061	0.000867	0.0313299	1.50404	TRUE	up
ENSMUSG00000048706	Lurap1l	929.541	2.96827	0.510943	0.128677	3.97073	7.17e-05	0.00639015	2.19449	TRUE	up
ENSMUSG00000040620	Dhx33	2075.64	3.31715	0.51473	0.131741	3.90714	9.34e-05	0.0077646	2.10988	TRUE	up
ENSMUSG00000027932	Slc27a3	352.904	2.54766	0.515155	0.130806	3.9383	8.21e-05	0.00714505	2.146	TRUE	up
ENSMUSG00000009406	Elk1	2204.36	3.34328	0.516815	0.125208	4.12764	3.67e-05	0.00417409	2.37944	TRUE	up
ENSMUSG00000052087	Rgs14	2483.65	3.39509	0.519176	0.108424	4.7884	1.68e-06	0.000518919	3.2849	TRUE	up
ENSMUSG00000046410	Kcnk6	108.505	2.03545	0.521491	0.16768	3.11003	0.00187067	0.0497301	1.30338	TRUE	up
ENSMUSG00000049892	Rasd1	1104.78	3.04328	0.524711	0.133814	3.92118	8.81e-05	0.00749494	2.12523	TRUE	up
ENSMUSG00000020143	Dock2	108.749	2.03642	0.536719	0.15773	3.40278	0.000667	0.0270403	1.56799	TRUE	up
ENSMUSG00000036362	P2ry13	264.857	2.42301	0.536862	0.130151	4.12491	3.71e-05	0.00417409	2.37944	TRUE	up
ENSMUSG00000021676	Iqgap2	2572.22	3.41031	0.54023	0.129854	4.16028	3.18e-05	0.00383376	2.41637	TRUE	up
ENSMUSG00000016194	Hsd11b1	691.383	2.83972	0.54326	0.112946	4.8099	1.51e-06	0.000483062	3.316	TRUE	up
ENSMUSG00000028360	Slc44a5	1321.7	3.12113	0.551365	0.135113	4.08076	4.49e-05	0.00473022	2.32512	TRUE	up
ENSMUSG00000045991	Onecut2	241.167	2.38232	0.55269	0.152956	3.6134	0.000302	0.0161079	1.79296	TRUE	up
ENSMUSG00000025348	Itga7	797.174	2.90155	0.554679	0.152528	3.63657	0.000276	0.0155176	1.80918	TRUE	up
ENSMUSG00000027217	Tspan18	1011.76	3.00508	0.5556	0.118391	4.69292	2.69e-06	0.000707734	3.15013	TRUE	up
ENSMUSG00000039747	Orai2	4327.74	3.63626	0.55577	0.124501	4.46397	8.05e-06	0.00140939	2.85097	TRUE	up
ENSMUSG00000061013	Mkx	290.838	2.46365	0.55913	0.1739	3.21524	0.00130336	0.0402074	1.39569	TRUE	up
ENSMUSG00000059674	Cdh24	695.704	2.84242	0.559915	0.108728	5.1497	2.61e-07	0.000137115	3.86291	TRUE	up
ENSMUSG00000019990	Pde7b	496.409	2.69584	0.572617	0.118225	4.84344	1.28e-06	0.000417296	3.37956	TRUE	up
ENSMUSG00000040372	Gpr63	147.199	2.16791	0.584142	0.186821	3.12674	0.00176758	0.048983	1.30995	TRUE	up
ENSMUSG00000003573	Homer3	1183.3	3.0731	0.596239	0.119984	4.96932	6.72e-07	0.000247171	3.607	TRUE	up
ENSMUSG00000043557	Mdga1	2742.52	3.43815	0.602815	0.112296	5.36811	7.96e-08	5.09048e-05	4.29324	TRUE	up
ENSMUSG00000029084	Cd38	249.311	2.39674	0.608028	0.143831	4.22737	2.36e-05	0.00310645	2.50774	TRUE	up
ENSMUSG00000021556	Golm1	1774.36	3.24904	0.609809	0.0995652	6.12472	9.08e-10	2.22789e-06	5.65211	TRUE	up
ENSMUSG00000050122	Vwa3b	306.364	2.48624	0.614424	0.175731	3.4964	0.000472	0.0217536	1.66247	TRUE	up
ENSMUSG00000079259	Trim71	63.0126	1.79943	0.634648	0.201639	3.14745	0.00164703	0.0470603	1.32735	TRUE	up
ENSMUSG00000026676	Ccdc3	379.919	2.57969	0.634793	0.12968	4.89508	9.83e-07	0.000336282	3.4733	TRUE	up
ENSMUSG00000023886	Smoc2	947.149	2.97642	0.637671	0.144869	4.40172	1.07e-05	0.00177566	2.75064	TRUE	up
ENSMUSG00000019935	Slc17a8	135.629	2.13235	0.637888	0.188896	3.37692	0.000733	0.0284602	1.54576	TRUE	up
ENSMUSG00000040373	Cacng5	321.308	2.50692	0.640342	0.13446	4.76232	1.91e-06	0.00054156	3.26635	TRUE	up
ENSMUSG00000074634	Tmem267	157.995	2.19864	0.644221	0.197546	3.26111	0.00110975	0.0366677	1.43572	TRUE	up
ENSMUSG00000033685	Ucp2	769.754	2.88635	0.647337	0.128094	5.05359	4.34e-07	0.000193336	3.71369	TRUE	up
ENSMUSG00000027400	Pdyn	321.797	2.50758	0.666435	0.1849	3.6043	0.000313	0.0164899	1.78278	TRUE	up
ENSMUSG00000021221	Dpf3	215.15	2.33274	0.667481	0.144275	4.62645	3.72e-06	0.000842139	3.07462	TRUE	up
ENSMUSG00000097063	Pantr2	67.838	1.83147	0.677804	0.209403	3.23685	0.00120859	0.038221	1.4177	TRUE	up
ENSMUSG00000020399	Havcr2	79.1028	1.89819	0.684217	0.215206	3.17937	0.00147598	0.0434381	1.36213	TRUE	up
ENSMUSG00000028976	Slc2a5	145.118	2.16172	0.684986	0.138146	4.95841	7.11e-07	0.000249001	3.6038	TRUE	up
ENSMUSG00000041323	Ak7	117.849	2.07133	0.691596	0.188165	3.67548	0.000237	0.0143523	1.84308	TRUE	up
ENSMUSG00000038843	Gcnt1	80.8793	1.90784	0.692363	0.180435	3.83718	0.000124	0.0093343	2.02992	TRUE	up
ENSMUSG00000033777	Tlr13	56.3734	1.75107	0.721891	0.226211	3.19123	0.00141667	0.0426748	1.36983	TRUE	up
ENSMUSG00000046593	Tmem215	249.55	2.39716	0.724539	0.116467	6.22096	4.94e-10	1.45423e-06	5.83737	TRUE	up
ENSMUSG00000001741	Il16	703.581	2.84731	0.727545	0.16094	4.52059	6.17e-06	0.00120993	2.91724	TRUE	up
ENSMUSG00000041798	Gck	82.6795	1.9174	0.75071	0.232803	3.22465	0.00126125	0.0392714	1.40592	TRUE	up
ENSMUSG00000038463	Olfml2b	1229.3	3.08966	0.763299	0.152774	4.99626	5.85e-07	0.000245757	3.60949	TRUE	up
ENSMUSG00000046318	Ccbe1	628.904	2.79858	0.765046	0.133362	5.73662	9.66e-09	1.02636e-05	4.9887	TRUE	up
ENSMUSG00000068428	Gmnc	94.2873	1.97445	0.765489	0.18929	4.044	5.25e-05	0.0053697	2.27005	TRUE	up
ENSMUSG00000022715	Tmem114	126.559	2.10229	0.800338	0.200403	3.99365	6.51e-05	0.00604689	2.21847	TRUE	up
ENSMUSG00000040812	Agbl2	39.5985	1.59768	0.801881	0.250582	3.20008	0.00137392	0.0417859	1.37897	TRUE	up
ENSMUSG00000026303	Mlph	57.8605	1.76238	0.832581	0.245023	3.39797	0.000679	0.0273818	1.56254	TRUE	up
ENSMUSG00000027931	Npr1	176.831	2.24756	0.854926	0.141703	6.03321	1.61e-09	2.96574e-06	5.52787	TRUE	up
ENSMUSG00000021879	Dnah12	41.1054	1.6139	0.861202	0.261869	3.28868	0.0010066	0.0349341	1.45675	TRUE	up
ENSMUSG00000029026	Trp73	150.244	2.1768	0.868063	0.187902	4.61977	3.84e-06	0.000856519	3.06726	TRUE	up
ENSMUSG00000053117	E330013P04Rik	39.9173	1.60116	0.903922	0.267784	3.37556	0.000737	0.0285259	1.54476	TRUE	up
ENSMUSG00000039629	Strip2	900.924	2.95469	0.926851	0.138635	6.68553	2.3e-11	1.69285e-07	6.77138	TRUE	up
ENSMUSG00000031786	Drc7	80.6352	1.90652	0.930569	0.267287	3.48154	0.000499	0.0225723	1.64643	TRUE	up
ENSMUSG00000009772	Nuak2	32.6247	1.51355	0.951385	0.282405	3.36887	0.000755	0.0288484	1.53988	TRUE	up
ENSMUSG00000058488	Kl	622.571	2.79419	0.979694	0.170212	5.75571	8.63e-09	1.02636e-05	4.9887	TRUE	up
ENSMUSG00000021702	Thbs4	711.792	2.85235	1.02743	0.296448	3.46582	0.000529	0.0230822	1.63672	TRUE	up
ENSMUSG00000046415	B430212C06Rik	36.2896	1.55978	1.04462	0.276507	3.77793	0.000158	0.0110283	1.95749	TRUE	up
ENSMUSG00000028011	Tdo2	221.545	2.34546	1.05967	0.184781	5.73476	9.76e-09	1.02636e-05	4.9887	TRUE	up
ENSMUSG00000032246	Calml4	32.505	1.51195	1.06052	0.328155	3.23177	0.00123026	0.0387157	1.41211	TRUE	up
ENSMUSG00000019762	Iyd	103.087	2.0132	1.06559	0.23149	4.60315	4.16e-06	0.000905168	3.04327	TRUE	up
ENSMUSG00000054320	Lrrc36	31.6431	1.50028	1.06785	0.331303	3.22318	0.00126775	0.0393563	1.40499	TRUE	up
ENSMUSG00000024521	Pmaip1	48.4825	1.68559	1.07889	0.269095	4.00933	6.09e-05	0.00589068	2.22983	TRUE	up
ENSMUSG00000091556	Gm14569	76.7418	1.88503	1.13298	0.251847	4.49866	6.84e-06	0.00127268	2.89528	TRUE	up
ENSMUSG00000022949	Clic6	96.7535	1.98567	2.99201	0.883479	3.38662	0.000708	0.0280702	1.55175	TRUE	up
ENSMUSG00000026822	Lcn2	45.5109	1.65812	-1.63294	1.3275	-1.23008	0.218667	0.599866	0.221946	FALSE	down
ENSMUSG00000051985	Igfn1	42.4732	1.62812	-1.63182	0.893045	-1.82726	0.0676613	0.355457	0.449212	FALSE	down
ENSMUSG00000031654	Cbln1	256.596	2.40925	-1.40764	0.509905	-2.76059	0.00576972	0.0975879	1.0106	FALSE	down
ENSMUSG00000027318	Adam33	32.5708	1.51283	-1.33925	0.453787	-2.95127	0.00316465	0.0697123	1.15669	FALSE	down
ENSMUSG00000023484	Prph	41.6121	1.61922	-1.32662	0.471681	-2.81254	0.00491524	0.0889641	1.05079	FALSE	down
ENSMUSG00000000303	Cdh1	30.1054	1.47864	-1.31323	0.55072	-2.38457	0.0170989	0.178828	0.747565	FALSE	down
ENSMUSG00000030792	Dkkl1	33.0243	1.51883	-1.25552	0.479203	-2.62001	0.00879266	0.125738	0.900535	FALSE	down
ENSMUSG00000068696	Gpr88	237.021	2.37479	-1.21612	0.814112	-1.4938	0.135229	0.486169	0.313213	FALSE	down
ENSMUSG00000038775	Vill	75.4117	1.87744	-1.12429	0.645095	-1.74283	0.0813629	0.384598	0.414992	FALSE	down
ENSMUSG00000041559	Fmod	320.572	2.50593	-1.11515	0.473785	-2.35369	0.0185879	0.186831	0.72855	FALSE	down
ENSMUSG00000024650	Slc22a6	132.478	2.12214	-1.07887	0.435034	-2.47996	0.0131397	0.154486	0.81111	FALSE	down
ENSMUSG00000054986	Sec14l3	59.3696	1.77356	-1.07633	0.396839	-2.71226	0.00668258	0.107352	0.969191	FALSE	down
ENSMUSG00000026247	Ecel1	100.445	2.00193	-1.05613	0.479607	-2.20208	0.0276597	0.227508	0.643003	FALSE	down
ENSMUSG00000010122	Slc47a1	36.9809	1.56798	-1.03035	0.726892	-1.41747	0.156347	0.518817	0.284985	FALSE	down
ENSMUSG00000074489	Bglap3	38.5754	1.58631	-1.0106	0.756647	-1.33563	0.18167	0.556075	0.254866	FALSE	down
ENSMUSG00000005087	Cd44	109.327	2.03873	-0.992376	0.434013	-2.28651	0.0222244	0.203631	0.691156	FALSE	down
ENSMUSG00000030048	Gkn3	40.3985	1.60637	-0.992038	0.320552	-3.09478	0.00196961	0.0516628	1.28682	FALSE	down
ENSMUSG00000026414	Tnnt2	66.6223	1.82362	-0.94986	0.3539	-2.68398	0.00727512	0.112451	0.949037	FALSE	down
ENSMUSG00000030669	Calca	31.9116	1.50395	-0.948254	0.335098	-2.82978	0.00465804	0.0863297	1.06384	FALSE	down
ENSMUSG00000106539	Gm43670	55.5311	1.74454	-0.934917	0.379951	-2.46063	0.0138694	0.159071	0.79841	FALSE	down
ENSMUSG00000019929	Dcn	1300.72	3.11418	-0.893943	0.327026	-2.73355	0.00626552	0.103129	0.98662	FALSE	down
ENSMUSG00000097248	Gm2694	43.3523	1.63701	-0.889994	0.322257	-2.76176	0.00574916	0.0974641	1.01116	FALSE	down
ENSMUSG00000030108	Slc6a13	195.001	2.29004	-0.88943	0.351394	-2.53115	0.0113691	0.143849	0.842093	FALSE	down
ENSMUSG00000026479	Lamc2	159.274	2.20214	-0.874879	0.53598	-1.6323	0.102617	0.431554	0.364964	FALSE	down
ENSMUSG00000030559	Rab38	32.2127	1.50803	-0.864039	0.387657	-2.22888	0.0258221	0.220658	0.656281	FALSE	down
ENSMUSG00000036357	Gpr101	322.313	2.50828	-0.857956	0.333889	-2.56959	0.010182	0.135346	0.868554	FALSE	down
ENSMUSG00000061878	Sphk1	61.1924	1.7867	-0.848177	0.316118	-2.6831	0.00729433	0.11258	0.948537	FALSE	down
ENSMUSG00000039714	Cplx3	223.308	2.3489	-0.8474	0.485858	-1.74413	0.0811359	0.383995	0.415674	FALSE	down
ENSMUSG00000037279	Ovol2	36.3743	1.56079	-0.840575	0.37526	-2.23998	0.0250923	0.218094	0.661357	FALSE	down
ENSMUSG00000020067	Mypn	33.5139	1.52522	-0.820816	0.271701	-3.02103	0.00251916	0.0607902	1.21617	FALSE	down
ENSMUSG00000015090	Ptgds	11167.2	4.04794	-0.818318	0.345087	-2.37134	0.0177237	0.183021	0.737499	FALSE	down
ENSMUSG00000075707	Dio3	233.171	2.36767	-0.814048	0.560803	-1.45157	0.14662	0.503237	0.298227	FALSE	down
ENSMUSG00000019997	Ccn2	332.303	2.52153	-0.79761	0.329908	-2.41767	0.0156201	0.169131	0.771776	FALSE	down
ENSMUSG00000040856	Dlk1	391.359	2.59258	-0.789688	0.480756	-1.6426	0.100466	0.428139	0.368416	FALSE	down
ENSMUSG00000059898	Dsc3	77.768	1.8908	-0.786149	0.729521	-1.07762	0.281202	0.658707	0.181308	FALSE	down
ENSMUSG00000006014	Prg4	88.5116	1.947	-0.785679	0.333903	-2.35302	0.0186219	0.187045	0.728054	FALSE	down
ENSMUSG00000020173	Cobl	716.589	2.85527	-0.779621	0.330025	-2.36231	0.0181614	0.184685	0.733568	FALSE	down
ENSMUSG00000040258	Nxph4	45.6342	1.65929	-0.779603	0.306421	-2.54422	0.0109521	0.140403	0.852624	FALSE	down
ENSMUSG00000006457	Actn3	29.4623	1.46927	-0.77888	0.310607	-2.50761	0.0121552	0.147592	0.830938	FALSE	down
ENSMUSG00000074899	Sptbn5	44.815	1.65142	-0.777084	0.312725	-2.48488	0.0129595	0.153965	0.812577	FALSE	down
ENSMUSG00000091243	Vgll3	154.842	2.18989	-0.760206	0.501074	-1.51715	0.129228	0.476455	0.321979	FALSE	down
ENSMUSG00000046182	Gsg1l	831.183	2.9197	-0.759363	0.32549	-2.33299	0.0196488	0.192883	0.714705	FALSE	down
ENSMUSG00000040605	Bace2	101.096	2.00473	-0.758669	0.287887	-2.6353	0.00840627	0.123206	0.90937	FALSE	down
ENSMUSG00000053819	Camk2d	1422.48	3.15305	-0.751915	0.388064	-1.93761	0.0526712	0.317516	0.498235	FALSE	down
ENSMUSG00000063564	Col23a1	419.706	2.62295	-0.745239	0.275904	-2.70108	0.0069114	0.109689	0.959837	FALSE	down
ENSMUSG00000028172	Tacr3	128.05	2.10738	-0.740614	0.254834	-2.90626	0.00365782	0.0754246	1.12249	FALSE	down
ENSMUSG00000021278	Amn	118.887	2.07514	-0.739864	0.269091	-2.74949	0.00596876	0.0999207	1.00034	FALSE	down
ENSMUSG00000030123	Plxnd1	914.645	2.96125	-0.738374	0.294233	-2.50949	0.0120905	0.147592	0.830938	FALSE	down
ENSMUSG00000024517	Grp	623.16	2.7946	-0.734952	0.259049	-2.83712	0.00455225	0.0857701	1.06666	FALSE	down
ENSMUSG00000101939	Gm28438	315.713	2.49929	-0.734446	1.02471	-0.716735	0.473538	0.798179	0.0978995	FALSE	down
ENSMUSG00000098027	Gm27004	30.9872	1.49118	-0.733921	0.286629	-2.56053	0.0104514	0.136947	0.863447	FALSE	down
ENSMUSG00000059203	Il1rapl2	55.6419	1.7454	-0.729919	0.293363	-2.48811	0.0128425	0.153018	0.815258	FALSE	down
ENSMUSG00000027568	Ntsr1	143.978	2.1583	-0.72675	0.408816	-1.77769	0.0754542	0.374093	0.42702	FALSE	down
ENSMUSG00000037254	Itih2	69.0823	1.83937	-0.724245	0.322614	-2.24493	0.0247726	0.216466	0.66461	FALSE	down
ENSMUSG00000017446	C1qtnf1	59.6872	1.77588	-0.719958	0.238324	-3.02093	0.00252002	0.0607902	1.21617	FALSE	down
ENSMUSG00000047963	Stbd1	42.3334	1.62668	-0.71871	0.263831	-2.72413	0.00644714	0.10473	0.979927	FALSE	down
ENSMUSG00000061535	C1qtnf7	32.4923	1.51178	-0.717941	0.376234	-1.90823	0.0563612	0.328718	0.483176	FALSE	down
ENSMUSG00000028661	Epha8	137.516	2.13835	-0.712004	0.394813	-1.8034	0.071326	0.364567	0.438223	FALSE	down
ENSMUSG00000035355	Kcnh4	77.0164	1.88658	-0.711141	0.23527	-3.02267	0.00250559	0.0607392	1.21653	FALSE	down
ENSMUSG00000029334	Prkg2	125.449	2.09847	-0.707018	0.262272	-2.69574	0.0070232	0.110512	0.956589	FALSE	down
ENSMUSG00000032033	Barx2	38.9841	1.59089	-0.700037	0.261286	-2.6792	0.00737982	0.113473	0.945106	FALSE	down
ENSMUSG00000072812	Ahnak2	40.1769	1.60398	-0.692513	0.304509	-2.27419	0.0229545	0.20853	0.680831	FALSE	down
ENSMUSG00000024846	Cst6	55.2885	1.74264	-0.691919	0.264251	-2.61842	0.0088339	0.125862	0.900104	FALSE	down
ENSMUSG00000026712	Mrc1	78.5945	1.89539	-0.691676	0.301793	-2.29189	0.0219121	0.202281	0.694044	FALSE	down
ENSMUSG00000056972	Magel2	63.5718	1.80326	-0.689374	0.285031	-2.41859	0.0155806	0.168828	0.772555	FALSE	down
ENSMUSG00000055775	Myh8	39.9813	1.60186	-0.688541	0.255447	-2.69543	0.00702968	0.110512	0.956589	FALSE	down
ENSMUSG00000044177	Wfikkn2	48.6037	1.68667	-0.685215	0.344624	-1.98829	0.0467791	0.300986	0.521454	FALSE	down
ENSMUSG00000029154	Cwh43	43.7574	1.64105	-0.67443	0.304998	-2.21127	0.0270175	0.225453	0.646945	FALSE	down
ENSMUSG00000041954	Tnfrsf18	48.1158	1.68229	-0.658102	0.291916	-2.25442	0.0241696	0.214255	0.66907	FALSE	down
ENSMUSG00000029335	Bmp3	192.261	2.28389	-0.653176	0.245582	-2.65971	0.00782084	0.117793	0.928881	FALSE	down
ENSMUSG00000039252	Lgi2	1783.2	3.2512	-0.651524	0.213583	-3.05045	0.00228498	0.0568017	1.24564	FALSE	down
ENSMUSG00000021223	Papln	32.8881	1.51704	-0.649914	0.293296	-2.2159	0.0266983	0.22425	0.649268	FALSE	down
ENSMUSG00000035112	Wnk4	130.675	2.11619	-0.646362	0.213873	-3.02218	0.00250965	0.0607392	1.21653	FALSE	down
ENSMUSG00000029843	Slc13a4	218.27	2.33899	-0.641351	0.532015	-1.20551	0.228005	0.609242	0.21521	FALSE	down
ENSMUSG00000025161	Slc16a3	85.5832	1.93239	-0.63595	0.227345	-2.79729	0.00515336	0.0919171	1.0366	FALSE	down
ENSMUSG00000058806	Col13a1	39.3106	1.59451	-0.630809	0.30561	-2.0641	0.0390082	0.26873	0.570685	FALSE	down
ENSMUSG00000015843	Rxrg	138.165	2.1404	-0.630172	0.268381	-2.34805	0.0188719	0.188233	0.725305	FALSE	down
ENSMUSG00000030898	Cckbr	295.545	2.47062	-0.629835	0.315503	-1.99629	0.0459025	0.297295	0.526812	FALSE	down
ENSMUSG00000046761	Fam83h	59.3472	1.7734	-0.628484	0.24816	-2.53258	0.0113228	0.143757	0.84237	FALSE	down
ENSMUSG00000013766	Ly6g6e	59.0151	1.77096	-0.625667	0.317333	-1.97164	0.0486504	0.30663	0.513385	FALSE	down
ENSMUSG00000058626	Capn11	38.772	1.58852	-0.622889	0.902062	-0.690517	0.489869	0.809481	0.0917935	FALSE	down
ENSMUSG00000045648	Vwc2l	304.668	2.48383	-0.620693	0.381405	-1.62739	0.103655	0.432453	0.364061	FALSE	down
ENSMUSG00000045377	Tmem88	46.5181	1.66762	-0.616281	0.246294	-2.50222	0.0123417	0.148955	0.826945	FALSE	down
ENSMUSG00000044361	BC024139	35.7357	1.5531	-0.6136	0.284935	-2.15347	0.0312817	0.239929	0.619918	FALSE	down
ENSMUSG00000033715	Akr1c14	31.683	1.50083	-0.61298	0.277291	-2.2106	0.0270634	0.225453	0.646945	FALSE	down
ENSMUSG00000072487	Mroh5	39.7021	1.59881	-0.612556	0.265611	-2.30621	0.021099	0.199016	0.701112	FALSE	down
ENSMUSG00000025491	Ifitm1	36.6737	1.56436	-0.612437	0.288128	-2.12557	0.0335392	0.248379	0.604884	FALSE	down
ENSMUSG00000008999	Bmp7	219.086	2.34061	-0.609849	0.34364	-1.77468	0.0759515	0.374992	0.425978	FALSE	down
ENSMUSG00000103477	5930409G06Rik	42.9636	1.6331	-0.609625	0.273889	-2.22581	0.0260267	0.221634	0.654364	FALSE	down
ENSMUSG00000019312	Grb7	47.1019	1.67304	-0.60812	0.29865	-2.03623	0.0417272	0.280245	0.552463	FALSE	down
ENSMUSG00000069911	Insyn2b	49.3914	1.69365	-0.607848	0.297343	-2.04426	0.0409274	0.277405	0.556885	FALSE	down
ENSMUSG00000066652	Lefty2	47.6615	1.67817	-0.606873	0.325157	-1.8664	0.0619852	0.341999	0.465975	FALSE	down
ENSMUSG00000053004	Hrh1	175.699	2.24477	-0.605527	0.232186	-2.60794	0.00910896	0.127753	0.89363	FALSE	down
ENSMUSG00000042115	Klhdc8a	272.473	2.43532	-0.60417	0.209001	-2.89076	0.00384314	0.0772567	1.11206	FALSE	down
ENSMUSG00000022076	Klhl1	60.9117	1.7847	-0.603259	0.216599	-2.78514	0.00535047	0.0939525	1.02709	FALSE	down
ENSMUSG00000032172	Olfm2	1221.78	3.08699	-0.599621	0.25624	-2.34008	0.0192797	0.190916	0.719159	FALSE	down
ENSMUSG00000087128	Gm12655	38.0644	1.58052	-0.599376	0.250289	-2.39473	0.0166325	0.176586	0.753045	FALSE	down
ENSMUSG00000044017	Adgrd1	38.7513	1.58829	-0.593259	0.323494	-1.83391	0.0666671	0.354088	0.450889	FALSE	down
ENSMUSG00000090069	E430024P14Rik	69.1092	1.83954	-0.59272	0.226278	-2.61943	0.00880759	0.125829	0.90022	FALSE	down
ENSMUSG00000034684	Sema3f	121.286	2.08381	-0.592299	0.422751	-1.40106	0.161196	0.524431	0.280311	FALSE	down
ENSMUSG00000029304	Spp1	195.945	2.29213	-0.590557	0.243881	-2.42149	0.0154569	0.168704	0.772875	FALSE	down
ENSMUSG00000073877	Gm13306	47.3909	1.67569	-0.588792	0.269243	-2.18684	0.0287539	0.231843	0.634805	FALSE	down
ENSMUSG00000027356	Fermt1	47.4366	1.67611	-0.588756	0.377788	-1.55843	0.119131	0.459702	0.337524	FALSE	down
ENSMUSG00000103770	Pcdha9	91.267	1.96031	-0.587977	0.230999	-2.54536	0.0109164	0.140292	0.852967	FALSE	down
ENSMUSG00000111348	Gm19531	61.1604	1.78647	-0.585883	0.222644	-2.63148	0.00850144	0.123815	0.907227	FALSE	down
ENSMUSG00000017417	Plxdc1	414.679	2.61771	-0.583675	0.45121	-1.29358	0.195811	0.570116	0.244037	FALSE	down
ENSMUSG00000046618	Olfml2a	109.34	2.03878	-0.582005	0.245288	-2.37274	0.0176565	0.182582	0.738541	FALSE	down
ENSMUSG00000034009	Rxfp1	457.503	2.66039	-0.572681	0.534975	-1.07048	0.284403	0.660405	0.18019	FALSE	down
ENSMUSG00000086606	Gm13205	47.9121	1.68045	-0.572288	0.298075	-1.91995	0.0548643	0.324148	0.489257	FALSE	down
ENSMUSG00000040310	Alx4	49.8992	1.69809	-0.570963	0.354816	-1.60918	0.107577	0.43822	0.358308	FALSE	down
ENSMUSG00000047907	Tshz2	2417.85	3.38343	-0.570312	0.397502	-1.43474	0.151361	0.510935	0.291635	FALSE	down
ENSMUSG00000097305	Gm17276	29.7382	1.47331	-0.568757	0.333115	-1.70739	0.0877498	0.400538	0.397356	FALSE	down
ENSMUSG00000115591	Gm31282	35.9162	1.55529	-0.568283	0.275393	-2.06353	0.0390619	0.268847	0.570494	FALSE	down
ENSMUSG00000045555	Mettl24	33.0516	1.51919	-0.567194	0.28962	-1.95841	0.050182	0.311189	0.506976	FALSE	down
ENSMUSG00000070644	Etnk2	62.1146	1.79319	-0.56611	0.302364	-1.87228	0.0611675	0.341198	0.466994	FALSE	down
ENSMUSG00000096780	Tmem181b-ps	2056.92	3.31322	-0.565143	0.306322	-1.84493	0.0650471	0.348666	0.457591	FALSE	down
ENSMUSG00000054855	Rnd1	222.405	2.34714	-0.562371	0.182195	-3.08665	0.00202425	0.0528135	1.27725	FALSE	down
ENSMUSG00000105700	Gm42772	65.077	1.81343	-0.561704	0.27851	-2.01681	0.0437149	0.288848	0.53933	FALSE	down
ENSMUSG00000091955	Gm9844	38.888	1.58982	-0.554029	0.286393	-1.93451	0.0530509	0.318891	0.496358	FALSE	down
ENSMUSG00000031273	Col4a6	49.895	1.69806	-0.552116	0.275352	-2.00512	0.0449498	0.29332	0.532659	FALSE	down
ENSMUSG00000030092	Cntn6	213.876	2.33016	-0.549933	0.187639	-2.93081	0.00338077	0.0725189	1.13955	FALSE	down
ENSMUSG00000031861	Lpar2	44.6036	1.64937	-0.549107	0.250151	-2.19511	0.028156	0.229825	0.638603	FALSE	down
ENSMUSG00000046341	Gm11223	71.0343	1.85147	-0.54686	0.228438	-2.39391	0.0166696	0.176746	0.752651	FALSE	down
ENSMUSG00000045314	Sowahb	145.843	2.16389	-0.545773	0.269073	-2.02834	0.0425253	0.283534	0.547395	FALSE	down
ENSMUSG00000067736	Gm10222	81.8493	1.91301	-0.54552	0.324168	-1.68283	0.0924075	0.412174	0.384919	FALSE	down
ENSMUSG00000096974	Gm26881	34.708	1.54043	-0.545141	0.314319	-1.73435	0.0828552	0.388605	0.410492	FALSE	down
ENSMUSG00000037973	Itprid1	44.8718	1.65197	-0.545034	0.243552	-2.23786	0.0252305	0.218392	0.660763	FALSE	down
ENSMUSG00000079669	Gm17396	55.0277	1.74058	-0.544743	0.220668	-2.46861	0.0135638	0.156934	0.804284	FALSE	down
ENSMUSG00000003665	Has1	29.9459	1.47634	-0.544564	0.285645	-1.90644	0.0565932	0.329091	0.482684	FALSE	down
ENSMUSG00000048483	Zdhhc22	655.504	2.81658	-0.544509	0.555685	-0.979888	0.327142	0.697953	0.156174	FALSE	down
ENSMUSG00000060579	Fhit	39.2127	1.59343	-0.543506	0.266462	-2.03971	0.0413791	0.279117	0.554214	FALSE	down
ENSMUSG00000028717	Tal1	54.4438	1.73595	-0.542206	0.254923	-2.12694	0.0334248	0.247906	0.605712	FALSE	down
ENSMUSG00000066197	Gpr139	40.9533	1.61229	-0.542061	0.312291	-1.73575	0.0826074	0.387916	0.411263	FALSE	down
ENSMUSG00000056055	Sag	34.1557	1.53346	-0.540403	0.266393	-2.02859	0.0424998	0.283534	0.547395	FALSE	down
ENSMUSG00000031465	Angpt2	38.3716	1.58401	-0.539596	0.351788	-1.53387	0.125062	0.469874	0.328018	FALSE	down
ENSMUSG00000073530	Pappa2	30.1695	1.47957	-0.538209	0.323465	-1.66389	0.0961352	0.419398	0.377374	FALSE	down
ENSMUSG00000020241	Col6a2	329.577	2.51796	-0.536483	0.179724	-2.98505	0.00283536	0.0653189	1.18496	FALSE	down
ENSMUSG00000048583	Igf2	40.4133	1.60652	-0.535899	0.429681	-1.2472	0.212323	0.593868	0.22631	FALSE	down
ENSMUSG00000061086	Myl4	49.2534	1.69244	-0.533908	0.243828	-2.18969	0.0285467	0.231186	0.636039	FALSE	down
ENSMUSG00000018339	Gpx3	123.828	2.09282	-0.532882	0.220235	-2.4196	0.0155376	0.168704	0.772875	FALSE	down
ENSMUSG00000030551	Nr2f2	996.885	2.99864	-0.531806	0.213113	-2.49541	0.012581	0.150926	0.821237	FALSE	down
ENSMUSG00000032372	Plscr2	29.7457	1.47342	-0.531639	0.32464	-1.63763	0.101499	0.429979	0.366553	FALSE	down
ENSMUSG00000030717	Nupr1	71.5152	1.8544	-0.529092	0.254089	-2.08231	0.0373138	0.263344	0.579477	FALSE	down
ENSMUSG00000060445	Sycp2	43.5578	1.63907	-0.527734	0.233888	-2.25635	0.0240487	0.213698	0.670199	FALSE	down
ENSMUSG00000021217	Tshz3	346.35	2.53951	-0.527184	0.294857	-1.78793	0.0737873	0.370068	0.431718	FALSE	down
ENSMUSG00000000126	Wnt9a	138.255	2.14068	-0.525919	0.228726	-2.29935	0.0214853	0.200577	0.697719	FALSE	down
ENSMUSG00000112763	Gm34304	41.3124	1.61608	-0.525568	0.247461	-2.12384	0.0336834	0.248946	0.603895	FALSE	down
ENSMUSG00000100303	2600014E21Rik	65.6218	1.81705	-0.523112	0.257529	-2.03127	0.0422276	0.282831	0.548473	FALSE	down
ENSMUSG00000020061	Mybpc1	38.4321	1.58469	-0.521883	0.295651	-1.7652	0.0775305	0.37803	0.422473	FALSE	down
ENSMUSG00000047643	Gm5454	111.293	2.04647	-0.52141	0.197183	-2.64429	0.00818615	0.120822	0.917855	FALSE	down
ENSMUSG00000085584	Rtl9	30.4686	1.48385	-0.520816	0.297438	-1.75101	0.0799447	0.381166	0.418886	FALSE	down
ENSMUSG00000107277	Gm10461	33.0106	1.51865	-0.518384	0.30856	-1.68001	0.0929554	0.412315	0.384771	FALSE	down
ENSMUSG00000018459	Slc13a3	436.942	2.64042	-0.518268	0.275847	-1.87883	0.0602683	0.339	0.469801	FALSE	down
ENSMUSG00000006218	Fam131c	64.8714	1.81205	-0.515114	0.214542	-2.40099	0.0163506	0.174727	0.75764	FALSE	down
ENSMUSG00000100417	Gm28578	39.6965	1.59875	-0.515073	0.272542	-1.88988	0.0587737	0.335475	0.474339	FALSE	down
ENSMUSG00000067578	Cbln4	439.556	2.64301	-0.5147	0.441753	-1.16513	0.243967	0.625431	0.203821	FALSE	down
ENSMUSG00000113121	Gm35161	40.2441	1.6047	-0.514461	0.264606	-1.94425	0.0518653	0.31498	0.501717	FALSE	down
ENSMUSG00000060591	Ifitm2	84.0473	1.92452	-0.51121	0.1846	-2.76929	0.00561791	0.096125	1.01716	FALSE	down
ENSMUSG00000058400	Qrfpr	44.0395	1.64384	-0.510909	0.295543	-1.72871	0.0838609	0.390387	0.408505	FALSE	down
ENSMUSG00000028197	Col24a1	32.9496	1.51785	-0.510643	0.506891	-1.0074	0.313742	0.687895	0.162478	FALSE	down
ENSMUSG00000026463	Atp2b4	3171.45	3.50126	-0.509997	0.19622	-2.5991	0.00934675	0.128978	0.889485	FALSE	down
ENSMUSG00000048138	Dmrt2	29.9486	1.47638	-0.509838	0.377643	-1.35005	0.176999	0.548439	0.260872	FALSE	down
ENSMUSG00000022768	Ccdc116	43.818	1.64165	-0.509033	0.261646	-1.9455	0.0517145	0.314584	0.502263	FALSE	down
ENSMUSG00000097610	A930012L18Rik	37.0589	1.56889	-0.508969	0.263651	-1.93047	0.0535492	0.320185	0.494598	FALSE	down
ENSMUSG00000074001	Klhl40	101.989	2.00855	-0.506253	0.175927	-2.87763	0.00400676	0.0790342	1.10219	FALSE	down
ENSMUSG00000020857	Nme2	44.1611	1.64504	-0.505771	0.257257	-1.96602	0.0492968	0.308945	0.510119	FALSE	down
ENSMUSG00000020473	Aebp1	482.161	2.68319	-0.505213	0.297594	-1.69766	0.0895722	0.405373	0.392145	FALSE	down
ENSMUSG00000027577	Chrna4	773.415	2.88841	-0.503574	0.31137	-1.61728	0.105817	0.43646	0.360056	FALSE	down
ENSMUSG00000104969	Gm43445	35.6633	1.55222	-0.503356	0.286741	-1.75544	0.079184	0.380033	0.420178	FALSE	down
ENSMUSG00000034295	Fhod3	464.04	2.66656	-0.50331	0.356384	-1.41227	0.157871	0.521103	0.283077	FALSE	down
ENSMUSG00000069132	Nxph2	42.0119	1.62337	-0.503043	0.284306	-1.76937	0.0768322	0.376736	0.423963	FALSE	down
ENSMUSG00000001119	Col6a1	899.728	2.95411	-0.502836	0.286629	-1.75431	0.0793779	0.380193	0.419995	FALSE	down
ENSMUSG00000040212	Emp3	45.5262	1.65826	-0.501979	0.266632	-1.88266	0.0597459	0.337101	0.472239	FALSE	down
ENSMUSG00000049148	Plcxd3	109.037	2.03757	-0.501534	0.221502	-2.26424	0.0235596	0.211004	0.675709	FALSE	down
ENSMUSG00000012017	Scarf2	84.766	1.92822	-0.501383	0.19754	-2.53814	0.0111443	0.142136	0.847295	FALSE	down
ENSMUSG00000102997	Gm17244	32.1307	1.50692	-0.500047	0.276546	-1.80819	0.0705773	0.3637	0.439257	FALSE	down
ENSMUSG00000032796	Lama1	115.48	2.06251	-0.499271	0.190249	-2.6243	0.00868266	0.124985	0.903143	FALSE	down
ENSMUSG00000086392	Mccc1os	40.3361	1.60569	-0.497428	0.245219	-2.02851	0.0425085	0.283534	0.547395	FALSE	down
ENSMUSG00000020695	Mrc2	221.202	2.34479	-0.495438	0.190075	-2.60653	0.00914644	0.127892	0.893158	FALSE	down
ENSMUSG00000036533	Cdc42ep3	132.594	2.12253	-0.494957	0.196049	-2.52465	0.0115813	0.144914	0.83889	FALSE	down
ENSMUSG00000047228	A2ml1	145.72	2.16352	-0.492988	0.164419	-2.99837	0.00271428	0.0628986	1.20136	FALSE	down
ENSMUSG00000045509	Gpr150	80.9837	1.9084	-0.492825	0.222194	-2.21799	0.0265555	0.22419	0.649383	FALSE	down
ENSMUSG00000037418	Best1	30.391	1.48275	-0.491774	0.277619	-1.7714	0.0764946	0.37592	0.424905	FALSE	down
ENSMUSG00000058152	Chsy3	212.194	2.32673	-0.491222	0.17959	-2.73525	0.00623331	0.102713	0.988373	FALSE	down
ENSMUSG00000027489	Necab3	490.37	2.69052	-0.489908	0.171001	-2.86495	0.00417081	0.0814878	1.08891	FALSE	down
ENSMUSG00000018126	Baiap2l2	51.1286	1.70866	-0.48779	0.219317	-2.22413	0.0261394	0.222228	0.653202	FALSE	down
ENSMUSG00000022371	Col14a1	29.641	1.47189	-0.487616	0.313975	-1.55304	0.120413	0.461687	0.335652	FALSE	down
ENSMUSG00000040084	Bub1b	62.3651	1.79494	-0.486369	0.294967	-1.6489	0.0991691	0.424578	0.372043	FALSE	down
ENSMUSG00000113429	Gm20063	34.1979	1.534	-0.485097	0.308931	-1.57024	0.116358	0.454168	0.342783	FALSE	down
ENSMUSG00000047507	Baiap3	270.444	2.43208	-0.481616	0.188125	-2.56008	0.0104647	0.137	0.863279	FALSE	down
ENSMUSG00000041481	Serpina3g	37.5836	1.575	-0.481188	0.449388	-1.07076	0.284276	0.660306	0.180255	FALSE	down
ENSMUSG00000067276	Capn6	38.023	1.58005	-0.480809	0.296653	-1.62078	0.105065	0.435626	0.360886	FALSE	down
ENSMUSG00000062151	Unc13c	647.096	2.81097	-0.477949	0.389898	-1.22583	0.220263	0.601284	0.220921	FALSE	down
ENSMUSG00000116125	Gm41361	35.8967	1.55505	-0.477719	0.313592	-1.52338	0.127664	0.474039	0.324186	FALSE	down
ENSMUSG00000040740	Slc25a34	134.476	2.12865	-0.477538	0.188897	-2.52803	0.0114706	0.144141	0.841212	FALSE	down
ENSMUSG00000045008	9030612E09Rik	34.2428	1.53457	-0.47684	0.251656	-1.89481	0.0581175	0.33325	0.47723	FALSE	down
ENSMUSG00000042064	Myo3b	29.6351	1.47181	-0.476797	0.303352	-1.57176	0.116007	0.454	0.342944	FALSE	down
ENSMUSG00000048915	Efna5	188.01	2.27418	-0.474783	0.240013	-1.97815	0.0479113	0.304542	0.516353	FALSE	down
ENSMUSG00000024430	Cabyr	194.523	2.28897	-0.47465	0.162262	-2.92521	0.0034422	0.073391	1.13436	FALSE	down
ENSMUSG00000030170	Wnt5b	72.0849	1.85784	-0.473868	0.188038	-2.52006	0.0117335	0.146428	0.834375	FALSE	down
ENSMUSG00000036815	Dpp10	1611.66	3.20727	-0.472553	0.229724	-2.05705	0.0396813	0.272016	0.565406	FALSE	down
ENSMUSG00000028977	Casz1	151.627	2.18078	-0.471473	0.184113	-2.56078	0.0104436	0.136947	0.863447	FALSE	down
ENSMUSG00000048617	Rtbdn	66.7931	1.82473	-0.471345	0.192523	-2.44825	0.0143553	0.161868	0.79084	FALSE	down
ENSMUSG00000054383	Pnma1	84.2271	1.92545	-0.466464	0.173165	-2.69375	0.00706524	0.110837	0.955315	FALSE	down
ENSMUSG00000024049	Myom1	87.5483	1.94225	-0.465949	0.224813	-2.07261	0.038209	0.266089	0.574974	FALSE	down
ENSMUSG00000028766	Alpl	173.597	2.23954	-0.465182	0.173687	-2.67827	0.00740034	0.11367	0.944354	FALSE	down
ENSMUSG00000042485	Mustn1	34.6776	1.54005	-0.464202	0.280177	-1.65682	0.0975559	0.421976	0.374712	FALSE	down
ENSMUSG00000005148	Klf5	202.919	2.30732	-0.46371	0.210632	-2.20152	0.0276991	0.22752	0.642981	FALSE	down
ENSMUSG00000038295	Atg9b	114.321	2.05813	-0.463251	0.154349	-3.00131	0.00268819	0.0627884	1.20212	FALSE	down
ENSMUSG00000042529	Kcnj12	179.897	2.25502	-0.462082	0.191729	-2.41008	0.0159492	0.17181	0.764953	FALSE	down
ENSMUSG00000024659	Anxa1	43.2057	1.63554	-0.461661	0.271021	-1.70341	0.0884907	0.402641	0.395082	FALSE	down
ENSMUSG00000000301	Pemt	36.613	1.56364	-0.461579	0.249894	-1.8471	0.0647332	0.348027	0.458387	FALSE	down
ENSMUSG00000041272	Tox	332.292	2.52152	-0.461555	0.150273	-3.07144	0.00213031	0.0543284	1.26497	FALSE	down
ENSMUSG00000026241	Nppc	73.898	1.86863	-0.460681	0.214317	-2.14953	0.0315925	0.240499	0.618887	FALSE	down
ENSMUSG00000027173	Depdc7	33.8798	1.52994	-0.460329	0.298045	-1.5445	0.122468	0.466388	0.331253	FALSE	down
ENSMUSG00000040420	Cdh18	213.738	2.32988	-0.456172	0.177013	-2.57706	0.00996442	0.133783	0.873598	FALSE	down
ENSMUSG00000033590	Myo5c	60.5714	1.78227	-0.455229	0.24423	-1.86394	0.0623302	0.342425	0.465435	FALSE	down
ENSMUSG00000049538	Adamts16	108.267	2.0345	-0.455037	0.224329	-2.02844	0.0425156	0.283534	0.547395	FALSE	down
ENSMUSG00000069372	Ctxn3	35.6906	1.55255	-0.454727	0.42233	-1.07671	0.281609	0.65886	0.181207	FALSE	down
ENSMUSG00000000120	Ngfr	54.9477	1.73995	-0.454667	0.262767	-1.7303	0.0835761	0.390048	0.408882	FALSE	down
ENSMUSG00000089759	3632454L22Rik	29.4405	1.46895	-0.454597	0.317447	-1.43204	0.152133	0.511736	0.290954	FALSE	down
ENSMUSG00000029563	Foxp2	60.968	1.7851	-0.454471	0.6342	-0.716606	0.473617	0.798222	0.0978761	FALSE	down
ENSMUSG00000039899	Fgl2	76.7954	1.88533	-0.454203	0.244762	-1.85569	0.0634971	0.344958	0.462233	FALSE	down
ENSMUSG00000031297	Slc7a3	192.647	2.28476	-0.452676	0.250959	-1.80378	0.0712653	0.364567	0.438223	FALSE	down
ENSMUSG00000026208	Des	63.789	1.80475	-0.450705	0.231399	-1.94774	0.0514461	0.313547	0.503697	FALSE	down
ENSMUSG00000038587	Akap12	670.356	2.82631	-0.45051	0.158289	-2.84612	0.00442551	0.0842065	1.07465	FALSE	down
ENSMUSG00000020566	Atp6v1c2	34.8449	1.54214	-0.447736	0.276949	-1.61667	0.105949	0.43646	0.360056	FALSE	down
ENSMUSG00000056158	Car10	1198.64	3.07869	-0.447282	0.231884	-1.92891	0.0537425	0.32078	0.493792	FALSE	down
ENSMUSG00000087026	A230103J11Rik	46.401	1.66653	-0.446372	0.236963	-1.88372	0.0596025	0.337053	0.472302	FALSE	down
ENSMUSG00000021281	Tnfaip2	29.9953	1.47705	-0.445696	0.296631	-1.50253	0.132962	0.482736	0.31629	FALSE	down
ENSMUSG00000031497	Tnfsf13b	30.3279	1.48184	-0.445484	0.283632	-1.57064	0.116266	0.454023	0.342922	FALSE	down
ENSMUSG00000040428	Plekha4	47.3687	1.67549	-0.444614	0.238086	-1.86746	0.0618381	0.341641	0.46643	FALSE	down
ENSMUSG00000020374	Rasgef1c	56.2614	1.75021	-0.443984	0.313397	-1.41668	0.156576	0.518885	0.284929	FALSE	down
ENSMUSG00000087616	Gm14257	31.7538	1.5018	-0.443921	0.288588	-1.53825	0.123987	0.468655	0.329147	FALSE	down
ENSMUSG00000022026	Olfm4	98.83	1.99489	-0.442864	0.202431	-2.18773	0.0286892	0.231603	0.635255	FALSE	down
ENSMUSG00000054457	9430021M05Rik	48.2212	1.68324	-0.442774	0.272897	-1.6225	0.104697	0.435134	0.361377	FALSE	down
ENSMUSG00000019880	Rspo3	329.428	2.51776	-0.442229	0.145911	-3.03082	0.00243889	0.0596927	1.22408	FALSE	down
ENSMUSG00000036502	Tmem255a	749.484	2.87476	-0.441179	0.163132	-2.70443	0.00684221	0.108847	0.963185	FALSE	down
ENSMUSG00000061414	Cracr2a	60.9469	1.78495	-0.440023	0.197124	-2.23221	0.0256009	0.220045	0.657489	FALSE	down
ENSMUSG00000022376	Adcy8	631.483	2.80036	-0.439738	0.260204	-1.68998	0.0910322	0.409215	0.388049	FALSE	down
ENSMUSG00000087018	2900072N19Rik	94.1937	1.97402	-0.439271	0.182773	-2.40337	0.0162449	0.174091	0.759224	FALSE	down
ENSMUSG00000103378	Gm37176	35.6431	1.55198	-0.437948	0.285392	-1.53455	0.124895	0.469874	0.328018	FALSE	down
ENSMUSG00000035258	Abi3bp	46.6569	1.66892	-0.437076	0.244299	-1.78911	0.0735976	0.369833	0.431994	FALSE	down
ENSMUSG00000020660	Pomc	32.0905	1.50638	-0.436389	0.266348	-1.63841	0.101335	0.429974	0.366558	FALSE	down
ENSMUSG00000048070	Pirt	76.7741	1.88521	-0.43614	0.259493	-1.68074	0.0928133	0.412315	0.384771	FALSE	down
ENSMUSG00000034758	Tle6	47.3555	1.67537	-0.435925	0.224142	-1.94486	0.0517913	0.314661	0.502157	FALSE	down
ENSMUSG00000105703	Gm43305	217.81	2.33808	-0.435189	0.450155	-0.966755	0.333666	0.704195	0.152307	FALSE	down
ENSMUSG00000025407	Gli1	71.1176	1.85198	-0.434311	0.230451	-1.88462	0.0594817	0.337033	0.472328	FALSE	down
ENSMUSG00000026452	Syt2	933.398	2.97007	-0.433777	0.267754	-1.62006	0.10522	0.435668	0.360844	FALSE	down
ENSMUSG00000029661	Col1a2	517.678	2.71406	-0.433086	0.336665	-1.2864	0.198304	0.573974	0.241108	FALSE	down
ENSMUSG00000064293	Cntn4	524.156	2.71946	-0.433015	0.144206	-3.00274	0.00267559	0.0627884	1.20212	FALSE	down
ENSMUSG00000029754	Dlx6	110.491	2.04333	-0.430305	0.149474	-2.8788	0.00399193	0.0788473	1.10321	FALSE	down
ENSMUSG00000045875	Adra1a	148.118	2.17061	-0.428768	0.158138	-2.71135	0.00670094	0.107517	0.968523	FALSE	down
ENSMUSG00000035435	Abca17	33.8909	1.53008	-0.428239	0.290891	-1.47216	0.140977	0.494628	0.305721	FALSE	down
ENSMUSG00000044816	D630023F18Rik	138.742	2.14221	-0.427854	0.153036	-2.79577	0.00517759	0.092126	1.03562	FALSE	down
ENSMUSG00000001249	Hpn	35.561	1.55097	-0.427304	0.27702	-1.5425	0.122951	0.467545	0.330176	FALSE	down
ENSMUSG00000031026	Trim66	518.984	2.71515	-0.427094	0.254293	-1.67953	0.0930483	0.412315	0.384771	FALSE	down
ENSMUSG00000113919	Gm34466	50.6479	1.70456	-0.425552	0.326001	-1.30537	0.191767	0.566674	0.246667	FALSE	down
ENSMUSG00000040562	Gstm2	31.7452	1.50168	-0.425367	0.352138	-1.20795	0.227065	0.608773	0.215545	FALSE	down
ENSMUSG00000020905	Usp43	41.098	1.61382	-0.424789	0.389625	-1.09025	0.275603	0.654851	0.183858	FALSE	down
ENSMUSG00000020836	Coro6	811.379	2.90922	-0.423641	0.318263	-1.33111	0.183154	0.557545	0.25372	FALSE	down
ENSMUSG00000042834	Nrep	1580.12	3.19869	-0.422509	0.260907	-1.61939	0.105364	0.435883	0.36063	FALSE	down
ENSMUSG00000037139	Myom3	32.3196	1.50947	-0.422198	0.277649	-1.52062	0.128356	0.474743	0.323541	FALSE	down
ENSMUSG00000038524	Fchsd1	155.227	2.19097	-0.421658	0.136845	-3.08129	0.00206104	0.0533645	1.27275	FALSE	down
ENSMUSG00000028865	Cd164l2	53.0286	1.72451	-0.42161	0.288433	-1.46173	0.143816	0.499146	0.301772	FALSE	down
ENSMUSG00000024421	Lama3	109.847	2.04079	-0.421234	0.171911	-2.45031	0.0142733	0.161346	0.792241	FALSE	down
ENSMUSG00000075053	Vdac3-ps1	37.3793	1.57263	-0.420182	0.251232	-1.67249	0.0944283	0.414694	0.382272	FALSE	down
ENSMUSG00000059857	Ntng1	1091.05	3.03785	-0.419727	0.302131	-1.38922	0.164765	0.52994	0.275773	FALSE	down
ENSMUSG00000117901	AC109619.1	117.323	2.06938	-0.419004	0.163888	-2.55665	0.0105685	0.138113	0.859764	FALSE	down
ENSMUSG00000005950	P2rx5	79.2142	1.8988	-0.418999	0.216267	-1.93742	0.052694	0.317523	0.498224	FALSE	down
ENSMUSG00000027188	Pamr1	355.823	2.55123	-0.418881	0.16319	-2.56683	0.0102634	0.135669	0.86752	FALSE	down
ENSMUSG00000038257	Glra3	126.174	2.10097	-0.41809	0.169791	-2.46237	0.0138021	0.158547	0.799843	FALSE	down
ENSMUSG00000004415	Col26a1	104.673	2.01983	-0.418011	0.214041	-1.95295	0.0508257	0.312374	0.505325	FALSE	down
ENSMUSG00000051113	Fam71e1	101.351	2.00583	-0.41755	0.201192	-2.07538	0.037951	0.265093	0.576602	FALSE	down
ENSMUSG00000032656	Marchf3	81.9029	1.9133	-0.417045	0.177089	-2.355	0.0185227	0.186558	0.729185	FALSE	down
ENSMUSG00000028600	Podn	122.08	2.08664	-0.415088	0.171217	-2.42434	0.0153362	0.167786	0.775245	FALSE	down
ENSMUSG00000037148	Arhgap10	198.358	2.29745	-0.414049	0.147156	-2.81367	0.00489797	0.0888388	1.0514	FALSE	down
ENSMUSG00000033774	Npbwr1	85.926	1.93412	-0.412968	0.192509	-2.14519	0.0319377	0.242124	0.615962	FALSE	down
ENSMUSG00000037095	Lrg1	43.701	1.64049	-0.412897	0.333708	-1.2373	0.215975	0.598757	0.22275	FALSE	down
ENSMUSG00000109372	Gm19410	435.028	2.63852	-0.411552	0.155255	-2.65082	0.00802975	0.119593	0.922295	FALSE	down
ENSMUSG00000079654	Prrt4	91.9493	1.96355	-0.411502	0.191718	-2.14639	0.031842	0.241637	0.616837	FALSE	down
ENSMUSG00000032419	Tbx18	49.8274	1.69747	-0.410686	0.262141	-1.56666	0.117194	0.455135	0.34186	FALSE	down
ENSMUSG00000038457	Tmem255b	71.9249	1.85688	-0.41042	0.289282	-1.41875	0.155971	0.518634	0.285139	FALSE	down
ENSMUSG00000037653	Kctd8	204.219	2.3101	-0.410302	0.13279	-3.08985	0.00200257	0.0523407	1.28116	FALSE	down
ENSMUSG00000032511	Scn5a	69.8057	1.84389	-0.410182	0.241005	-1.70196	0.0887625	0.403379	0.394287	FALSE	down
ENSMUSG00000037406	Htra4	39.3705	1.59517	-0.409781	0.319733	-1.28163	0.199971	0.575479	0.23997	FALSE	down
ENSMUSG00000046352	Gjb2	182.041	2.26017	-0.409547	0.215707	-1.89862	0.0576139	0.331838	0.479074	FALSE	down
ENSMUSG00000105922	Gm42769	59.8993	1.77742	-0.409005	0.253657	-1.61243	0.106868	0.437515	0.359007	FALSE	down
ENSMUSG00000078302	Foxd1	44.8076	1.65135	-0.40878	0.291589	-1.4019	0.160944	0.524398	0.280339	FALSE	down
ENSMUSG00000085067	Gm15631	102.293	2.00984	-0.408043	0.185261	-2.20253	0.0276278	0.227373	0.643261	FALSE	down
ENSMUSG00000117465	Gm49980	193.203	2.28601	-0.407316	0.233112	-1.7473	0.0805856	0.382275	0.417624	FALSE	down
ENSMUSG00000033966	Cdkl4	580.389	2.76372	-0.406217	0.131871	-3.08041	0.00206713	0.0533645	1.27275	FALSE	down
ENSMUSG00000046844	Vat1l	687.124	2.83704	-0.404757	0.274767	-1.47309	0.140726	0.494103	0.306182	FALSE	down
ENSMUSG00000018819	Lsp1	50.5695	1.70389	-0.402824	0.229938	-1.75188	0.0797945	0.381166	0.418886	FALSE	down
ENSMUSG00000093910	Zfp853	172.887	2.23776	-0.401905	0.13776	-2.91744	0.00352923	0.0743018	1.129	FALSE	down
ENSMUSG00000036198	Arhgap36	37.3376	1.57215	-0.401791	0.268096	-1.49868	0.133956	0.484416	0.314781	FALSE	down
ENSMUSG00000048965	Mrgpre	215.242	2.33293	-0.401035	0.151355	-2.64962	0.00805812	0.119773	0.921641	FALSE	down
ENSMUSG00000061298	Agbl4	227.773	2.3575	-0.400652	0.132972	-3.01307	0.00258622	0.0616795	1.20986	FALSE	down
ENSMUSG00000059493	Nhs	130.558	2.1158	-0.400096	0.15463	-2.58744	0.00966925	0.131622	0.880673	FALSE	down
ENSMUSG00000028626	Col9a2	148.225	2.17092	-0.39957	0.230457	-1.73382	0.0829506	0.388856	0.410212	FALSE	down
ENSMUSG00000024008	Cpne5	709.185	2.85076	-0.399095	0.137465	-2.90326	0.00369302	0.0758976	1.11977	FALSE	down
ENSMUSG00000085007	Gm11549	149.882	2.17575	-0.397967	0.213349	-1.86534	0.0621344	0.342257	0.465648	FALSE	down
ENSMUSG00000035429	Ptprh	30.4311	1.48332	-0.397466	0.332458	-1.19554	0.231877	0.613255	0.212359	FALSE	down
ENSMUSG00000014747	Ankrd53	41.3296	1.61626	-0.397038	0.315284	-1.2593	0.207921	0.587825	0.230752	FALSE	down
ENSMUSG00000079022	Col22a1	55.8049	1.74667	-0.394388	0.280096	-1.40804	0.159118	0.522832	0.281638	FALSE	down
ENSMUSG00000035262	Amh	46.1375	1.66405	-0.392743	0.244586	-1.60575	0.108329	0.439014	0.357521	FALSE	down
ENSMUSG00000040972	Igsf21	1015.97	3.00688	-0.392657	0.14614	-2.68685	0.00721298	0.11229	0.94966	FALSE	down
ENSMUSG00000092035	Peg10	409.431	2.61218	-0.391971	0.287222	-1.3647	0.172348	0.542061	0.265951	FALSE	down
ENSMUSG00000029875	Ccdc184	456.956	2.65987	-0.390331	0.161987	-2.40964	0.0159683	0.17189	0.764751	FALSE	down
ENSMUSG00000087231	E230016M11Rik	58.2642	1.7654	-0.390085	0.253389	-1.53947	0.12369	0.468339	0.329439	FALSE	down
ENSMUSG00000033633	Clec18a	67.3449	1.8283	-0.39	0.254637	-1.53159	0.125623	0.470727	0.327231	FALSE	down
ENSMUSG00000025888	Casp1	61.2057	1.78679	-0.389959	0.332594	-1.17248	0.241005	0.623143	0.205413	FALSE	down
ENSMUSG00000112390	Gm20208	38.1704	1.58173	-0.389909	0.270184	-1.44312	0.148986	0.507484	0.294578	FALSE	down
ENSMUSG00000102386	2900022M07Rik	86.9363	1.9392	-0.389721	0.287306	-1.35647	0.17495	0.544995	0.263608	FALSE	down
ENSMUSG00000021219	Rgs6	404.547	2.60697	-0.389627	0.175723	-2.21728	0.026604	0.22425	0.649268	FALSE	down
ENSMUSG00000029516	Cit	2313.36	3.36424	-0.389511	0.348077	-1.11904	0.263125	0.644177	0.190995	FALSE	down
ENSMUSG00000029163	Emilin1	83.3055	1.92067	-0.388723	0.225127	-1.72668	0.0842244	0.391315	0.407474	FALSE	down
ENSMUSG00000051146	Camk2n2	1886.84	3.27574	-0.388688	0.137561	-2.82556	0.00471984	0.0868156	1.0614	FALSE	down
ENSMUSG00000051262	Nat8f3	30.1778	1.47969	-0.388373	0.278092	-1.39656	0.162546	0.526706	0.278432	FALSE	down
ENSMUSG00000053164	Gpr21	34.1579	1.53349	-0.387944	0.296225	-1.30963	0.190322	0.564907	0.248023	FALSE	down
ENSMUSG00000001506	Col1a1	372.294	2.57089	-0.387857	0.312703	-1.24034	0.21485	0.597527	0.223643	FALSE	down
ENSMUSG00000036334	Igsf10	76.1667	1.88177	-0.387024	0.205421	-1.88405	0.0595579	0.337053	0.472302	FALSE	down
ENSMUSG00000079339	Ifit1bl1	76.2091	1.88201	-0.386929	0.221356	-1.74799	0.0804654	0.382047	0.417883	FALSE	down
ENSMUSG00000039349	C130074G19Rik	310.928	2.49266	-0.386877	0.130261	-2.97001	0.00297787	0.0673108	1.17192	FALSE	down
ENSMUSG00000074259	Gramd2	233.388	2.36808	-0.38641	0.125499	-3.07898	0.00207712	0.0535285	1.27141	FALSE	down
ENSMUSG00000066842	Hmcn1	110.469	2.04324	-0.38593	0.180071	-2.14321	0.0320964	0.242529	0.615237	FALSE	down
ENSMUSG00000036814	Slc6a20a	313.768	2.49661	-0.38507	0.196498	-1.95966	0.0500356	0.310926	0.507342	FALSE	down
ENSMUSG00000019906	Lin7a	316.85	2.50085	-0.383768	0.162476	-2.362	0.0181767	0.184685	0.733568	FALSE	down
ENSMUSG00000043192	Gpi-ps	44.2463	1.64588	-0.383673	0.23574	-1.62752	0.103626	0.432453	0.364061	FALSE	down
ENSMUSG00000042724	Map3k9	557.381	2.74615	-0.383295	0.151019	-2.53806	0.0111468	0.142136	0.847295	FALSE	down
ENSMUSG00000030047	Arhgap25	72.0003	1.85733	-0.383132	0.203938	-1.87867	0.0602896	0.339	0.469801	FALSE	down
ENSMUSG00000030352	Tspan9	1502.71	3.17688	-0.38294	0.12427	-3.08152	0.00205948	0.0533645	1.27275	FALSE	down
ENSMUSG00000115867	Gm17753	45.8229	1.66108	-0.382923	0.290279	-1.31916	0.187117	0.561541	0.250619	FALSE	down
ENSMUSG00000029868	Trpv6	122.659	2.0887	-0.382551	0.180945	-2.11418	0.0345	0.252417	0.597881	FALSE	down
ENSMUSG00000034282	Evpl	137.861	2.13944	-0.381539	0.232775	-1.63909	0.101195	0.42975	0.366784	FALSE	down
ENSMUSG00000025213	Kazald1	51.4798	1.71164	-0.381474	0.21248	-1.79534	0.072599	0.36733	0.434944	FALSE	down
ENSMUSG00000020908	Myh3	40.6293	1.60884	-0.380927	0.328489	-1.15963	0.246198	0.627996	0.202043	FALSE	down
ENSMUSG00000031210	Gpr165	122.834	2.08932	-0.380739	0.169381	-2.24782	0.0245877	0.215877	0.665794	FALSE	down
ENSMUSG00000032609	Klhdc8b	444.397	2.64777	-0.380638	0.137081	-2.77673	0.0054909	0.0947228	1.02355	FALSE	down
ENSMUSG00000023345	Poc1a	244.468	2.38822	-0.379951	0.131898	-2.88064	0.00396869	0.0787052	1.104	FALSE	down
ENSMUSG00000039903	Eva1c	41.3623	1.6166	-0.379599	0.288382	-1.3163	0.188072	0.562491	0.249885	FALSE	down
ENSMUSG00000085181	Gm12709	94.2503	1.97428	-0.379483	0.193772	-1.9584	0.0501836	0.311189	0.506976	FALSE	down
ENSMUSG00000047363	Cstad	34.4256	1.53688	-0.378717	0.265004	-1.4291	0.152976	0.513345	0.28959	FALSE	down
ENSMUSG00000097825	9630001P10Rik	37.9209	1.57888	-0.37862	0.304409	-1.24379	0.213577	0.595834	0.224875	FALSE	down
ENSMUSG00000006369	Fbln1	419.993	2.62324	-0.37803	0.192428	-1.96453	0.0494687	0.3091	0.5099	FALSE	down
ENSMUSG00000092448	Gm20387	37.7512	1.57693	-0.378023	0.298466	-1.26655	0.205315	0.584327	0.233344	FALSE	down
ENSMUSG00000041552	Ptchd1	57.0101	1.75595	-0.37787	0.251801	-1.50067	0.133441	0.483435	0.315661	FALSE	down
ENSMUSG00000046818	Ddit4l	251.802	2.40106	-0.37785	0.34347	-1.1001	0.27129	0.650858	0.186514	FALSE	down
ENSMUSG00000056771	Gm10010	74.9674	1.87487	-0.377846	0.213729	-1.76787	0.077082	0.377666	0.422892	FALSE	down
ENSMUSG00000043659	Npsr1	43.7938	1.64141	-0.377201	0.39735	-0.949292	0.342472	0.710486	0.148444	FALSE	down
ENSMUSG00000074517	Gm10710	31.0435	1.49197	-0.37712	0.317921	-1.1862	0.235542	0.61792	0.209068	FALSE	down
ENSMUSG00000023795	Pisd-ps2	129.703	2.11295	-0.37673	0.150501	-2.50317	0.0123086	0.148826	0.827321	FALSE	down
ENSMUSG00000040767	Snrnp25	269.397	2.43039	-0.376612	0.123234	-3.05607	0.00224257	0.0561215	1.25087	FALSE	down
ENSMUSG00000063239	Grm4	484.022	2.68487	-0.376363	0.339264	-1.10935	0.26728	0.647732	0.188604	FALSE	down
ENSMUSG00000033717	Adra2a	594.074	2.77384	-0.37597	0.132588	-2.83563	0.0045735	0.085813	1.06645	FALSE	down
ENSMUSG00000050390	C77080	373.911	2.57277	-0.375582	0.153569	-2.44569	0.0144576	0.1624	0.789415	FALSE	down
ENSMUSG00000029314	Gpat3	63.9341	1.80573	-0.373568	0.253434	-1.47403	0.140475	0.493705	0.306532	FALSE	down
ENSMUSG00000031283	Chrdl1	89.8088	1.95332	-0.371931	0.203413	-1.82845	0.0674819	0.355334	0.449363	FALSE	down
ENSMUSG00000024647	Cbln2	271.128	2.43317	-0.371859	0.160185	-2.32144	0.020263	0.195649	0.708521	FALSE	down
ENSMUSG00000086555	Gm13446	102.297	2.00986	-0.371804	0.201908	-1.84146	0.0655548	0.350519	0.455289	FALSE	down
ENSMUSG00000097083	D930019O06Rik	67.0494	1.8264	-0.371666	0.20494	-1.81354	0.0697491	0.361399	0.442013	FALSE	down
ENSMUSG00000087466	A330041J22Rik	30.4256	1.48324	-0.370913	0.31049	-1.1946	0.232242	0.613551	0.212149	FALSE	down
ENSMUSG00000040152	Thbs1	76.2174	1.88205	-0.370433	0.22168	-1.67103	0.0947166	0.415303	0.381635	FALSE	down
ENSMUSG00000034226	Rhov	182.936	2.2623	-0.36993	0.161562	-2.28972	0.0220378	0.202933	0.692648	FALSE	down
ENSMUSG00000057246	BC051142	53.6409	1.7295	-0.369525	0.244552	-1.51103	0.13078	0.479113	0.319562	FALSE	down
ENSMUSG00000023927	Satb1	2385.13	3.37751	-0.369267	0.127671	-2.89234	0.0038239	0.0770804	1.11306	FALSE	down
ENSMUSG00000050840	Cdh20	542.342	2.73427	-0.369197	0.157742	-2.34051	0.0192575	0.190825	0.719365	FALSE	down
ENSMUSG00000028631	Kcnq4	171.134	2.23334	-0.368958	0.148568	-2.48343	0.0130125	0.154036	0.812377	FALSE	down
ENSMUSG00000022766	Serpind1	55.2768	1.74254	-0.368278	0.238272	-1.54562	0.122196	0.46559	0.331996	FALSE	down
ENSMUSG00000034361	Cpne2	1050.82	3.02153	-0.367909	0.266141	-1.38238	0.166854	0.532273	0.273865	FALSE	down
ENSMUSG00000063594	Gng8	30.2764	1.4811	-0.367582	0.29062	-1.26482	0.205936	0.585283	0.232634	FALSE	down
ENSMUSG00000039488	Cntn5	94.7459	1.97656	-0.366733	0.240872	-1.52252	0.127878	0.474224	0.324016	FALSE	down
ENSMUSG00000028906	Epb41	687.453	2.83724	-0.366347	0.14978	-2.4459	0.0144492	0.1624	0.789415	FALSE	down
ENSMUSG00000021136	Smoc1	367.614	2.56539	-0.365227	0.139351	-2.62091	0.00876962	0.125652	0.900829	FALSE	down
ENSMUSG00000048281	Dleu7	118.084	2.07219	-0.365158	0.196268	-1.8605	0.0628142	0.34338	0.464225	FALSE	down
ENSMUSG00000020592	Sdc1	30.7514	1.48786	-0.365141	0.306314	-1.19205	0.233243	0.615129	0.211034	FALSE	down
ENSMUSG00000073607	Gm10548	29.602	1.47132	-0.365111	0.279353	-1.30699	0.191217	0.566633	0.246698	FALSE	down
ENSMUSG00000000560	Gabra2	4670.39	3.66935	-0.36434	0.363338	-1.00276	0.315978	0.689626	0.161386	FALSE	down
ENSMUSG00000063804	Lin28b	50.8969	1.70669	-0.364296	0.28288	-1.28781	0.197811	0.573667	0.24134	FALSE	down
ENSMUSG00000035184	Fam124a	385.167	2.58565	-0.363771	0.135728	-2.68016	0.0073588	0.113387	0.945436	FALSE	down
ENSMUSG00000017007	Rbpjl	29.5145	1.47004	-0.363446	0.306502	-1.18579	0.235706	0.61792	0.209068	FALSE	down
ENSMUSG00000067594	Krt77	277.67	2.44353	-0.363363	0.159775	-2.27422	0.0229528	0.20853	0.680831	FALSE	down
ENSMUSG00000090958	Lrrc32	70.206	1.84637	-0.36278	0.20981	-1.72909	0.0837928	0.390387	0.408505	FALSE	down
ENSMUSG00000034485	Uaca	267.819	2.42784	-0.36207	0.130139	-2.78219	0.00539936	0.0941089	1.02637	FALSE	down
ENSMUSG00000048126	Col6a3	102.409	2.01034	-0.361836	0.221774	-1.63156	0.102773	0.431826	0.364691	FALSE	down
ENSMUSG00000049122	Frmd3	103.222	2.01377	-0.361217	0.166566	-2.16861	0.0301121	0.235617	0.627793	FALSE	down
ENSMUSG00000034768	Asb16	64.0647	1.80662	-0.360844	0.197911	-1.82326	0.0682641	0.357221	0.447062	FALSE	down
ENSMUSG00000061702	Tmem91	227.692	2.35735	-0.359765	0.175666	-2.048	0.0405598	0.275526	0.559837	FALSE	down
ENSMUSG00000035773	Kiss1r	155.022	2.19039	-0.359618	0.173284	-2.07531	0.0379579	0.265093	0.576602	FALSE	down
ENSMUSG00000104011	Gm32391	62.1846	1.79368	-0.359229	0.208472	-1.72315	0.0848616	0.39341	0.405154	FALSE	down
ENSMUSG00000108917	Gm38451	37.2778	1.57145	-0.359137	0.255294	-1.40676	0.159499	0.523279	0.281267	FALSE	down
ENSMUSG00000019772	Vip	458.269	2.66112	-0.359036	0.117171	-3.0642	0.00218255	0.0550858	1.25896	FALSE	down
ENSMUSG00000028044	Cks1b	39.6902	1.59868	-0.358992	0.24313	-1.47654	0.139798	0.492372	0.307707	FALSE	down
ENSMUSG00000103009	Gm4430	105.936	2.02504	-0.35801	0.172132	-2.07985	0.037539	0.263679	0.578925	FALSE	down
ENSMUSG00000062991	Nrg1	124.942	2.09671	-0.357634	0.204877	-1.7456	0.08088	0.383177	0.4166	FALSE	down
ENSMUSG00000115049	Gm49172	105.687	2.02402	-0.355547	0.191835	-1.8534	0.0638255	0.345673	0.461335	FALSE	down
ENSMUSG00000033061	Resp18	873.013	2.94102	-0.355318	0.139458	-2.54786	0.0108385	0.139903	0.854174	FALSE	down
ENSMUSG00000115729	Gm48957	50.9557	1.70719	-0.355007	0.231684	-1.53229	0.125451	0.470605	0.327343	FALSE	down
ENSMUSG00000064247	Plcxd1	129.059	2.11079	-0.354152	0.154011	-2.29953	0.0214748	0.200577	0.697719	FALSE	down
ENSMUSG00000049985	Ankrd55	73.7713	1.86789	-0.354112	0.196411	-1.80291	0.071402	0.364567	0.438223	FALSE	down
ENSMUSG00000027840	Wnt2b	85.4196	1.93156	-0.35388	0.201803	-1.7536	0.0794999	0.380312	0.419859	FALSE	down
ENSMUSG00000098202	B830012L14Rik	63.7294	1.80434	-0.353566	0.267673	-1.32089	0.186538	0.5612	0.250882	FALSE	down
ENSMUSG00000042761	Mrap2	108.872	2.03692	-0.353501	0.195047	-1.81239	0.0699252	0.361506	0.441884	FALSE	down
ENSMUSG00000040875	Osbpl10	508.183	2.70602	-0.353312	0.126983	-2.78236	0.00539655	0.0941089	1.02637	FALSE	down
ENSMUSG00000100594	2810414N06Rik	38.6593	1.58725	-0.353168	0.26736	-1.32095	0.186518	0.5612	0.250882	FALSE	down
ENSMUSG00000063446	Plppr1	257.641	2.41101	-0.352892	0.129546	-2.72407	0.00644823	0.10473	0.979927	FALSE	down
ENSMUSG00000025795	Rassf3	429.256	2.63272	-0.352679	0.294483	-1.19762	0.231064	0.612522	0.212878	FALSE	down
ENSMUSG00000017897	Eya2	67.7641	1.831	-0.352209	0.248128	-1.41946	0.155764	0.518214	0.28549	FALSE	down
ENSMUSG00000040536	Necab1	1892.5	3.27704	-0.351813	0.290335	-1.21175	0.225609	0.607361	0.216553	FALSE	down
ENSMUSG00000062252	Lhfpl5	84.6523	1.92764	-0.351677	0.16386	-2.1462	0.031857	0.241637	0.616837	FALSE	down
ENSMUSG00000019768	Esr1	68.9361	1.83845	-0.351659	0.22295	-1.5773	0.114727	0.451632	0.345215	FALSE	down
ENSMUSG00000020701	Tmem132e	303.52	2.48219	-0.350844	0.159121	-2.20489	0.0274621	0.226262	0.645388	FALSE	down
ENSMUSG00000073565	Prr16	128.747	2.10974	-0.350826	0.155934	-2.24983	0.0244597	0.215732	0.666085	FALSE	down
ENSMUSG00000026837	Col5a1	576.852	2.76106	-0.350722	0.285636	-1.22786	0.219499	0.600338	0.221604	FALSE	down
ENSMUSG00000023046	Igfbp6	277.33	2.443	-0.350295	0.177475	-1.97377	0.0484074	0.30624	0.513938	FALSE	down
ENSMUSG00000030157	Clec2d	71.3514	1.8534	-0.350229	0.258702	-1.35379	0.175803	0.546015	0.262796	FALSE	down
ENSMUSG00000033249	Hsf4	263.944	2.42151	-0.349261	0.144112	-2.42354	0.0153702	0.168033	0.774606	FALSE	down
ENSMUSG00000020877	Scrn2	93.1134	1.96901	-0.348114	0.210918	-1.65047	0.0988472	0.423939	0.372696	FALSE	down
ENSMUSG00000039620	Trmt9b	290.997	2.46389	-0.346444	0.129801	-2.66903	0.00760701	0.115781	0.936363	FALSE	down
ENSMUSG00000047735	Samd9l	88.8188	1.9485	-0.345474	0.186912	-1.84832	0.0645558	0.347708	0.458785	FALSE	down
ENSMUSG00000037977	6430571L13Rik	82.2978	1.91539	-0.345449	0.198077	-1.74401	0.0811571	0.383995	0.415674	FALSE	down
ENSMUSG00000020672	Sntg2	50.4617	1.70296	-0.345083	0.216561	-1.59346	0.111056	0.44406	0.352558	FALSE	down
ENSMUSG00000021822	Plau	57.0461	1.75623	-0.344902	0.250402	-1.37739	0.16839	0.535078	0.271583	FALSE	down
ENSMUSG00000070469	Adamtsl3	39.8639	1.60058	-0.343682	0.294165	-1.16833	0.242674	0.624288	0.204615	FALSE	down
ENSMUSG00000053560	Ier2	180.994	2.25767	-0.343128	0.192059	-1.78657	0.0740065	0.370284	0.431465	FALSE	down
ENSMUSG00000039323	Igfbp2	638.13	2.80491	-0.342814	0.313608	-1.09313	0.274336	0.654018	0.18441	FALSE	down
ENSMUSG00000085218	BB218582	31.8955	1.50373	-0.342685	0.312055	-1.09816	0.272136	0.651664	0.185976	FALSE	down
ENSMUSG00000097466	D430036J16Rik	36.0302	1.55667	-0.341912	0.279125	-1.22494	0.220597	0.601508	0.220759	FALSE	down
ENSMUSG00000005447	Pafah1b3	152.951	2.18455	-0.34149	0.160811	-2.12355	0.0337076	0.248999	0.603802	FALSE	down
ENSMUSG00000089665	Fcor	50.5156	1.70343	-0.341466	0.235047	-1.45276	0.146291	0.502843	0.298567	FALSE	down
ENSMUSG00000109095	Gm44799	83.8544	1.92353	-0.340601	0.301188	-1.13086	0.258114	0.639168	0.194385	FALSE	down
ENSMUSG00000085704	4921531C22Rik	60.7074	1.78324	-0.339486	0.206945	-1.64046	0.100909	0.429099	0.367442	FALSE	down
ENSMUSG00000087523	Gm12319	46.9007	1.67118	-0.339365	0.229828	-1.47661	0.13978	0.492372	0.307707	FALSE	down
ENSMUSG00000035504	Reep6	222.131	2.34661	-0.338901	0.122285	-2.77139	0.00558175	0.095755	1.01884	FALSE	down
ENSMUSG00000030589	Rasgrp4	33.6345	1.52679	-0.337956	0.298693	-1.13145	0.257866	0.639168	0.194385	FALSE	down
ENSMUSG00000043313	Pcdhb19	176.609	2.24701	-0.337934	0.155115	-2.17861	0.0293607	0.233426	0.631851	FALSE	down
ENSMUSG00000031558	Slit2	1291.56	3.11112	-0.337442	0.127226	-2.65231	0.00799426	0.119306	0.923338	FALSE	down
ENSMUSG00000097187	Gm19426	30.7175	1.48739	-0.336796	0.31835	-1.05794	0.290082	0.665252	0.177014	FALSE	down
ENSMUSG00000042514	Klhl14	34.0147	1.53167	-0.336516	0.272915	-1.23304	0.21756	0.599284	0.222368	FALSE	down
ENSMUSG00000004105	Angptl2	95.3863	1.97949	-0.336289	0.241326	-1.3935	0.163468	0.528202	0.2772	FALSE	down
ENSMUSG00000062980	Cped1	100.629	2.00272	-0.3361	0.218772	-1.5363	0.124464	0.469733	0.328149	FALSE	down
ENSMUSG00000022419	Deptor	448.03	2.65131	-0.335675	0.267221	-1.25617	0.209055	0.589094	0.229816	FALSE	down
ENSMUSG00000078185	Chml	207.653	2.31734	-0.335115	0.161014	-2.08128	0.0374085	0.263381	0.579416	FALSE	down
ENSMUSG00000022512	Cldn1	72.9872	1.86325	-0.33449	0.589272	-0.567633	0.570284	0.85595	0.0675517	FALSE	down
ENSMUSG00000039385	Cdh6	357.495	2.55327	-0.333321	0.131987	-2.52542	0.0115561	0.144721	0.839468	FALSE	down
ENSMUSG00000084830	Gm14539	49.3494	1.69328	-0.333268	0.228414	-1.45905	0.144551	0.500219	0.30084	FALSE	down
ENSMUSG00000047904	Sstr2	278.33	2.44456	-0.333101	0.134944	-2.46843	0.0135706	0.156934	0.804284	FALSE	down
ENSMUSG00000020354	Sgcd	42.8438	1.63189	-0.332974	0.269157	-1.2371	0.21605	0.598757	0.22275	FALSE	down
ENSMUSG00000048387	Osr1	68.7622	1.83735	-0.33287	0.245007	-1.35861	0.174269	0.543807	0.264555	FALSE	down
ENSMUSG00000044499	Hs3st5	46.7122	1.66943	-0.329989	0.287447	-1.148	0.250969	0.633142	0.198499	FALSE	down
ENSMUSG00000112096	A430103D13Rik	64.5406	1.80983	-0.32981	0.22496	-1.46609	0.142625	0.497104	0.303553	FALSE	down
ENSMUSG00000060314	Zfp941	475.811	2.67743	-0.329681	0.111184	-2.96518	0.00302507	0.0681683	1.16642	FALSE	down
ENSMUSG00000050022	Amz1	261.42	2.41734	-0.328954	0.174056	-1.88993	0.0587671	0.335475	0.474339	FALSE	down
ENSMUSG00000095681	Gm8281	43.0377	1.63385	-0.328907	0.252	-1.30519	0.191829	0.566674	0.246667	FALSE	down
ENSMUSG00000049191	Rtl5	404.576	2.607	-0.328596	0.142981	-2.29818	0.0215516	0.200717	0.697417	FALSE	down
ENSMUSG00000040495	Chrm4	358.219	2.55415	-0.328132	0.156253	-2.10001	0.035728	0.257201	0.589728	FALSE	down
ENSMUSG00000100252	Mir124-2hg	715.367	2.85453	-0.327778	0.110448	-2.96773	0.00300011	0.0677096	1.16935	FALSE	down
ENSMUSG00000086328	2700033N17Rik	39.4293	1.59582	-0.327765	0.273851	-1.19688	0.231355	0.612731	0.21273	FALSE	down
ENSMUSG00000078117	Gm16485	318.716	2.5034	-0.327404	0.113018	-2.89692	0.0037685	0.076763	1.11485	FALSE	down
ENSMUSG00000045179	Sox3	33.9716	1.53112	-0.327212	0.311305	-1.0511	0.293214	0.669137	0.174485	FALSE	down
ENSMUSG00000097515	1700040D17Rik	32.3891	1.5104	-0.327072	0.309461	-1.05691	0.290553	0.665755	0.176685	FALSE	down
ENSMUSG00000026604	Ptpn14	495.447	2.695	-0.327021	0.121431	-2.69307	0.00707983	0.110948	0.954882	FALSE	down
ENSMUSG00000040557	Mettl27	163.76	2.21421	-0.326981	0.175303	-1.86524	0.0621482	0.342257	0.465648	FALSE	down
ENSMUSG00000059013	Sh2d3c	492.576	2.69247	-0.326741	0.124168	-2.63143	0.00850258	0.123815	0.907227	FALSE	down
ENSMUSG00000021773	Comtd1	65.047	1.81323	-0.32661	0.207673	-1.57271	0.115786	0.453615	0.343312	FALSE	down
ENSMUSG00000000901	Mmp11	32.757	1.5153	-0.326554	0.272025	-1.20046	0.229962	0.611136	0.213862	FALSE	down
ENSMUSG00000046550	Spin2c	141.782	2.15162	-0.326196	0.139939	-2.33098	0.0197542	0.193017	0.714405	FALSE	down
ENSMUSG00000030834	Abcc6	43.3888	1.63738	-0.325993	0.267379	-1.21922	0.222761	0.604115	0.218881	FALSE	down
ENSMUSG00000030074	Gxylt2	75.9807	1.8807	-0.325305	0.221321	-1.46984	0.141606	0.495537	0.304924	FALSE	down
ENSMUSG00000052921	Arhgef15	279.026	2.44565	-0.325066	0.137479	-2.36448	0.0180554	0.184503	0.733996	FALSE	down
ENSMUSG00000019359	Gdpd2	131.937	2.12037	-0.324997	0.161991	-2.00626	0.0448281	0.292785	0.533451	FALSE	down
ENSMUSG00000030917	Tmem159	282.922	2.45167	-0.324756	0.120857	-2.68712	0.00720713	0.11229	0.94966	FALSE	down
ENSMUSG00000041642	Kif21b	2064.76	3.31487	-0.324697	0.109609	-2.96233	0.00305321	0.0684878	1.16439	FALSE	down
ENSMUSG00000001985	Grik3	1685.06	3.22662	-0.324203	0.108883	-2.97754	0.0029057	0.0662904	1.17855	FALSE	down
ENSMUSG00000005357	Slc1a6	264.073	2.42172	-0.32417	0.12365	-2.62167	0.00874989	0.125492	0.901385	FALSE	down
ENSMUSG00000020216	Jsrp1	43.604	1.63953	-0.323693	0.236838	-1.36673	0.17171	0.54064	0.267092	FALSE	down
ENSMUSG00000038718	Pbx3	203.373	2.30829	-0.32353	0.186021	-1.73921	0.0819972	0.386392	0.412971	FALSE	down
ENSMUSG00000105814	Mir703	35.0213	1.54433	-0.323224	0.34321	-0.941766	0.346312	0.713524	0.146591	FALSE	down
ENSMUSG00000030500	Slc17a6	670.486	2.82639	-0.32317	0.514539	-0.628077	0.529954	0.834954	0.0783374	FALSE	down
ENSMUSG00000062561	Gm10118	47.4804	1.67651	-0.322884	0.269175	-1.19953	0.230322	0.611546	0.213571	FALSE	down
ENSMUSG00000115186	Gm49417	38.5986	1.58657	-0.322034	0.282241	-1.14099	0.253874	0.634793	0.197368	FALSE	down
ENSMUSG00000102692	Dchs2	90.6057	1.95716	-0.321955	0.210763	-1.52757	0.126619	0.472518	0.325582	FALSE	down
ENSMUSG00000030924	Rexo5	30.9974	1.49133	-0.321923	0.275687	-1.16771	0.242922	0.624456	0.204498	FALSE	down
ENSMUSG00000046854	Pip5kl1	86.2387	1.9357	-0.321611	0.25581	-1.25723	0.208672	0.588465	0.230279	FALSE	down
ENSMUSG00000087535	Zmiz1os1	39.6928	1.59871	-0.320337	0.26897	-1.19098	0.233663	0.615641	0.210673	FALSE	down
ENSMUSG00000014633	Cmc2	190.147	2.27909	-0.320037	0.123818	-2.58473	0.00974557	0.132293	0.878462	FALSE	down
ENSMUSG00000021294	Kif26a	294.276	2.46875	-0.31958	0.133196	-2.39933	0.0164252	0.175142	0.756609	FALSE	down
ENSMUSG00000026389	Steap3	193.722	2.28718	-0.319431	0.122192	-2.61418	0.00894424	0.126724	0.897141	FALSE	down
ENSMUSG00000035121	Neil2	54.5698	1.73695	-0.319338	0.222808	-1.43325	0.151788	0.511111	0.291485	FALSE	down
ENSMUSG00000115138	Gm36899	44.6384	1.64971	-0.318937	0.233926	-1.36341	0.172753	0.542494	0.265605	FALSE	down
ENSMUSG00000030785	Cox6a2	67.0297	1.82627	-0.318782	0.289236	-1.10215	0.270396	0.650037	0.187062	FALSE	down
ENSMUSG00000018830	Myh11	510.173	2.70772	-0.318111	0.182864	-1.7396	0.0819285	0.386392	0.412971	FALSE	down
ENSMUSG00000031576	Kcnu1	72.6795	1.86141	-0.317968	0.184719	-1.72136	0.0851852	0.394059	0.404439	FALSE	down
ENSMUSG00000039208	Metrnl	150.678	2.17805	-0.317851	0.141974	-2.2388	0.0251692	0.218183	0.66118	FALSE	down
ENSMUSG00000059645	Gm7361	42.4118	1.62749	-0.317676	0.267803	-1.18623	0.235531	0.61792	0.209068	FALSE	down
ENSMUSG00000026840	Lamc3	199.493	2.29993	-0.317111	0.170296	-1.86212	0.0625859	0.342752	0.46502	FALSE	down
ENSMUSG00000043556	Fbxl7	74.7121	1.87339	-0.316795	0.229247	-1.3819	0.167003	0.532273	0.273865	FALSE	down
ENSMUSG00000055653	Gpc3	146.3	2.16525	-0.316506	0.225405	-1.40417	0.160269	0.523534	0.281055	FALSE	down
ENSMUSG00000053113	Socs3	51.1385	1.70875	-0.316387	0.268095	-1.18013	0.237948	0.620485	0.207269	FALSE	down
ENSMUSG00000046613	Vwa5b2	907.575	2.95788	-0.315267	0.131944	-2.3894	0.0168759	0.177652	0.750429	FALSE	down
ENSMUSG00000039942	Ptger4	40.0506	1.60261	-0.313374	0.244894	-1.27963	0.200675	0.576656	0.239083	FALSE	down
ENSMUSG00000117172	A230051N06Rik	39.2133	1.59343	-0.313252	0.278232	-1.12587	0.260222	0.641458	0.192832	FALSE	down
ENSMUSG00000031543	Ank1	1486.51	3.17217	-0.313162	0.110667	-2.82976	0.00465823	0.0863297	1.06384	FALSE	down
ENSMUSG00000020953	Coch	145.429	2.16265	-0.313043	0.387404	-0.808054	0.419059	0.764595	0.116569	FALSE	down
ENSMUSG00000074652	Myh7b	262.041	2.41837	-0.31242	0.173195	-1.80387	0.0712522	0.364567	0.438223	FALSE	down
ENSMUSG00000050410	Tcf19	50.0389	1.69931	-0.312391	0.211539	-1.47675	0.139741	0.492372	0.307707	FALSE	down
ENSMUSG00000039481	Nrtn	49.6003	1.69548	-0.312231	0.321329	-0.971688	0.331206	0.702154	0.153567	FALSE	down
ENSMUSG00000072763	5430403G16Rik	39.5974	1.59767	-0.312086	0.261091	-1.19531	0.231964	0.61336	0.212284	FALSE	down
ENSMUSG00000032968	Inha	498.537	2.6977	-0.311735	0.116748	-2.67014	0.00758194	0.115781	0.936363	FALSE	down
ENSMUSG00000030043	Tacr1	52.3963	1.7193	-0.311723	0.235699	-1.32255	0.185986	0.561069	0.250984	FALSE	down
ENSMUSG00000025665	Rps6ka6	125.773	2.09959	-0.310926	0.163033	-1.90714	0.0565027	0.328891	0.482947	FALSE	down
ENSMUSG00000029718	Pcolce	153.179	2.1852	-0.310784	0.251575	-1.23535	0.2167	0.598866	0.22267	FALSE	down
ENSMUSG00000000058	Cav2	786.774	2.89585	-0.310355	0.131851	-2.35383	0.0185811	0.186831	0.72855	FALSE	down
ENSMUSG00000033278	Ptprm	799.742	2.90295	-0.310287	0.117208	-2.64731	0.00811344	0.120374	0.919467	FALSE	down
ENSMUSG00000021260	Hhipl1	264.863	2.42302	-0.309958	0.104986	-2.95237	0.00315348	0.0695705	1.15757	FALSE	down
ENSMUSG00000026211	Obsl1	662.999	2.82151	-0.309946	0.109422	-2.83258	0.00461742	0.0860327	1.06534	FALSE	down
ENSMUSG00000073805	Insyn2a	233.129	2.3676	-0.30992	0.124327	-2.49279	0.0126745	0.151631	0.819213	FALSE	down
ENSMUSG00000043336	Filip1l	124.164	2.094	-0.30979	0.147186	-2.10475	0.0353133	0.255726	0.592225	FALSE	down
ENSMUSG00000048612	Myof	198.092	2.29687	-0.309609	0.149178	-2.07543	0.0379465	0.265093	0.576602	FALSE	down
ENSMUSG00000059361	Nrsn2	1466.22	3.1662	-0.309252	0.105339	-2.93577	0.00332718	0.0716829	1.14458	FALSE	down
ENSMUSG00000050830	Vwc2	176.75	2.24736	-0.308806	0.168666	-1.83088	0.067119	0.354749	0.450079	FALSE	down
ENSMUSG00000022123	Scel	39.6528	1.59827	-0.30847	0.240476	-1.28275	0.199581	0.575334	0.24008	FALSE	down
ENSMUSG00000022816	Fstl1	1115.02	3.04728	-0.308433	0.104616	-2.94824	0.00319591	0.0700747	1.15444	FALSE	down
ENSMUSG00000035439	Haus8	179.916	2.25507	-0.308192	0.127011	-2.4265	0.0152453	0.167029	0.777208	FALSE	down
ENSMUSG00000091318	Gm5415	94.1222	1.97369	-0.307928	0.239367	-1.28643	0.198294	0.573974	0.241108	FALSE	down
ENSMUSG00000026610	Esrrg	459.068	2.66188	-0.307702	0.13793	-2.23085	0.0256908	0.220047	0.657485	FALSE	down
ENSMUSG00000034161	Scx	39.456	1.59611	-0.307682	0.320854	-0.958947	0.337585	0.707184	0.150468	FALSE	down
ENSMUSG00000085039	Gm15927	31.4268	1.4973	-0.307253	0.319436	-0.961862	0.336119	0.705955	0.151223	FALSE	down
ENSMUSG00000039062	Anpep	118.266	2.07286	-0.30721	0.207019	-1.48397	0.137816	0.490403	0.309447	FALSE	down
ENSMUSG00000051043	Gprc5c	103.503	2.01495	-0.306815	0.204094	-1.5033	0.132762	0.482368	0.316621	FALSE	down
ENSMUSG00000078867	Gm14418	60.067	1.77864	-0.306644	0.23356	-1.31291	0.189212	0.563614	0.249018	FALSE	down
ENSMUSG00000058743	Kcnj14	59.3446	1.77338	-0.306606	0.206624	-1.48388	0.13784	0.490403	0.309447	FALSE	down
ENSMUSG00000027955	Gask1b	68.3171	1.83453	-0.306525	0.196716	-1.55821	0.119182	0.459702	0.337524	FALSE	down
ENSMUSG00000002944	Cd36	38.4695	1.58512	-0.306454	0.313442	-0.977706	0.32822	0.699154	0.155427	FALSE	down
ENSMUSG00000118502	AL645861.1	47.3398	1.67523	-0.306345	0.220321	-1.39045	0.164393	0.529217	0.276366	FALSE	down
ENSMUSG00000106446	Gm42970	31.6111	1.49984	-0.3063	0.392765	-0.779856	0.435476	0.776072	0.110098	FALSE	down
ENSMUSG00000020766	Galk1	233.148	2.36763	-0.306134	0.132412	-2.31199	0.0207785	0.198196	0.702904	FALSE	down
ENSMUSG00000073207	Ccdc160	62.7295	1.79747	-0.306115	0.21041	-1.45485	0.14571	0.501667	0.299585	FALSE	down
ENSMUSG00000041000	Trim62	532.572	2.72638	-0.30598	0.108063	-2.8315	0.00463296	0.0860782	1.06511	FALSE	down
ENSMUSG00000068551	Zfp467	477.128	2.67863	-0.3059	0.101751	-3.00637	0.00264387	0.0624471	1.20449	FALSE	down
ENSMUSG00000052613	Pcdh15	405.773	2.60828	-0.305489	0.149321	-2.04586	0.0407705	0.276469	0.558354	FALSE	down
ENSMUSG00000086231	Rapgef4os3	30.8124	1.48873	-0.304738	0.34521	-0.88276	0.377366	0.738031	0.131926	FALSE	down
ENSMUSG00000031958	Ldhd	274.918	2.4392	-0.304572	0.135538	-2.24713	0.0246318	0.215877	0.665794	FALSE	down
ENSMUSG00000050666	Vstm4	88.0862	1.94491	-0.303499	0.276014	-1.09958	0.271516	0.650922	0.186471	FALSE	down
ENSMUSG00000042589	Cux2	935.841	2.9712	-0.302893	0.323684	-0.935768	0.349393	0.714965	0.145715	FALSE	down
ENSMUSG00000042807	Hecw2	815.407	2.91137	-0.302579	0.112685	-2.68516	0.00724942	0.11229	0.94966	FALSE	down
ENSMUSG00000032271	Nnmt	33.8531	1.5296	-0.30243	0.345353	-0.875712	0.381186	0.74156	0.129854	FALSE	down
ENSMUSG00000032456	Nmnat3	36.8638	1.5666	-0.302243	0.257293	-1.17471	0.240113	0.62232	0.205986	FALSE	down
ENSMUSG00000053111	Fank1	103.694	2.01575	-0.301909	0.165947	-1.81931	0.0688643	0.358304	0.445748	FALSE	down
ENSMUSG00000027965	Olfm3	595.294	2.77473	-0.301856	0.161934	-1.86407	0.0623118	0.342425	0.465435	FALSE	down
ENSMUSG00000073705	Cenps	46.9717	1.67184	-0.301853	0.240605	-1.25456	0.209639	0.589787	0.229304	FALSE	down
ENSMUSG00000021255	Esrrb	49.0725	1.69084	-0.300786	0.236464	-1.27202	0.203368	0.581304	0.235596	FALSE	down
ENSMUSG00000085971	Gm15411	42.5753	1.62916	-0.300705	0.272126	-1.10502	0.26915	0.648886	0.187831	FALSE	down
ENSMUSG00000015879	Fam184b	162.074	2.20971	-0.300205	0.127002	-2.36378	0.0180895	0.184549	0.733889	FALSE	down
ENSMUSG00000026956	Uap1l1	275.984	2.44088	-0.300023	0.111171	-2.69874	0.00696026	0.110129	0.958097	FALSE	down
ENSMUSG00000050737	Ptges	67.6681	1.83038	-0.299737	0.222646	-1.34625	0.178222	0.550639	0.259133	FALSE	down
ENSMUSG00000028883	Sema3a	103.855	2.01643	-0.299122	0.227136	-1.31693	0.187863	0.562476	0.249896	FALSE	down
ENSMUSG00000044646	Zbtb7c	60.1564	1.77928	-0.298995	0.247361	-1.20874	0.226763	0.608575	0.215686	FALSE	down
ENSMUSG00000030220	Arhgdib	161.59	2.20842	-0.298896	0.152423	-1.96096	0.0498834	0.310243	0.508298	FALSE	down
ENSMUSG00000020940	Efcab15	47.5845	1.67747	-0.298343	0.252287	-1.18255	0.236987	0.619284	0.20811	FALSE	down
ENSMUSG00000062753	AI413582	593.334	2.7733	-0.297821	0.103063	-2.8897	0.00385606	0.0774106	1.1112	FALSE	down
ENSMUSG00000030110	Ret	148.189	2.17082	-0.297786	0.233372	-1.27601	0.20195	0.578893	0.237402	FALSE	down
ENSMUSG00000006154	Eps8l1	256.267	2.40869	-0.297745	0.402396	-0.739931	0.459342	0.789628	0.102577	FALSE	down
ENSMUSG00000035277	Arx	490.87	2.69097	-0.29749	0.0996194	-2.98627	0.00282405	0.065237	1.18551	FALSE	down
ENSMUSG00000062210	Tnfaip8	152.599	2.18355	-0.297455	0.178604	-1.66544	0.095824	0.418537	0.378266	FALSE	down
ENSMUSG00000036699	Zcchc12	1240.44	3.09357	-0.297351	0.113561	-2.61842	0.00883382	0.125862	0.900104	FALSE	down
ENSMUSG00000074607	Tox2	828.105	2.91809	-0.297124	0.119567	-2.48501	0.0129549	0.153965	0.812577	FALSE	down
ENSMUSG00000036867	Smad6	59.8595	1.77713	-0.296856	0.238017	-1.24721	0.212322	0.593868	0.22631	FALSE	down
ENSMUSG00000020131	Pcsk4	88.7341	1.94809	-0.296786	0.237231	-1.25104	0.21092	0.592082	0.227618	FALSE	down
ENSMUSG00000041782	Lad1	66.7559	1.82449	-0.296653	0.195042	-1.52097	0.128267	0.474734	0.32355	FALSE	down
ENSMUSG00000051184	Zfp524	41.9985	1.62323	-0.296614	0.241751	-1.22694	0.219845	0.600746	0.221309	FALSE	down
ENSMUSG00000034023	Fancd2	139.529	2.14466	-0.295721	0.152966	-1.93324	0.0532063	0.319645	0.495332	FALSE	down
ENSMUSG00000022661	Cd200	2093.45	3.32086	-0.295216	0.102528	-2.87937	0.00398471	0.0788105	1.10342	FALSE	down
ENSMUSG00000026347	Tmem163	318.323	2.50287	-0.295102	0.177866	-1.65912	0.0970908	0.421319	0.375389	FALSE	down
ENSMUSG00000048826	Dact2	742.208	2.87053	-0.2951	0.105252	-2.80374	0.00505132	0.0908436	1.04171	FALSE	down
ENSMUSG00000034664	Itga2b	57.3395	1.75845	-0.294939	0.260473	-1.13232	0.257499	0.639168	0.194385	FALSE	down
ENSMUSG00000040552	C3ar1	31.8789	1.5035	-0.294891	0.291657	-1.01109	0.311973	0.686471	0.163378	FALSE	down
ENSMUSG00000037370	Enpp1	132.945	2.12367	-0.294217	0.16644	-1.7677	0.0771104	0.377666	0.422892	FALSE	down
ENSMUSG00000096936	Gm3510	65.443	1.81586	-0.293628	0.241189	-1.21742	0.223445	0.604968	0.218268	FALSE	down
ENSMUSG00000097177	9330159M07Rik	33.9087	1.53031	-0.293394	0.262445	-1.11793	0.263599	0.644971	0.19046	FALSE	down
ENSMUSG00000035835	Plppr3	1111.39	3.04587	-0.293361	0.104519	-2.80678	0.00500399	0.0903481	1.04408	FALSE	down
ENSMUSG00000012819	Cdh23	57.5635	1.76015	-0.292816	0.286919	-1.02055	0.307465	0.683202	0.165451	FALSE	down
ENSMUSG00000027324	Rpusd2	138.674	2.14199	-0.292782	0.130847	-2.23759	0.0252478	0.218414	0.66072	FALSE	down
ENSMUSG00000026972	Arrdc1	153.143	2.1851	-0.292574	0.140365	-2.08439	0.0371249	0.262496	0.580877	FALSE	down
ENSMUSG00000100213	Gm28151	96.0946	1.9827	-0.29251	0.198824	-1.4712	0.141237	0.495128	0.305282	FALSE	down
ENSMUSG00000036972	Zic4	85.542	1.93218	-0.292459	0.243046	-1.20331	0.228858	0.610095	0.214603	FALSE	down
ENSMUSG00000000552	Zfp385a	1394.47	3.14441	-0.292447	0.103619	-2.82233	0.00476759	0.0874752	1.05812	FALSE	down
ENSMUSG00000026312	Cdh7	184.885	2.2669	-0.292229	0.177986	-1.64186	0.100619	0.428539	0.36801	FALSE	down
ENSMUSG00000073002	Vamp5	52.1946	1.71763	-0.292173	0.26161	-1.11683	0.264069	0.645414	0.190162	FALSE	down
ENSMUSG00000074500	Zfp558	44.4614	1.64798	-0.292062	0.251493	-1.16131	0.245515	0.627106	0.202659	FALSE	down
ENSMUSG00000036578	Fxyd7	844.4	2.92655	-0.291823	0.113492	-2.57131	0.0101315	0.135286	0.868748	FALSE	down
ENSMUSG00000020831	0610010K14Rik	31.7717	1.50204	-0.290802	0.287902	-1.01007	0.31246	0.686899	0.163107	FALSE	down
ENSMUSG00000067872	Ccdc87	78.3294	1.89392	-0.290617	0.192839	-1.50704	0.1318	0.4811	0.317765	FALSE	down
ENSMUSG00000056900	Usp13	749.58	2.87482	-0.290592	0.103048	-2.81997	0.00480287	0.0875765	1.05761	FALSE	down
ENSMUSG00000091994	E130317F20Rik	83.19	1.92007	-0.29057	0.23776	-1.22211	0.221664	0.603103	0.219609	FALSE	down
ENSMUSG00000074281	Gm12522	39.4235	1.59576	-0.290494	0.25564	-1.13634	0.255814	0.637687	0.195392	FALSE	down
ENSMUSG00000053783	1700016K19Rik	37.1344	1.56978	-0.290282	0.261937	-1.10821	0.267769	0.647956	0.188455	FALSE	down
ENSMUSG00000024610	Cd74	51.8592	1.71483	-0.28997	0.250123	-1.15931	0.24633	0.628036	0.202016	FALSE	down
ENSMUSG00000028337	Coro2a	678.274	2.83141	-0.289799	0.116659	-2.48416	0.0129859	0.153965	0.812577	FALSE	down
ENSMUSG00000033361	Prrg3	782.37	2.89341	-0.289712	0.117967	-2.45587	0.0140542	0.160193	0.795357	FALSE	down
ENSMUSG00000071379	Hpcal1	1082.56	3.03445	-0.289608	0.102394	-2.82837	0.00467853	0.0865969	1.0625	FALSE	down
ENSMUSG00000038807	Rap1gap2	4871.27	3.68764	-0.289566	0.0991173	-2.92144	0.00348414	0.0738748	1.1315	FALSE	down
ENSMUSG00000034459	Ifit1	56.6325	1.75307	-0.28948	0.2949	-0.981621	0.326287	0.69779	0.156275	FALSE	down
ENSMUSG00000052301	Doc2a	197.712	2.29603	-0.289479	0.18362	-1.57651	0.114909	0.452155	0.344713	FALSE	down
ENSMUSG00000064201	Krt2	199.43	2.29979	-0.289209	0.182063	-1.58851	0.112171	0.445864	0.350797	FALSE	down
ENSMUSG00000021366	Hivep1	1227.41	3.08899	-0.289106	0.209235	-1.38173	0.167054	0.532273	0.273865	FALSE	down
ENSMUSG00000083992	Gm11478	29.7788	1.47391	-0.289001	0.283857	-1.01812	0.30862	0.684562	0.164587	FALSE	down
ENSMUSG00000027560	Dok5	378.813	2.57842	-0.288759	0.12167	-2.37329	0.0176304	0.182582	0.738541	FALSE	down
ENSMUSG00000036834	Plch1	242.15	2.38408	-0.288666	0.213085	-1.3547	0.175513	0.545866	0.262914	FALSE	down
ENSMUSG00000036639	Nudt1	69.2337	1.84032	-0.288618	0.212626	-1.3574	0.174655	0.544394	0.264087	FALSE	down
ENSMUSG00000070601	Vmn2r84	39.9565	1.60159	-0.288323	0.275731	-1.04567	0.295714	0.671103	0.173211	FALSE	down
ENSMUSG00000021743	Fezf2	1391.36	3.14344	-0.2883	0.100492	-2.86887	0.00411937	0.0806072	1.09363	FALSE	down
ENSMUSG00000041261	Car8	116.079	2.06476	-0.288179	0.214753	-1.34191	0.179626	0.552589	0.257598	FALSE	down
ENSMUSG00000039474	Wfs1	4006.45	3.60276	-0.287847	0.252737	-1.13892	0.254737	0.636155	0.196437	FALSE	down
ENSMUSG00000029168	Dpysl5	1068.54	3.02879	-0.287289	0.101373	-2.83397	0.00459732	0.0859588	1.06571	FALSE	down
ENSMUSG00000050138	Kcnk12	330.149	2.51871	-0.287017	0.107987	-2.65789	0.00786326	0.117927	0.928388	FALSE	down
ENSMUSG00000057722	Lepr	51.8881	1.71507	-0.287003	0.332559	-0.863015	0.388129	0.746382	0.127039	FALSE	down
ENSMUSG00000045659	Plekha7	692.303	2.8403	-0.286903	0.142929	-2.0073	0.0447174	0.292712	0.53356	FALSE	down
ENSMUSG00000112639	A730063M14Rik	38.4635	1.58505	-0.28619	0.258031	-1.10913	0.267375	0.647732	0.188604	FALSE	down
ENSMUSG00000049511	Htr1b	238.838	2.3781	-0.285703	0.149354	-1.91292	0.055758	0.326512	0.4861	FALSE	down
ENSMUSG00000079671	2610203C22Rik	31.8553	1.50318	-0.285584	0.307866	-0.927627	0.353601	0.719024	0.143257	FALSE	down
ENSMUSG00000102413	Gm36937	49.0084	1.69027	-0.285478	0.243501	-1.17239	0.24104	0.623143	0.205413	FALSE	down
ENSMUSG00000056214	Pard6g	130.647	2.1161	-0.285472	0.147507	-1.93532	0.0529512	0.318812	0.496465	FALSE	down
ENSMUSG00000029551	Psmg3	124.561	2.09538	-0.285357	0.155041	-1.84053	0.0656907	0.350853	0.454875	FALSE	down
ENSMUSG00000031548	Sfrp1	119.848	2.07863	-0.285208	0.214678	-1.32854	0.184	0.558755	0.252779	FALSE	down
ENSMUSG00000021647	Cartpt	53.6111	1.72925	-0.28518	0.261137	-1.09207	0.274801	0.654321	0.184209	FALSE	down
ENSMUSG00000030862	Cpxm2	62.3716	1.79499	-0.285084	0.203019	-1.40423	0.160251	0.523534	0.281055	FALSE	down
ENSMUSG00000041147	Brca2	223.824	2.34991	-0.284615	0.11373	-2.50256	0.0123298	0.148955	0.826945	FALSE	down
ENSMUSG00000064307	Lrrc51	53.7125	1.73008	-0.284571	0.223566	-1.27287	0.203063	0.580772	0.235994	FALSE	down
ENSMUSG00000020805	Slc13a5	174.498	2.24179	-0.284391	0.172566	-1.64801	0.0993504	0.42505	0.37156	FALSE	down
ENSMUSG00000061171	Slc38a11	54.0508	1.7328	-0.284279	0.272032	-1.04502	0.296014	0.671473	0.172972	FALSE	down
ENSMUSG00000023911	Flywch2	123.297	2.09095	-0.284	0.163909	-1.73267	0.0831547	0.389019	0.410029	FALSE	down
ENSMUSG00000002308	Cd320	281.226	2.44906	-0.283432	0.115298	-2.45827	0.013961	0.159737	0.796596	FALSE	down
ENSMUSG00000046402	Rbp1	196.541	2.29345	-0.283131	0.190863	-1.48342	0.137962	0.490613	0.309261	FALSE	down
ENSMUSG00000026471	Mr1	121.11	2.08318	-0.282858	0.153133	-1.84714	0.0647271	0.348027	0.458387	FALSE	down
ENSMUSG00000041380	Htr2c	1107.94	3.04452	-0.28281	0.142832	-1.98002	0.0477015	0.303647	0.517631	FALSE	down
ENSMUSG00000034755	Pcdh11x	215.563	2.33357	-0.282746	0.13478	-2.09783	0.0359203	0.257201	0.589728	FALSE	down
ENSMUSG00000037499	Nenf	786.328	2.8956	-0.282499	0.104772	-2.69631	0.00701116	0.110512	0.956589	FALSE	down
ENSMUSG00000070044	Fam149a	444.207	2.64759	-0.282385	0.091888	-3.07314	0.00211818	0.0541128	1.2667	FALSE	down
ENSMUSG00000028864	Hgf	67.7125	1.83067	-0.281888	0.25599	-1.10117	0.270824	0.65058	0.186699	FALSE	down
ENSMUSG00000021728	Emb	506.761	2.7048	-0.280928	0.135306	-2.07624	0.0378715	0.265093	0.576602	FALSE	down
ENSMUSG00000028545	Bend5	190.14	2.27907	-0.28029	0.119006	-2.35526	0.01851	0.186558	0.729185	FALSE	down
ENSMUSG00000027107	Chrna1	35.7258	1.55298	-0.280206	0.246988	-1.13449	0.256589	0.638319	0.194962	FALSE	down
ENSMUSG00000003617	Cp	354.973	2.5502	-0.279621	0.187957	-1.48769	0.136833	0.489068	0.310631	FALSE	down
ENSMUSG00000045930	Clec14a	99.9072	1.9996	-0.279486	0.259056	-1.07886	0.280649	0.658441	0.181483	FALSE	down
ENSMUSG00000022150	Dab2	237.086	2.37491	-0.279462	0.13179	-2.12051	0.0339632	0.250047	0.601978	FALSE	down
ENSMUSG00000070366	Plpp4	131.556	2.11911	-0.279284	0.147049	-1.89926	0.0575306	0.331725	0.479222	FALSE	down
ENSMUSG00000029135	Fosl2	1724.25	3.2366	-0.279056	0.115478	-2.41653	0.0156693	0.169291	0.771366	FALSE	down
ENSMUSG00000083716	Gm13436	32.6076	1.51332	-0.278971	0.304038	-0.91755	0.358854	0.722076	0.141417	FALSE	down
ENSMUSG00000031478	Nek3	61.9899	1.79232	-0.278661	0.226842	-1.22844	0.219283	0.600338	0.221604	FALSE	down
ENSMUSG00000032942	Ucp3	52.8771	1.72327	-0.27814	0.213097	-1.30522	0.191816	0.566674	0.246667	FALSE	down
ENSMUSG00000047992	Dipk1c	131.1	2.1176	-0.277737	0.154435	-1.79841	0.0721125	0.365783	0.436777	FALSE	down
ENSMUSG00000029674	Limk1	1268.33	3.10323	-0.277612	0.101388	-2.73812	0.00617914	0.102279	0.990214	FALSE	down
ENSMUSG00000005973	Rcn1	461.402	2.66408	-0.27756	0.110365	-2.51492	0.011906	0.146854	0.833114	FALSE	down
ENSMUSG00000027971	Ndst4	713.293	2.85327	-0.277516	0.119404	-2.32418	0.0201159	0.194868	0.710259	FALSE	down
ENSMUSG00000025905	Oprk1	49.6455	1.69588	-0.277324	0.286957	-0.966431	0.333829	0.704195	0.152307	FALSE	down
ENSMUSG00000054958	Nt5c1a	87.2602	1.94082	-0.277231	0.250915	-1.10488	0.269212	0.648886	0.187831	FALSE	down
ENSMUSG00000019437	Tlcd1	305.289	2.48471	-0.277197	0.100318	-2.76318	0.00572416	0.0972645	1.01205	FALSE	down
ENSMUSG00000102729	Gm32444	161.964	2.20942	-0.277095	0.166649	-1.66274	0.0963639	0.419649	0.377114	FALSE	down
ENSMUSG00000096883	Shisa8	60.9251	1.7848	-0.276927	0.302541	-0.915337	0.360015	0.723095	0.140805	FALSE	down
ENSMUSG00000024027	Glp1r	122.588	2.08845	-0.276649	0.230208	-1.20174	0.229466	0.610485	0.214325	FALSE	down
ENSMUSG00000103103	4833445I07Rik	106.876	2.02888	-0.276551	0.161601	-1.71132	0.0870216	0.398792	0.399253	FALSE	down
ENSMUSG00000032297	Celf6	670.764	2.82657	-0.276513	0.107214	-2.57908	0.00990631	0.133371	0.874938	FALSE	down
ENSMUSG00000085072	Ict1os	37.2407	1.57102	-0.276489	0.280658	-0.985146	0.324552	0.696245	0.157238	FALSE	down
ENSMUSG00000024378	Stard4	523.358	2.7188	-0.276349	0.119126	-2.31981	0.0203512	0.195859	0.708057	FALSE	down
ENSMUSG00000006641	Slc5a6	521.928	2.71761	-0.276321	0.0949594	-2.90989	0.00361556	0.0750395	1.12471	FALSE	down
ENSMUSG00000005716	Pvalb	841.092	2.92484	-0.276271	0.134615	-2.0523	0.0401405	0.273838	0.562507	FALSE	down
ENSMUSG00000015980	Lrrc27	155.085	2.19057	-0.275732	0.152854	-1.8039	0.0712473	0.364567	0.438223	FALSE	down
ENSMUSG00000042743	Sgtb	2386.25	3.37772	-0.275607	0.0903504	-3.05042	0.00228519	0.0568017	1.24564	FALSE	down
ENSMUSG00000038354	Ankrd35	324.068	2.51064	-0.275292	0.107294	-2.56578	0.0102945	0.135738	0.867298	FALSE	down
ENSMUSG00000111594	Gm3365	55.7171	1.74599	-0.275275	0.208326	-1.32137	0.186378	0.561194	0.250887	FALSE	down
ENSMUSG00000081051	Gm15427	39.422	1.59574	-0.274974	0.24107	-1.14064	0.254021	0.635054	0.19719	FALSE	down
ENSMUSG00000048647	Exd1	44.3793	1.64718	-0.274886	0.240014	-1.14529	0.252088	0.63334	0.198363	FALSE	down
ENSMUSG00000027490	E2f1	170.007	2.23047	-0.274723	0.164221	-1.67289	0.0943499	0.414683	0.382284	FALSE	down
ENSMUSG00000089809	Rasgef1b	361.48	2.55808	-0.274659	0.315326	-0.87103	0.383738	0.743182	0.128905	FALSE	down
ENSMUSG00000039304	Tnfsf10	48.5907	1.68655	-0.274574	0.328056	-0.836972	0.402609	0.75393	0.122669	FALSE	down
ENSMUSG00000050211	Pla2g4e	119.316	2.0767	-0.274521	0.43401	-0.632523	0.527045	0.833115	0.0792949	FALSE	down
ENSMUSG00000027434	Nkx2-2	96.4845	1.98446	-0.274415	0.22637	-1.21224	0.22542	0.607075	0.216758	FALSE	down
ENSMUSG00000043639	Rbm20	81.2276	1.9097	-0.274149	0.192384	-1.42501	0.154155	0.51449	0.288623	FALSE	down
ENSMUSG00000023885	Thbs2	130.219	2.11467	-0.273944	0.203422	-1.34668	0.178082	0.550521	0.259226	FALSE	down
ENSMUSG00000016494	Cd34	984.085	2.99303	-0.273501	0.114584	-2.38691	0.0169908	0.178076	0.749394	FALSE	down
ENSMUSG00000046959	Slc26a1	42.6443	1.62986	-0.273398	0.248456	-1.10039	0.271164	0.650764	0.186577	FALSE	down
ENSMUSG00000093436	Gm20646	52.2292	1.71791	-0.273385	0.235963	-1.15859	0.246623	0.628043	0.202011	FALSE	down
ENSMUSG00000044770	Scml4	142.783	2.15468	-0.273307	0.156024	-1.75169	0.0798269	0.381166	0.418886	FALSE	down
ENSMUSG00000040616	Tmem51	91.3098	1.96052	-0.27307	0.173969	-1.56965	0.116497	0.454355	0.342605	FALSE	down
ENSMUSG00000022537	Tmem44	1678.75	3.22499	-0.27299	0.198883	-1.37261	0.169873	0.537912	0.269289	FALSE	down
ENSMUSG00000004698	Hdac9	953.699	2.97941	-0.272948	0.126307	-2.16098	0.0306967	0.237613	0.62413	FALSE	down
ENSMUSG00000039057	Myo16	713.189	2.8532	-0.272857	0.0999519	-2.72988	0.0063357	0.103704	0.984205	FALSE	down
ENSMUSG00000018537	Pcgf2	564.09	2.75135	-0.272602	0.103181	-2.64197	0.00824263	0.12129	0.916174	FALSE	down
ENSMUSG00000044365	Cxxc4	636.75	2.80397	-0.2724	0.117273	-2.32278	0.0201911	0.195231	0.709452	FALSE	down
ENSMUSG00000035829	Ppp1r26	553.272	2.74294	-0.27235	0.121074	-2.24946	0.0244834	0.215732	0.666085	FALSE	down
ENSMUSG00000054871	Tmem158	944.603	2.97525	-0.272232	0.105855	-2.57175	0.0101185	0.135236	0.868909	FALSE	down
ENSMUSG00000044022	Pcdhb21	54.8835	1.73944	-0.271435	0.241022	-1.12618	0.260089	0.641458	0.192832	FALSE	down
ENSMUSG00000066721	Zfp575	194.952	2.28993	-0.271237	0.140626	-1.92878	0.0537577	0.32078	0.493792	FALSE	down
ENSMUSG00000039824	Myl6b	311.204	2.49305	-0.271089	0.145465	-1.8636	0.0623783	0.342466	0.465382	FALSE	down
ENSMUSG00000022577	Ly6h	6335.01	3.80175	-0.270819	0.0947882	-2.8571	0.00427534	0.082453	1.08379	FALSE	down
ENSMUSG00000031825	Crispld2	104.82	2.02044	-0.270672	0.207521	-1.30431	0.192128	0.567072	0.246362	FALSE	down
ENSMUSG00000107019	Gm43682	119.365	2.07688	-0.270508	0.146553	-1.8458	0.0649206	0.348525	0.457766	FALSE	down
ENSMUSG00000031970	Dbndd1	325.491	2.51254	-0.270284	0.114074	-2.36939	0.0178176	0.183604	0.736118	FALSE	down
ENSMUSG00000103713	Gm2136	68.4179	1.83517	-0.269994	0.218036	-1.2383	0.215606	0.598611	0.222855	FALSE	down
ENSMUSG00000031139	Mcf2	133.313	2.12487	-0.269746	0.190234	-1.41797	0.156201	0.518634	0.285139	FALSE	down
ENSMUSG00000067215	Usp51	46.4748	1.66722	-0.269686	0.246674	-1.09329	0.274266	0.654018	0.18441	FALSE	down
ENSMUSG00000031323	Dmrtc1a	102.206	2.00948	-0.269476	0.177731	-1.5162	0.129468	0.476876	0.321594	FALSE	down
ENSMUSG00000038007	Acer2	208.689	2.3195	-0.269029	0.16886	-1.59321	0.111113	0.44406	0.352558	FALSE	down
ENSMUSG00000020381	Mrnip	112.097	2.04959	-0.268953	0.156468	-1.7189	0.0856335	0.395158	0.403229	FALSE	down
ENSMUSG00000111325	Gm47140	31.6697	1.50064	-0.26885	0.293039	-0.917453	0.358906	0.72208	0.141415	FALSE	down
ENSMUSG00000070287	Slc35g2	294.685	2.46936	-0.268761	0.104076	-2.58235	0.00981306	0.132705	0.877114	FALSE	down
ENSMUSG00000097216	4932441J04Rik	78.8336	1.89671	-0.268551	0.22093	-1.21555	0.224157	0.605397	0.21796	FALSE	down
ENSMUSG00000021263	Degs2	71.5159	1.8544	-0.26838	0.202485	-1.32544	0.185027	0.559645	0.252088	FALSE	down
ENSMUSG00000020205	Phlda1	275.647	2.44035	-0.268027	0.119725	-2.23868	0.0251766	0.218183	0.66118	FALSE	down
ENSMUSG00000118029	AC132288.1	44.4955	1.64832	-0.267851	0.286314	-0.935515	0.349523	0.715033	0.145674	FALSE	down
ENSMUSG00000025735	Rhbdl1	65.828	1.81841	-0.267695	0.198439	-1.349	0.177336	0.548997	0.26043	FALSE	down
ENSMUSG00000106928	Gm43860	48.8436	1.68881	-0.267067	0.255742	-1.04428	0.296354	0.67154	0.172928	FALSE	down
ENSMUSG00000043311	D17H6S53E	312.074	2.49426	-0.266881	0.107871	-2.47408	0.0133581	0.156004	0.806865	FALSE	down
ENSMUSG00000096956	Snhg18	34.2484	1.53464	-0.266842	0.253995	-1.05058	0.293452	0.669154	0.174474	FALSE	down
ENSMUSG00000044562	Rasip1	205.25	2.31228	-0.266365	0.118787	-2.24238	0.0249366	0.217125	0.663289	FALSE	down
ENSMUSG00000026765	Lypd6b	157.175	2.19638	-0.266363	0.147913	-1.80081	0.0717334	0.365245	0.437416	FALSE	down
ENSMUSG00000094002	Gm9866	972.823	2.98803	-0.266351	0.10347	-2.57419	0.0100474	0.134429	0.871506	FALSE	down
ENSMUSG00000019158	Tmem160	549.464	2.73994	-0.266203	0.115479	-2.30521	0.021155	0.199129	0.700866	FALSE	down
ENSMUSG00000044881	Coa4	67.3683	1.82846	-0.265817	0.185241	-1.43498	0.151293	0.510935	0.291635	FALSE	down
ENSMUSG00000003134	Tbc1d8	389.368	2.59036	-0.265817	0.122591	-2.16832	0.0301347	0.235617	0.627793	FALSE	down
ENSMUSG00000097960	A330074K22Rik	79.8637	1.90235	-0.265687	0.267154	-0.994509	0.319975	0.693331	0.159059	FALSE	down
ENSMUSG00000032649	Colgalt2	166.683	2.22189	-0.265212	0.139461	-1.90169	0.0572118	0.330559	0.480751	FALSE	down
ENSMUSG00000046834	Krt1	162.412	2.21062	-0.26506	0.181611	-1.45949	0.14443	0.499949	0.301074	FALSE	down
ENSMUSG00000022307	Oxr1	6789.25	3.83182	-0.265017	0.0888279	-2.98349	0.00284979	0.0653189	1.18496	FALSE	down
ENSMUSG00000078440	Dohh	347.271	2.54067	-0.264961	0.121272	-2.18484	0.0289004	0.232527	0.633527	FALSE	down
ENSMUSG00000002012	Pnck	1906.06	3.28014	-0.264373	0.0996108	-2.65406	0.00795301	0.119052	0.924262	FALSE	down
ENSMUSG00000017817	Jph2	36.3199	1.56014	-0.264346	0.258551	-1.02241	0.306586	0.682204	0.166086	FALSE	down
ENSMUSG00000004902	Slc25a18	1297.81	3.11321	-0.264041	0.09542	-2.76714	0.00565497	0.0963112	1.01632	FALSE	down
ENSMUSG00000026456	Cyb5r1	591.015	2.7716	-0.263749	0.103484	-2.54869	0.0108127	0.139692	0.85483	FALSE	down
ENSMUSG00000091002	Tcerg1l	328.935	2.51711	-0.263695	0.15072	-1.74957	0.0801922	0.381599	0.418393	FALSE	down
ENSMUSG00000027371	Fahd2a	286.499	2.45712	-0.263457	0.147275	-1.78888	0.0736338	0.369833	0.431994	FALSE	down
ENSMUSG00000096221	1500002C15Rik	41.3499	1.61647	-0.262985	0.272154	-0.966312	0.333888	0.704195	0.152307	FALSE	down
ENSMUSG00000018470	Kcnab3	756.994	2.87909	-0.262809	0.121128	-2.16967	0.0300316	0.235348	0.628289	FALSE	down
ENSMUSG00000052026	Slc6a7	2534.15	3.40383	-0.262577	0.101168	-2.59546	0.00944645	0.129548	0.887571	FALSE	down
ENSMUSG00000001313	Rnd2	1628.14	3.21169	-0.262182	0.0948219	-2.765	0.00569236	0.0968359	1.01396	FALSE	down
ENSMUSG00000075224	Lrrc55	314.603	2.49776	-0.262095	0.20882	-1.25513	0.209433	0.58953	0.229494	FALSE	down
ENSMUSG00000043483	Gm6863	36.5385	1.56275	-0.261971	0.276756	-0.946578	0.343854	0.711247	0.147979	FALSE	down
ENSMUSG00000021186	Fbln5	113.642	2.05554	-0.261864	0.235869	-1.11021	0.266909	0.647732	0.188604	FALSE	down
ENSMUSG00000024798	Htr7	269.309	2.43025	-0.261756	0.197487	-1.32543	0.185027	0.559645	0.252088	FALSE	down
ENSMUSG00000050105	Grrp1	61.1628	1.78649	-0.261702	0.233669	-1.11997	0.262727	0.643694	0.191321	FALSE	down
ENSMUSG00000001918	Slc1a5	80.3098	1.90477	-0.261618	0.197516	-1.32454	0.185323	0.56017	0.25168	FALSE	down
ENSMUSG00000041653	Pnpla3	106.346	2.02672	-0.261428	0.166844	-1.5669	0.117138	0.455048	0.341943	FALSE	down
ENSMUSG00000042116	Vwa1	735.295	2.86646	-0.261366	0.116494	-2.2436	0.0248579	0.216825	0.663891	FALSE	down
ENSMUSG00000068758	Il3ra	65.1359	1.81382	-0.261247	0.254995	-1.02452	0.305589	0.681841	0.166317	FALSE	down
ENSMUSG00000030029	Lrig1	925.742	2.96649	-0.261132	0.0889643	-2.93525	0.0033328	0.0716991	1.14449	FALSE	down
ENSMUSG00000078235	Fam43b	489.061	2.68936	-0.260564	0.0991618	-2.62766	0.00859733	0.124353	0.905344	FALSE	down
ENSMUSG00000019865	Nmbr	81.2593	1.90987	-0.259928	0.196232	-1.3246	0.185304	0.56017	0.25168	FALSE	down
ENSMUSG00000051736	Fam229b	247.917	2.39431	-0.259846	0.120149	-2.1627	0.0305645	0.237167	0.624946	FALSE	down
ENSMUSG00000113662	Gm35558	61.6156	1.78969	-0.259754	0.205665	-1.26299	0.206591	0.58653	0.23171	FALSE	down
ENSMUSG00000097040	2610316D01Rik	45.8484	1.66132	-0.258888	0.265622	-0.97465	0.329734	0.700554	0.154558	FALSE	down
ENSMUSG00000070867	Trabd2b	112.008	2.04925	-0.258768	0.179072	-1.44505	0.148444	0.506339	0.295558	FALSE	down
ENSMUSG00000043633	Fam221b	34.6097	1.5392	-0.25875	0.253747	-1.01972	0.307864	0.68386	0.165033	FALSE	down
ENSMUSG00000042293	Gm5617	53.082	1.72495	-0.258731	0.215157	-1.20252	0.229161	0.610179	0.214543	FALSE	down
ENSMUSG00000002997	Prkar2b	968.011	2.98588	-0.25863	0.0904405	-2.85967	0.00424084	0.0822186	1.08503	FALSE	down
ENSMUSG00000025207	Sema4g	860.261	2.93463	-0.258547	0.130354	-1.98343	0.0473196	0.302777	0.518877	FALSE	down
ENSMUSG00000044024	Rell2	1028.75	3.01231	-0.258364	0.0892003	-2.89644	0.00377419	0.076763	1.11485	FALSE	down
ENSMUSG00000028066	Pmf1	72.9945	1.86329	-0.258111	0.196075	-1.31639	0.188043	0.562491	0.249885	FALSE	down
ENSMUSG00000073102	Drc1	274.614	2.43872	-0.258039	0.111224	-2.32	0.0203408	0.195859	0.708057	FALSE	down
ENSMUSG00000019853	Hebp2	62.6758	1.7971	-0.257903	0.22088	-1.16762	0.242962	0.624456	0.204498	FALSE	down
ENSMUSG00000032417	Rwdd2a	444.527	2.6479	-0.257577	0.109638	-2.34934	0.0188065	0.188138	0.725523	FALSE	down
ENSMUSG00000061046	Haghl	1462.2	3.16501	-0.257439	0.0957023	-2.69	0.00714517	0.111733	0.951817	FALSE	down
ENSMUSG00000024208	Uqcc2	1132.82	3.05416	-0.257303	0.090021	-2.85825	0.0042598	0.0823692	1.08424	FALSE	down
ENSMUSG00000018405	Mrm1	252.805	2.40279	-0.257149	0.128612	-1.99941	0.0455643	0.296182	0.528441	FALSE	down
ENSMUSG00000020327	Fgf22	44.9989	1.6532	-0.256929	0.257478	-0.997866	0.318344	0.692033	0.159873	FALSE	down
ENSMUSG00000045034	Ankrd34b	588.147	2.76949	-0.256486	0.0897067	-2.85917	0.00424754	0.0822402	1.08492	FALSE	down
ENSMUSG00000033615	Cplx1	15493.2	4.19014	-0.256478	0.082699	-3.10134	0.00192647	0.0509857	1.29255	FALSE	down
ENSMUSG00000040710	St8sia4	456.437	2.65938	-0.256307	0.104619	-2.44992	0.0142889	0.161346	0.792241	FALSE	down
ENSMUSG00000029591	Ung	46.2561	1.66517	-0.256222	0.25076	-1.02178	0.306884	0.682455	0.165926	FALSE	down
ENSMUSG00000029769	Ccdc136	1462.35	3.16505	-0.256159	0.245265	-1.04441	0.296293	0.67154	0.172928	FALSE	down
ENSMUSG00000020090	Npffr1	122.743	2.089	-0.255906	0.162942	-1.57054	0.11629	0.454023	0.342922	FALSE	down
ENSMUSG00000036545	Adamts2	498.758	2.69789	-0.255762	0.175702	-1.45566	0.145487	0.50125	0.299945	FALSE	down
ENSMUSG00000039137	Whrn	782.806	2.89365	-0.255349	0.157729	-1.61891	0.105466	0.435936	0.360578	FALSE	down
ENSMUSG00000033854	Kcnk10	275.171	2.4396	-0.255178	0.112232	-2.27367	0.0229858	0.20853	0.680831	FALSE	down
ENSMUSG00000060860	Ube2s	858.703	2.93384	-0.2551	0.0862622	-2.95727	0.0031038	0.0692708	1.15945	FALSE	down
ENSMUSG00000062372	Otof	246.342	2.39154	-0.255068	0.152403	-1.67364	0.0942017	0.414403	0.382577	FALSE	down
ENSMUSG00000107655	Gm44220	50.6442	1.70453	-0.254877	0.268679	-0.948629	0.342809	0.710643	0.148348	FALSE	down
ENSMUSG00000026940	Ccdc183	44.9234	1.65247	-0.254715	0.263064	-0.968263	0.332913	0.703566	0.152695	FALSE	down
ENSMUSG00000044258	Ctla2a	54.102	1.73321	-0.254543	0.30057	-0.846869	0.397068	0.751454	0.124098	FALSE	down
ENSMUSG00000018589	Glra2	239.044	2.37848	-0.254275	0.150689	-1.68742	0.0915228	0.409847	0.387378	FALSE	down
ENSMUSG00000030093	Wnt7a	474.478	2.67622	-0.254104	0.119349	-2.12909	0.0332467	0.247187	0.606975	FALSE	down
ENSMUSG00000053198	Prx	72.6021	1.86095	-0.253949	0.203537	-1.24768	0.212147	0.593868	0.22631	FALSE	down
ENSMUSG00000028179	Cth	94.5921	1.97585	-0.253898	0.164993	-1.53884	0.123844	0.468355	0.329425	FALSE	down
ENSMUSG00000069114	Zbtb10	227.092	2.3562	-0.253202	0.133885	-1.89119	0.0585996	0.334907	0.475076	FALSE	down
ENSMUSG00000039004	Bmp6	232.651	2.3667	-0.252791	0.327013	-0.773031	0.439504	0.777694	0.109191	FALSE	down
ENSMUSG00000022054	Nefm	6038.11	3.7809	-0.25269	0.0946135	-2.67076	0.00756796	0.115761	0.936436	FALSE	down
ENSMUSG00000071252	2210408I21Rik	216.045	2.33454	-0.25228	0.131905	-1.91259	0.0558003	0.326512	0.4861	FALSE	down
ENSMUSG00000020467	Efemp1	206.87	2.3157	-0.251887	0.163627	-1.5394	0.123707	0.468339	0.329439	FALSE	down
ENSMUSG00000049562	Ap5b1	91.8761	1.9632	-0.251847	0.189285	-1.33052	0.183348	0.557545	0.25372	FALSE	down
ENSMUSG00000017491	Rarb	67.4444	1.82895	-0.251816	0.213447	-1.17976	0.238097	0.620545	0.207227	FALSE	down
ENSMUSG00000025533	Asl	407.968	2.61063	-0.251659	0.108805	-2.31294	0.0207258	0.197911	0.703531	FALSE	down
ENSMUSG00000092090	Gm3294	81.2799	1.90998	-0.251353	0.252394	-0.995875	0.319311	0.693222	0.159128	FALSE	down
ENSMUSG00000024736	Tmem132a	2807.45	3.44831	-0.25124	0.0810326	-3.10049	0.00193203	0.0510409	1.29208	FALSE	down
ENSMUSG00000020553	Pctp	33.4767	1.52474	-0.251195	0.272764	-0.920922	0.357091	0.720993	0.142069	FALSE	down
ENSMUSG00000033029	1700088E04Rik	46.3162	1.66573	-0.251166	0.2329	-1.07843	0.280842	0.658685	0.181322	FALSE	down
ENSMUSG00000097636	Mirt1	231.85	2.36521	-0.250895	0.124828	-2.00993	0.0444387	0.291796	0.534921	FALSE	down
ENSMUSG00000043822	Adamtsl5	111.124	2.04581	-0.250756	0.191315	-1.3107	0.189961	0.564907	0.248023	FALSE	down
ENSMUSG00000058290	Espl1	42.3174	1.62652	-0.250561	0.246297	-1.01731	0.309006	0.68459	0.164569	FALSE	down
ENSMUSG00000038233	Gask1a	138.219	2.14057	-0.250528	0.149883	-1.67149	0.0946244	0.41524	0.381701	FALSE	down
ENSMUSG00000031872	Bean1	228.353	2.35861	-0.250502	0.154101	-1.62556	0.104042	0.433461	0.36305	FALSE	down
ENSMUSG00000102018	Iqank1	40.9706	1.61247	-0.250465	0.302696	-0.827447	0.407984	0.756296	0.121308	FALSE	down
ENSMUSG00000041378	Cldn5	797.05	2.90149	-0.250296	0.228925	-1.09335	0.274239	0.654018	0.18441	FALSE	down
ENSMUSG00000000811	Txnrd3	102.273	2.00976	-0.250044	0.183484	-1.36276	0.172959	0.542621	0.265504	FALSE	down
ENSMUSG00000035594	Chrna5	131.323	2.11834	-0.249775	0.166025	-1.50444	0.132467	0.481569	0.317342	FALSE	down
ENSMUSG00000070695	Cntnap5a	784.189	2.89442	-0.249634	0.0977667	-2.55337	0.0106688	0.138684	0.857972	FALSE	down
ENSMUSG00000110070	Gm45619	52.1615	1.71735	-0.249355	0.221262	-1.12696	0.259757	0.6409	0.193209	FALSE	down
ENSMUSG00000055471	Alk	226.219	2.35453	-0.249254	0.119067	-2.09339	0.0363146	0.2589	0.586868	FALSE	down
ENSMUSG00000030030	1700003E16Rik	634.587	2.80249	-0.249136	0.0852084	-2.92385	0.00345733	0.0734138	1.13422	FALSE	down
ENSMUSG00000023328	Ache	1652.24	3.21807	-0.249072	0.0970627	-2.5661	0.0102851	0.135735	0.867308	FALSE	down
ENSMUSG00000064080	Fbln2	310.087	2.49148	-0.248857	0.136186	-1.82733	0.06765	0.355457	0.449212	FALSE	down
ENSMUSG00000058173	Smco4	57.3713	1.75869	-0.248824	0.232304	-1.07111	0.28412	0.660251	0.180291	FALSE	down
ENSMUSG00000021273	Fdft1	1846.87	3.26644	-0.248819	0.0810592	-3.06959	0.00214354	0.0544769	1.26379	FALSE	down
ENSMUSG00000032648	Pygm	757.572	2.87942	-0.248556	0.139564	-1.78095	0.0749204	0.372325	0.429078	FALSE	down
ENSMUSG00000070564	Ntn5	186.56	2.27082	-0.248327	0.152954	-1.62354	0.104474	0.434644	0.361866	FALSE	down
ENSMUSG00000053137	Mapk11	783.323	2.89394	-0.248278	0.0958661	-2.58984	0.00960192	0.131191	0.882097	FALSE	down
ENSMUSG00000021363	Mak	69.4965	1.84196	-0.248105	0.250106	-0.992002	0.321197	0.693471	0.158972	FALSE	down
ENSMUSG00000023064	Sncg	75.4777	1.87782	-0.24782	0.22101	-1.12131	0.262157	0.643269	0.191607	FALSE	down
ENSMUSG00000050295	Foxc1	174.843	2.24265	-0.247323	0.163044	-1.51691	0.129289	0.476455	0.321979	FALSE	down
ENSMUSG00000047656	Trpt1	190.5	2.2799	-0.24692	0.122633	-2.01349	0.0440632	0.290237	0.537247	FALSE	down
ENSMUSG00000044176	Spink10	166.641	2.22178	-0.246819	0.140786	-1.75315	0.0795755	0.380427	0.419729	FALSE	down
ENSMUSG00000034796	Cpne7	8950.23	3.95183	-0.246815	0.179154	-1.37767	0.168305	0.535078	0.271583	FALSE	down
ENSMUSG00000046378	Asphd1	688.915	2.83817	-0.246222	0.0865835	-2.84376	0.00445851	0.0844736	1.07328	FALSE	down
ENSMUSG00000029755	Dlx5	115.618	2.06303	-0.245913	0.19005	-1.29394	0.195686	0.569864	0.244229	FALSE	down
ENSMUSG00000021390	Ogn	199.46	2.29986	-0.245885	0.211016	-1.16524	0.24392	0.625431	0.203821	FALSE	down
ENSMUSG00000068062	Gm14164	36.0146	1.55648	-0.245856	0.277123	-0.887172	0.374986	0.736312	0.132938	FALSE	down
ENSMUSG00000096938	9530052E02Rik	30.1342	1.47906	-0.245664	0.297764	-0.82503	0.409355	0.757502	0.120616	FALSE	down
ENSMUSG00000085457	1110046J04Rik	45.1782	1.65493	-0.245661	0.22577	-1.0881	0.27655	0.654987	0.183767	FALSE	down
ENSMUSG00000030303	Far2	543.963	2.73557	-0.245041	0.123403	-1.98569	0.0470672	0.302179	0.519736	FALSE	down
ENSMUSG00000028464	Tpm2	193.877	2.28753	-0.244961	0.207968	-1.17788	0.238844	0.621409	0.206623	FALSE	down
ENSMUSG00000107002	0610012G03Rik	947.585	2.97662	-0.244802	0.0972877	-2.51626	0.0118606	0.146854	0.833114	FALSE	down
ENSMUSG00000016503	Gtf3a	237.566	2.37578	-0.244764	0.111708	-2.19111	0.0284439	0.231186	0.636039	FALSE	down
ENSMUSG00000022375	Lrrc6	77.2459	1.88788	-0.244754	0.208704	-1.17273	0.240903	0.623143	0.205413	FALSE	down
ENSMUSG00000026321	Tnfrsf11a	66.9126	1.82551	-0.244339	0.219566	-1.11283	0.265782	0.646874	0.18918	FALSE	down
ENSMUSG00000046229	Scand1	552.545	2.74237	-0.244302	0.113363	-2.15504	0.0311586	0.239923	0.619928	FALSE	down
ENSMUSG00000042961	Egflam	98.4306	1.99313	-0.243935	0.161584	-1.50965	0.131133	0.479648	0.319078	FALSE	down
ENSMUSG00000021139	Gm20498	31.1645	1.49366	-0.243729	0.307954	-0.791447	0.428683	0.770029	0.113493	FALSE	down
ENSMUSG00000056394	Lig1	219.618	2.34167	-0.243708	0.140393	-1.7359	0.0825814	0.387916	0.411263	FALSE	down
ENSMUSG00000025892	Gria4	1815.89	3.25909	-0.243697	0.134985	-1.80537	0.0710172	0.364567	0.438223	FALSE	down
ENSMUSG00000040690	Col16a1	401.369	2.60354	-0.243497	0.128865	-1.88955	0.0588179	0.335597	0.474182	FALSE	down
ENSMUSG00000002771	Grin2d	551.491	2.74154	-0.243444	0.117298	-2.07544	0.0379457	0.265093	0.576602	FALSE	down
ENSMUSG00000083284	Gm13688	36.8452	1.56638	-0.243215	0.258325	-0.941508	0.346445	0.713588	0.146552	FALSE	down
ENSMUSG00000078137	Ankrd63	689.805	2.83873	-0.243191	0.0979776	-2.48211	0.0130607	0.15412	0.812141	FALSE	down
ENSMUSG00000028958	Tmub1	395.609	2.59727	-0.243117	0.109676	-2.21669	0.0266443	0.22425	0.649268	FALSE	down
ENSMUSG00000042842	Serpinb6b	34.5579	1.53855	-0.242866	0.303851	-0.799291	0.424122	0.767644	0.11484	FALSE	down
ENSMUSG00000108228	6430584L05Rik	46.7849	1.67011	-0.242743	0.264643	-0.917246	0.359014	0.722199	0.141343	FALSE	down
ENSMUSG00000037892	Pcdh18	114.29	2.05801	-0.242666	0.17149	-1.41504	0.157056	0.519921	0.284063	FALSE	down
ENSMUSG00000042215	Bag2	182.716	2.26178	-0.242615	0.142046	-1.708	0.0876362	0.400271	0.397646	FALSE	down
ENSMUSG00000110529	Gm45694	59.3638	1.77352	-0.242462	0.225817	-1.07371	0.282953	0.659334	0.180894	FALSE	down
ENSMUSG00000002058	Unc119	595.999	2.77525	-0.242413	0.0950265	-2.551	0.0107414	0.13934	0.855924	FALSE	down
ENSMUSG00000037594	Clba1	262.419	2.419	-0.242289	0.124351	-1.94843	0.051364	0.313358	0.503959	FALSE	down
ENSMUSG00000070604	Vsig10l	62.9285	1.79885	-0.242248	0.196242	-1.23443	0.217041	0.599148	0.222466	FALSE	down
ENSMUSG00000060671	Atp8b2	1914.27	3.282	-0.241822	0.0855431	-2.8269	0.00470014	0.0866699	1.06213	FALSE	down
ENSMUSG00000084845	Tmem240	793.105	2.89933	-0.241483	0.108776	-2.22	0.0264186	0.223419	0.650879	FALSE	down
ENSMUSG00000016179	Camk1g	821.426	2.91457	-0.241365	0.0828947	-2.9117	0.00359463	0.0749136	1.12544	FALSE	down
ENSMUSG00000032239	Rp9	582.355	2.76519	-0.241344	0.0875487	-2.75668	0.00583915	0.0984227	1.0069	FALSE	down
ENSMUSG00000071531	Gprin2	77.5375	1.88951	-0.241319	0.196174	-1.23013	0.218649	0.599866	0.221946	FALSE	down
ENSMUSG00000041444	Arhgap32	4302.35	3.63371	-0.241166	0.109087	-2.21076	0.0270522	0.225453	0.646945	FALSE	down
ENSMUSG00000033295	Ptprf	2056.52	3.31313	-0.240928	0.0841788	-2.86209	0.00420852	0.0818077	1.08721	FALSE	down
ENSMUSG00000040061	Plcb2	87.1818	1.94043	-0.240727	0.179929	-1.3379	0.18093	0.554893	0.25579	FALSE	down
ENSMUSG00000031170	Slc38a5	90.3562	1.95596	-0.240588	0.210263	-1.14422	0.252531	0.634029	0.197891	FALSE	down
ENSMUSG00000062031	Pgghg	146.299	2.16524	-0.240414	0.145452	-1.65287	0.0983573	0.423443	0.373205	FALSE	down
ENSMUSG00000064125	Prr36	1106.36	3.0439	-0.24041	0.0979533	-2.45433	0.0141148	0.160425	0.794728	FALSE	down
ENSMUSG00000029167	Ppargc1a	1290.09	3.11062	-0.240308	0.0906735	-2.65025	0.00804316	0.119671	0.922009	FALSE	down
ENSMUSG00000056004	9330182L06Rik	817.94	2.91272	-0.240041	0.112111	-2.1411	0.0322662	0.243361	0.613749	FALSE	down
ENSMUSG00000031015	Swap70	231.626	2.36479	-0.239996	0.132832	-1.80677	0.0707989	0.364316	0.438522	FALSE	down
ENSMUSG00000020641	Rsad2	34.6577	1.5398	-0.239854	0.308458	-0.777591	0.43681	0.776759	0.109714	FALSE	down
ENSMUSG00000017493	Igfbp4	1851.62	3.26755	-0.239759	0.0854727	-2.8051	0.00503012	0.0907087	1.04235	FALSE	down
ENSMUSG00000029090	Adgra3	592.269	2.77252	-0.239647	0.0822893	-2.91225	0.0035883	0.0748963	1.12554	FALSE	down
ENSMUSG00000087651	1500009L16Rik	338.988	2.53018	-0.239342	0.113558	-2.10766	0.0350602	0.25485	0.593716	FALSE	down
ENSMUSG00000004626	Stxbp2	902.846	2.95561	-0.239128	0.0919809	-2.59976	0.00932882	0.128971	0.889509	FALSE	down
ENSMUSG00000031158	Timm17b	352.279	2.54689	-0.238788	0.100625	-2.37306	0.0176415	0.182582	0.738541	FALSE	down
ENSMUSG00000059824	Dbp	1429.35	3.15514	-0.238713	0.138378	-1.72507	0.084514	0.392241	0.406447	FALSE	down
ENSMUSG00000054459	Vsnl1	11898.6	4.07549	-0.238672	0.106835	-2.23403	0.0254812	0.219557	0.658452	FALSE	down
ENSMUSG00000047606	Ankrd34c	72.5416	1.86059	-0.238599	0.563634	-0.423322	0.67206	0.901821	0.0448797	FALSE	down
ENSMUSG00000039313	Minar1	71.8316	1.85632	-0.238423	0.217599	-1.0957	0.273209	0.653171	0.184973	FALSE	down
ENSMUSG00000023411	Nfatc4	55.6016	1.74509	-0.23813	0.251849	-0.945526	0.34439	0.711298	0.147949	FALSE	down
ENSMUSG00000033949	Trim36	174.811	2.24257	-0.238122	0.14973	-1.59035	0.111757	0.445162	0.351482	FALSE	down
ENSMUSG00000020930	Ccdc103	69.7694	1.84366	-0.23796	0.191949	-1.2397	0.215085	0.597841	0.223414	FALSE	down
ENSMUSG00000020396	Nefh	2095.91	3.32137	-0.237935	0.195564	-1.21666	0.223734	0.605192	0.218107	FALSE	down
ENSMUSG00000033910	Gucy1a1	876.476	2.94274	-0.237916	0.127378	-1.86779	0.0617917	0.341641	0.46643	FALSE	down
ENSMUSG00000028373	Astn2	903.644	2.956	-0.237667	0.0900382	-2.63962	0.00829994	0.12189	0.914033	FALSE	down
ENSMUSG00000029552	Tes	53.8108	1.73087	-0.237657	0.212425	-1.11878	0.263233	0.644183	0.190991	FALSE	down
ENSMUSG00000036218	Pdzrn4	162.314	2.21036	-0.237447	0.143793	-1.65131	0.0986746	0.423939	0.372696	FALSE	down
ENSMUSG00000078439	Smim24	38.6956	1.58766	-0.237356	0.259152	-0.915897	0.359721	0.72293	0.140904	FALSE	down
ENSMUSG00000062542	Syt9	217.316	2.33709	-0.237268	0.240452	-0.986759	0.323761	0.695698	0.157579	FALSE	down
ENSMUSG00000077637	Gm22771	55.7477	1.74623	-0.236979	0.221701	-1.06892	0.285107	0.660998	0.1798	FALSE	down
ENSMUSG00000029162	Khk	201.133	2.30348	-0.236944	0.118491	-1.99968	0.0455345	0.296182	0.528441	FALSE	down
ENSMUSG00000020080	Hkdc1	112.461	2.051	-0.236829	0.189813	-1.2477	0.212143	0.593868	0.22631	FALSE	down
ENSMUSG00000055963	Triqk	427.803	2.63124	-0.236481	0.10315	-2.29259	0.0218718	0.202163	0.694299	FALSE	down
ENSMUSG00000073771	Btbd19	140.016	2.14618	-0.236278	0.135857	-1.73917	0.082005	0.386392	0.412971	FALSE	down
ENSMUSG00000100706	Gm19744	86.4817	1.93692	-0.236148	0.202178	-1.16802	0.242797	0.624288	0.204615	FALSE	down
ENSMUSG00000020737	Jpt1	1688.81	3.22758	-0.236142	0.0775285	-3.04587	0.00232011	0.0575723	1.23979	FALSE	down
ENSMUSG00000099964	Gm29514	38.7266	1.58801	-0.236024	0.235492	-1.00226	0.316219	0.689626	0.161386	FALSE	down
ENSMUSG00000024064	Galnt14	629.649	2.7991	-0.236013	0.121505	-1.94241	0.0520877	0.31555	0.500932	FALSE	down
ENSMUSG00000034786	Gpsm3	34.6803	1.54008	-0.235983	0.288901	-0.81683	0.414025	0.761358	0.118411	FALSE	down
ENSMUSG00000085998	AW822252	77.8511	1.89126	-0.235781	0.170017	-1.38681	0.165499	0.530921	0.27497	FALSE	down
ENSMUSG00000021301	Hecw1	1227.08	3.08887	-0.235565	0.0973255	-2.42038	0.0155044	0.168704	0.772875	FALSE	down
ENSMUSG00000104435	Gm37422	124.931	2.09667	-0.23542	0.154931	-1.51951	0.128633	0.475103	0.323213	FALSE	down
ENSMUSG00000033788	Dysf	69.721	1.84336	-0.235364	0.203074	-1.15901	0.246453	0.628043	0.202011	FALSE	down
ENSMUSG00000050730	Arhgap42	241.031	2.38207	-0.235268	0.120098	-1.95897	0.0501163	0.311034	0.507192	FALSE	down
ENSMUSG00000049036	Tmem121	425.812	2.62922	-0.235019	0.0952166	-2.46826	0.0135772	0.156934	0.804284	FALSE	down
ENSMUSG00000049265	Kcnk3	402.363	2.60462	-0.234674	0.133393	-1.75927	0.0785324	0.379772	0.420478	FALSE	down
ENSMUSG00000036882	Arhgap33	3689.38	3.56695	-0.234627	0.0806924	-2.90767	0.00364127	0.075303	1.12319	FALSE	down
ENSMUSG00000061393	Acvr2b	100.319	2.00138	-0.234489	0.215697	-1.08712	0.276983	0.65541	0.183487	FALSE	down
ENSMUSG00000008384	Sertad1	137.204	2.13737	-0.234426	0.176833	-1.32569	0.184941	0.559616	0.25211	FALSE	down
ENSMUSG00000009731	Kcnd1	310.125	2.49154	-0.234228	0.0975923	-2.40007	0.0163918	0.174913	0.757177	FALSE	down
ENSMUSG00000040659	Efhd2	4171.49	3.62029	-0.233991	0.0837723	-2.79317	0.00521936	0.0925428	1.03366	FALSE	down
ENSMUSG00000103707	Pcdha6	44.7326	1.65062	-0.23383	0.236576	-0.988391	0.322961	0.694835	0.158118	FALSE	down
ENSMUSG00000032038	St3gal4	479.64	2.68092	-0.233769	0.440068	-0.531212	0.595272	0.86838	0.0612903	FALSE	down
ENSMUSG00000034993	Vat1	739.461	2.86892	-0.233664	0.104514	-2.23571	0.0253708	0.218962	0.65963	FALSE	down
ENSMUSG00000021606	Ndufs6	1002.25	3.00098	-0.233305	0.0916924	-2.54443	0.0109457	0.140403	0.852624	FALSE	down
ENSMUSG00000028773	Fabp3	949.889	2.97767	-0.233057	0.0832463	-2.79961	0.00511637	0.0916893	1.03768	FALSE	down
ENSMUSG00000024500	Ppp2r2b	2912.26	3.46423	-0.232737	0.0820486	-2.83658	0.00455996	0.0858054	1.06649	FALSE	down
ENSMUSG00000023391	Dlx2	118.249	2.0728	-0.232609	0.15727	-1.47904	0.139131	0.491787	0.308223	FALSE	down
ENSMUSG00000024776	Stambpl1	434.162	2.63765	-0.232454	0.0922753	-2.51913	0.0117644	0.146458	0.834288	FALSE	down
ENSMUSG00000074802	Gas2l3	48.3266	1.68419	-0.232451	0.250675	-0.927301	0.35377	0.719123	0.143197	FALSE	down
ENSMUSG00000097431	Gm26782	200.128	2.30131	-0.232191	0.161513	-1.43759	0.150549	0.510387	0.2921	FALSE	down
ENSMUSG00000028051	Hcn3	380.301	2.58013	-0.231963	0.103722	-2.2364	0.0253254	0.218828	0.659898	FALSE	down
ENSMUSG00000096039	D830030K20Rik	48.216	1.68319	-0.231784	0.21338	-1.08625	0.277368	0.65608	0.183043	FALSE	down
ENSMUSG00000024036	Slc37a1	119.969	2.07907	-0.231731	0.154789	-1.49708	0.134373	0.484704	0.314523	FALSE	down
ENSMUSG00000034371	Tkfc	311.655	2.49367	-0.231722	0.0969156	-2.39096	0.0168043	0.177258	0.751393	FALSE	down
ENSMUSG00000039395	Mreg	121.372	2.08412	-0.231644	0.185268	-1.25032	0.211183	0.592707	0.22716	FALSE	down
ENSMUSG00000041939	Mvk	475.732	2.67736	-0.231588	0.0937419	-2.47049	0.0134928	0.156716	0.804887	FALSE	down
ENSMUSG00000019303	Psmc3ip	64.1148	1.80696	-0.231584	0.202025	-1.14631	0.251665	0.63334	0.198363	FALSE	down
ENSMUSG00000055373	Fut9	2334.35	3.36817	-0.23126	0.120918	-1.91254	0.0558071	0.326512	0.4861	FALSE	down
ENSMUSG00000024696	Lpxn	30.4279	1.48327	-0.231089	0.278514	-0.829722	0.406696	0.755977	0.121491	FALSE	down
ENSMUSG00000019139	Isyna1	915.152	2.96149	-0.230843	0.120049	-1.92291	0.0544918	0.322976	0.490829	FALSE	down
ENSMUSG00000010307	Tmem86a	318.567	2.5032	-0.230451	0.0933891	-2.46764	0.0136008	0.156934	0.804284	FALSE	down
ENSMUSG00000051515	Fam181b	150.677	2.17805	-0.230265	0.146957	-1.56689	0.11714	0.455048	0.341943	FALSE	down
ENSMUSG00000066090	Insl5	30.6001	1.48572	-0.230149	0.402728	-0.571475	0.567678	0.854725	0.0681736	FALSE	down
ENSMUSG00000026098	Pms1	94.5276	1.97556	-0.230085	0.158427	-1.45231	0.146415	0.503033	0.298404	FALSE	down
ENSMUSG00000011256	Adam19	412.296	2.61521	-0.230063	0.103807	-2.21625	0.0266742	0.22425	0.649268	FALSE	down
ENSMUSG00000027210	Meis2	1593.11	3.20224	-0.230017	0.137282	-1.67551	0.0938345	0.413406	0.383623	FALSE	down
ENSMUSG00000040466	Blvrb	141.979	2.15223	-0.229887	0.150204	-1.5305	0.125893	0.471101	0.326886	FALSE	down
ENSMUSG00000071654	Uqcc3	348.151	2.54177	-0.229874	0.111196	-2.06729	0.0387068	0.267404	0.572832	FALSE	down
ENSMUSG00000015217	Hmgb3	308.921	2.48985	-0.229548	0.17028	-1.34806	0.177638	0.549565	0.259981	FALSE	down
ENSMUSG00000053574	4930563E22Rik	49.4162	1.69387	-0.229389	0.223229	-1.02759	0.304141	0.68057	0.167127	FALSE	down
ENSMUSG00000062309	Rpp25	254.274	2.4053	-0.2291	0.107368	-2.13378	0.0328609	0.245207	0.610467	FALSE	down
ENSMUSG00000019539	Rcn3	188.832	2.27607	-0.228932	0.133926	-1.70939	0.0873787	0.39931	0.39869	FALSE	down
ENSMUSG00000066189	Cacng3	1417.04	3.15138	-0.228829	0.0926344	-2.47024	0.0135021	0.156716	0.804887	FALSE	down
ENSMUSG00000021591	Glrx	480.993	2.68214	-0.228332	0.0909914	-2.50938	0.0120944	0.147592	0.830938	FALSE	down
ENSMUSG00000020892	Aloxe3	317.85	2.50222	-0.228319	0.157794	-1.44694	0.147913	0.505349	0.296408	FALSE	down
ENSMUSG00000038331	Satb2	387.204	2.58794	-0.228192	0.18935	-1.20513	0.228152	0.609523	0.21501	FALSE	down
ENSMUSG00000038366	Lasp1	2850.02	3.45485	-0.227903	0.0834772	-2.73012	0.00633118	0.103704	0.984205	FALSE	down
ENSMUSG00000051518	Rps19bp1	401.612	2.60381	-0.22779	0.120448	-1.89119	0.0585988	0.334907	0.475076	FALSE	down
ENSMUSG00000054428	Atpif1	1426.49	3.15427	-0.227695	0.0762834	-2.98485	0.00283714	0.0653189	1.18496	FALSE	down
ENSMUSG00000023809	Rps6ka2	1437.2	3.15752	-0.22742	0.0907924	-2.50483	0.0122509	0.14825	0.829005	FALSE	down
ENSMUSG00000110841	Gpx4-ps2	186.267	2.27014	-0.227412	0.119309	-1.90608	0.0566402	0.329091	0.482684	FALSE	down
ENSMUSG00000052584	Serp2	1445.58	3.16004	-0.2273	0.0902287	-2.51915	0.0117638	0.146458	0.834288	FALSE	down
ENSMUSG00000106743	Gm42847	128.913	2.1103	-0.227164	0.177991	-1.27627	0.201861	0.578797	0.237474	FALSE	down
ENSMUSG00000027524	Edn3	174.301	2.2413	-0.226891	0.137694	-1.64779	0.0993949	0.42505	0.37156	FALSE	down
ENSMUSG00000042826	Fgf11	1145.39	3.05895	-0.226881	0.0848004	-2.67547	0.00746236	0.114384	0.941635	FALSE	down
ENSMUSG00000027270	Lamp5	883.83	2.94637	-0.226682	0.0849586	-2.66814	0.00762714	0.115839	0.936146	FALSE	down
ENSMUSG00000043067	Dpy19l1	1965.62	3.2935	-0.226661	0.091671	-2.47255	0.0134152	0.156174	0.80639	FALSE	down
ENSMUSG00000021994	Wnt5a	374.641	2.57361	-0.226289	0.137878	-1.64123	0.10075	0.428771	0.367775	FALSE	down
ENSMUSG00000032355	Mlip	520.142	2.71612	-0.226241	0.121065	-1.86876	0.0616565	0.341641	0.46643	FALSE	down
ENSMUSG00000050394	Armcx6	116.517	2.06639	-0.22624	0.149686	-1.51143	0.13068	0.479062	0.319609	FALSE	down
ENSMUSG00000113184	Gm49654	318.4	2.50297	-0.226111	0.174742	-1.29397	0.195674	0.569864	0.244229	FALSE	down
ENSMUSG00000007721	Ccdc124	2139.63	3.33034	-0.226088	0.0982356	-2.30149	0.0213639	0.200235	0.69846	FALSE	down
ENSMUSG00000055214	Pld5	62.2883	1.79441	-0.225956	0.199241	-1.13408	0.256759	0.638319	0.194962	FALSE	down
ENSMUSG00000051617	Krt9	178.958	2.25275	-0.225933	0.185941	-1.21508	0.224336	0.605397	0.21796	FALSE	down
ENSMUSG00000107826	Gm44242	32.2874	1.50903	-0.225804	0.330772	-0.682657	0.494824	0.813557	0.0896122	FALSE	down
ENSMUSG00000019775	Rgs17	1608.61	3.20645	-0.225613	0.111912	-2.016	0.0438003	0.289283	0.538677	FALSE	down
ENSMUSG00000074227	Spint2	483.792	2.68466	-0.22552	0.138551	-1.6277	0.103588	0.432453	0.364061	FALSE	down
ENSMUSG00000051537	Gm5124	675.151	2.8294	-0.225371	0.0900766	-2.50199	0.0123496	0.148955	0.826945	FALSE	down
ENSMUSG00000031391	L1cam	3779.84	3.57747	-0.225159	0.0927474	-2.42766	0.0151967	0.166993	0.777301	FALSE	down
ENSMUSG00000054708	Ankrd24	1059.87	3.02525	-0.22506	0.101114	-2.22581	0.0260267	0.221634	0.654364	FALSE	down
ENSMUSG00000032402	Smad3	1780.53	3.25055	-0.224977	0.0877477	-2.56391	0.0103502	0.136106	0.866122	FALSE	down
ENSMUSG00000002661	Alkbh7	279.302	2.44607	-0.224876	0.106835	-2.1049	0.0353002	0.255726	0.592225	FALSE	down
ENSMUSG00000087528	9830144P21Rik	116.353	2.06578	-0.224863	0.170765	-1.3168	0.187907	0.562476	0.249896	FALSE	down
ENSMUSG00000023048	Prr13	828.237	2.91815	-0.22476	0.0893272	-2.51614	0.0118649	0.146854	0.833114	FALSE	down
ENSMUSG00000114210	A330084C13Rik	71.2901	1.85303	-0.224675	0.18667	-1.20359	0.228746	0.610095	0.214603	FALSE	down
ENSMUSG00000050447	Lypd6	502.419	2.70107	-0.224668	0.11984	-1.87473	0.0608292	0.340472	0.467918	FALSE	down
ENSMUSG00000024790	Sac3d1	283.678	2.45283	-0.224461	0.113887	-1.97092	0.0487334	0.306983	0.512886	FALSE	down
ENSMUSG00000005043	Sgsh	161.106	2.20711	-0.224411	0.15186	-1.47775	0.139475	0.492058	0.307984	FALSE	down
ENSMUSG00000001435	Col18a1	185.629	2.26864	-0.224227	0.149878	-1.49606	0.134637	0.485109	0.31416	FALSE	down
ENSMUSG00000001288	Rarg	251.789	2.40104	-0.224108	0.1142	-1.96241	0.0497147	0.309827	0.508881	FALSE	down
ENSMUSG00000029404	Arl6ip4	958.015	2.98137	-0.224101	0.0879018	-2.54944	0.0107895	0.139514	0.855381	FALSE	down
ENSMUSG00000068859	Sp9	225.002	2.35219	-0.224092	0.145499	-1.54016	0.123522	0.46822	0.32955	FALSE	down
ENSMUSG00000031932	Gpr83	432.464	2.63595	-0.224048	0.0947902	-2.36362	0.0180974	0.184549	0.733889	FALSE	down
ENSMUSG00000037010	Apln	447.655	2.65094	-0.223786	0.121377	-1.84372	0.0652236	0.349006	0.457168	FALSE	down
ENSMUSG00000056553	Ptprn2	6521.22	3.81433	-0.223557	0.0844848	-2.64612	0.00814202	0.120579	0.918729	FALSE	down
ENSMUSG00000013822	Elof1	671.162	2.82683	-0.223474	0.0938257	-2.3818	0.0172284	0.179799	0.745213	FALSE	down
ENSMUSG00000057969	Sema3b	73.8101	1.86812	-0.223434	0.259961	-0.859491	0.39007	0.74751	0.126383	FALSE	down
ENSMUSG00000036820	Amdhd2	422.026	2.62534	-0.223256	0.0942696	-2.36827	0.0178714	0.183793	0.735672	FALSE	down
ENSMUSG00000091387	Gcnt4	121.776	2.08556	-0.223254	0.416072	-0.536576	0.591561	0.866453	0.0622549	FALSE	down
ENSMUSG00000008167	Fbxw9	341.25	2.53307	-0.223109	0.105203	-2.12076	0.0339424	0.250047	0.601978	FALSE	down
ENSMUSG00000038402	Foxf2	109.405	2.03904	-0.223106	0.181366	-1.23014	0.218643	0.599866	0.221946	FALSE	down
ENSMUSG00000036103	Colec12	237.183	2.37508	-0.222801	0.169629	-1.31346	0.189028	0.563578	0.249046	FALSE	down
ENSMUSG00000014243	Zswim7	145.28	2.16221	-0.222632	0.14202	-1.56761	0.116973	0.454997	0.341991	FALSE	down
ENSMUSG00000073733	Cplane2	34.6918	1.54023	-0.222316	0.267001	-0.832643	0.405046	0.755706	0.121647	FALSE	down
ENSMUSG00000025854	Fam20c	968.347	2.98603	-0.22221	0.120971	-1.83688	0.0662272	0.352836	0.452427	FALSE	down
ENSMUSG00000037428	Vgf	6569.65	3.81754	-0.221995	0.0752441	-2.95033	0.00317433	0.0697169	1.15666	FALSE	down
ENSMUSG00000038347	Tcte2	122.284	2.08737	-0.221966	0.178302	-1.24489	0.213172	0.59543	0.225169	FALSE	down
ENSMUSG00000027425	Kat14	655.876	2.81682	-0.221896	0.075073	-2.95573	0.00311929	0.069336	1.15904	FALSE	down
ENSMUSG00000026707	Nsun6	141.506	2.15078	-0.221879	0.131341	-1.68934	0.0911543	0.409215	0.388049	FALSE	down
ENSMUSG00000078495	Zfp984	88.5109	1.947	-0.221752	0.183691	-1.2072	0.227355	0.60891	0.215447	FALSE	down
ENSMUSG00000038545	Cul7	801.683	2.904	-0.221558	0.10771	-2.05697	0.0396886	0.272016	0.565406	FALSE	down
ENSMUSG00000012126	Ubxn11	354.175	2.54922	-0.221214	0.0950009	-2.32855	0.0198832	0.19389	0.712444	FALSE	down
ENSMUSG00000049411	Tmem241	129.758	2.11313	-0.221136	0.15143	-1.46032	0.144202	0.499649	0.301335	FALSE	down
ENSMUSG00000042608	Stk40	836.752	2.9226	-0.221127	0.0777006	-2.84588	0.00442883	0.0842065	1.07465	FALSE	down
ENSMUSG00000020363	Gfpt2	146.745	2.16656	-0.221088	0.151328	-1.46098	0.14402	0.49947	0.301491	FALSE	down
ENSMUSG00000044390	Tigd3	50.4749	1.70308	-0.220783	0.254002	-0.869215	0.384729	0.744222	0.128298	FALSE	down
ENSMUSG00000034591	Slc41a2	475.065	2.67675	-0.220759	0.0900559	-2.45135	0.014232	0.161095	0.792918	FALSE	down
ENSMUSG00000041263	Rusc1	2139.75	3.33036	-0.220146	0.0724443	-3.03884	0.00237495	0.0587161	1.23124	FALSE	down
ENSMUSG00000073678	Pgap1	748.518	2.8742	-0.22013	0.117975	-1.86591	0.0620544	0.342253	0.465653	FALSE	down
ENSMUSG00000087269	D330023K18Rik	72.6038	1.86096	-0.219957	0.220573	-0.997205	0.318665	0.692433	0.159622	FALSE	down
ENSMUSG00000027163	Commd9	489.723	2.68995	-0.219953	0.0958927	-2.29374	0.0218055	0.20193	0.694798	FALSE	down
ENSMUSG00000032946	Rasgrp2	462.472	2.66509	-0.219896	0.151533	-1.45114	0.146741	0.503333	0.298145	FALSE	down
ENSMUSG00000030605	Mfge8	4108.27	3.61366	-0.219869	0.0809648	-2.71561	0.00661536	0.106738	0.971681	FALSE	down
ENSMUSG00000087366	Junos	36.4575	1.56179	-0.219849	0.248973	-0.883024	0.377223	0.738031	0.131926	FALSE	down
ENSMUSG00000050721	Plekho2	366.972	2.56463	-0.219697	0.163788	-1.34135	0.179806	0.5526	0.257589	FALSE	down
ENSMUSG00000041445	Mmrn2	140.51	2.14771	-0.219284	0.139561	-1.57124	0.116127	0.454023	0.342922	FALSE	down
ENSMUSG00000002580	Mien1	291.111	2.46406	-0.219255	0.102585	-2.13731	0.0325728	0.244499	0.611722	FALSE	down
ENSMUSG00000026365	Cfh	672.372	2.82761	-0.219126	0.124257	-1.7635	0.0778165	0.378654	0.421757	FALSE	down
ENSMUSG00000029228	Lnx1	374.575	2.57354	-0.219089	0.11364	-1.92792	0.0538648	0.321289	0.493104	FALSE	down
ENSMUSG00000028758	Kif17	668.021	2.82479	-0.219052	0.0915926	-2.39159	0.0167754	0.177258	0.751393	FALSE	down
ENSMUSG00000035934	Pknox2	959.114	2.98187	-0.219041	0.0853425	-2.56661	0.0102698	0.135669	0.86752	FALSE	down
ENSMUSG00000041199	Rpusd1	1208.09	3.0821	-0.219036	0.0725767	-3.01799	0.00254457	0.0609907	1.21474	FALSE	down
ENSMUSG00000060600	Eno3	169.747	2.2298	-0.21886	0.142018	-1.54107	0.123299	0.467867	0.329878	FALSE	down
ENSMUSG00000039106	Htr5a	339.189	2.53044	-0.218846	0.125305	-1.7465	0.0807233	0.382805	0.417022	FALSE	down
ENSMUSG00000028701	Lurap1	371.91	2.57044	-0.218845	0.11636	-1.88075	0.0600058	0.338309	0.470687	FALSE	down
ENSMUSG00000084880	Tomm6os	54.3647	1.73532	-0.218591	0.213493	-1.02388	0.305893	0.681847	0.166313	FALSE	down
ENSMUSG00000056596	Trnp1	3377.18	3.52855	-0.218459	0.0965255	-2.26323	0.0236217	0.211175	0.675358	FALSE	down
ENSMUSG00000047878	A4galt	59.7205	1.77612	-0.218436	0.20795	-1.05043	0.293521	0.669154	0.174474	FALSE	down
ENSMUSG00000030814	Bcl7c	362.579	2.5594	-0.218321	0.103072	-2.11814	0.0341636	0.250982	0.600357	FALSE	down
ENSMUSG00000020151	Ptprr	457.402	2.6603	-0.218313	0.0986605	-2.21277	0.0269134	0.225274	0.647289	FALSE	down
ENSMUSG00000031371	Haus7	121.013	2.08283	-0.218258	0.15544	-1.40413	0.16028	0.523534	0.281055	FALSE	down
ENSMUSG00000059534	Uqcr10	1678.27	3.22486	-0.218219	0.0849049	-2.57016	0.0101651	0.135346	0.868554	FALSE	down
ENSMUSG00000001507	Itga3	557.993	2.74663	-0.218174	0.144974	-1.50492	0.132344	0.481569	0.317342	FALSE	down
ENSMUSG00000086779	Gm13562	35.614	1.55162	-0.218155	0.347721	-0.627385	0.530407	0.834954	0.0783374	FALSE	down
ENSMUSG00000015702	Anxa9	36.8966	1.56699	-0.218114	0.25357	-0.860175	0.389692	0.747435	0.126426	FALSE	down
ENSMUSG00000034685	Fam171a2	2522.69	3.40186	-0.217995	0.0726298	-3.00146	0.00268689	0.0627884	1.20212	FALSE	down
ENSMUSG00000041774	Ydjc	357.056	2.55274	-0.217905	0.107009	-2.03632	0.0417181	0.280245	0.552463	FALSE	down
ENSMUSG00000037214	Thap1	298.136	2.47441	-0.217766	0.124609	-1.7476	0.0805331	0.382149	0.417767	FALSE	down
ENSMUSG00000003348	Mob3a	260.837	2.41637	-0.217418	0.116255	-1.87018	0.0614583	0.341641	0.46643	FALSE	down
ENSMUSG00000016252	Atp5e	1712.78	3.2337	-0.217374	0.0763824	-2.84586	0.00442921	0.0842065	1.07465	FALSE	down
ENSMUSG00000027314	Dll4	68.9584	1.83859	-0.217283	0.223008	-0.974326	0.329895	0.700693	0.154472	FALSE	down
ENSMUSG00000033735	Spr	1105.89	3.04371	-0.217246	0.0711391	-3.05382	0.00225948	0.0563595	1.24903	FALSE	down
ENSMUSG00000047221	Fam185a	437.803	2.64128	-0.217157	0.0850187	-2.55422	0.0106424	0.138587	0.858277	FALSE	down
ENSMUSG00000059401	Mamld1	882.202	2.94557	-0.217154	0.0752199	-2.88692	0.00389033	0.0778859	1.10854	FALSE	down
ENSMUSG00000086496	Gm14204	163.366	2.21316	-0.217087	0.13279	-1.63482	0.102087	0.430448	0.366079	FALSE	down
ENSMUSG00000003531	Dgcr6	1148.8	3.06024	-0.216955	0.0782924	-2.77108	0.00558704	0.095755	1.01884	FALSE	down
ENSMUSG00000031860	Pbx4	214.307	2.33104	-0.216541	0.110601	-1.95787	0.0502459	0.311252	0.506888	FALSE	down
ENSMUSG00000035279	Ssc5d	96.2158	1.98325	-0.21653	0.166617	-1.29957	0.193749	0.567332	0.246163	FALSE	down
ENSMUSG00000041907	Gpr45	384.896	2.58534	-0.216507	0.103517	-2.09151	0.0364828	0.259281	0.586229	FALSE	down
ENSMUSG00000035783	Acta2	599.501	2.77779	-0.216458	0.295059	-0.733607	0.463188	0.791705	0.101436	FALSE	down
ENSMUSG00000037771	Slc32a1	1900.51	3.27887	-0.21642	0.0786124	-2.75301	0.0059051	0.0989676	1.00451	FALSE	down
ENSMUSG00000031901	Dus2	328.597	2.51666	-0.2163	0.0986032	-2.19364	0.0282612	0.230273	0.637758	FALSE	down
ENSMUSG00000047767	Atg16l2	428.63	2.63208	-0.216104	0.0821268	-2.63134	0.00850489	0.123815	0.907227	FALSE	down
ENSMUSG00000055430	Nap1l5	7956.59	3.90073	-0.216076	0.0937337	-2.30522	0.0211544	0.199129	0.700866	FALSE	down
ENSMUSG00000023991	Foxp4	1354.28	3.13171	-0.215801	0.0701264	-3.07732	0.0020887	0.0536392	1.27052	FALSE	down
ENSMUSG00000020728	Cep112	69.6559	1.84296	-0.215738	0.204981	-1.05248	0.29258	0.668223	0.175079	FALSE	down
ENSMUSG00000022972	Cfap298	259.282	2.41377	-0.215686	0.10004	-2.15599	0.0310846	0.239523	0.620652	FALSE	down
ENSMUSG00000035595	Fam174c	76.885	1.88584	-0.215651	0.192018	-1.12308	0.261405	0.642671	0.192011	FALSE	down
ENSMUSG00000039081	Zfp503	181.386	2.2586	-0.215553	0.153627	-1.40309	0.160589	0.524077	0.280605	FALSE	down
ENSMUSG00000041623	D11Wsu47e	199.092	2.29905	-0.2155	0.12995	-1.65833	0.0972509	0.42164	0.375058	FALSE	down
ENSMUSG00000085925	Rtl1	205.675	2.31318	-0.215388	0.160983	-1.33795	0.180912	0.554893	0.25579	FALSE	down
ENSMUSG00000001751	Naglu	244.165	2.38768	-0.215356	0.116959	-1.8413	0.0655779	0.350519	0.455289	FALSE	down
ENSMUSG00000039735	Fnbp1l	1535.95	3.18638	-0.215154	0.128045	-1.6803	0.0928987	0.412315	0.384771	FALSE	down
ENSMUSG00000031239	Itm2a	1060.49	3.02551	-0.214947	0.104756	-2.05188	0.0401813	0.273862	0.562468	FALSE	down
ENSMUSG00000091509	Gm17066	174.339	2.24139	-0.214915	0.194771	-1.10342	0.269843	0.649452	0.187453	FALSE	down
ENSMUSG00000045064	Zc2hc1c	61.3477	1.7878	-0.21463	0.209063	-1.02663	0.304597	0.68081	0.166974	FALSE	down
ENSMUSG00000087305	A430035B10Rik	70.7407	1.84967	-0.214598	0.21105	-1.01681	0.309243	0.684803	0.164434	FALSE	down
ENSMUSG00000041035	Gm17018	933.378	2.97006	-0.214567	0.0852431	-2.51712	0.011832	0.146854	0.833114	FALSE	down
ENSMUSG00000107879	9330102E08Rik	753.805	2.87726	-0.214415	0.0764776	-2.80364	0.005053	0.0908436	1.04171	FALSE	down
ENSMUSG00000024118	Tedc2	162.685	2.21135	-0.214344	0.140965	-1.52055	0.128373	0.474743	0.323541	FALSE	down
ENSMUSG00000051989	Smim11	195.799	2.29181	-0.214123	0.109502	-1.95542	0.0505334	0.311782	0.506149	FALSE	down
ENSMUSG00000000305	Cdh4	374.402	2.57334	-0.213822	0.113063	-1.89118	0.0586009	0.334907	0.475076	FALSE	down
ENSMUSG00000109814	Gm45847	83.2449	1.92036	-0.21374	0.190521	-1.12187	0.261918	0.643104	0.191719	FALSE	down
ENSMUSG00000037278	Tmem97	236.744	2.37428	-0.213599	0.109676	-1.94754	0.0514695	0.313547	0.503697	FALSE	down
ENSMUSG00000026360	Rgs2	896.731	2.95266	-0.21357	0.0849888	-2.51292	0.0119736	0.147093	0.832407	FALSE	down
ENSMUSG00000087301	Gm13629	54.8093	1.73885	-0.213242	0.261528	-0.815369	0.414861	0.762322	0.117861	FALSE	down
ENSMUSG00000076281	Gm24270	670.218	2.82622	-0.213219	0.100286	-2.12612	0.0334936	0.248166	0.605257	FALSE	down
ENSMUSG00000025202	Scd3	87.045	1.93974	-0.21314	0.181344	-1.17533	0.239861	0.62232	0.205986	FALSE	down
ENSMUSG00000025732	Mcrip2	253.997	2.40483	-0.21313	0.149167	-1.4288	0.153061	0.513345	0.28959	FALSE	down
ENSMUSG00000090626	Tex9	68.9735	1.83868	-0.213052	0.1882	-1.13205	0.257612	0.639168	0.194385	FALSE	down
ENSMUSG00000027435	Cd93	210.564	2.32338	-0.212805	0.116146	-1.83221	0.0669201	0.354347	0.450572	FALSE	down
ENSMUSG00000034278	Dnajc17	213.257	2.3289	-0.212709	0.135515	-1.56963	0.116501	0.454355	0.342605	FALSE	down
ENSMUSG00000032482	Cspg5	6276.01	3.79768	-0.212443	0.0868357	-2.4465	0.0144252	0.162283	0.789727	FALSE	down
ENSMUSG00000027293	Ehd4	288.653	2.46038	-0.212375	0.11352	-1.87082	0.0613701	0.341422	0.466709	FALSE	down
ENSMUSG00000025875	Tspan17	857.045	2.933	-0.212211	0.0832362	-2.54951	0.0107876	0.139514	0.855381	FALSE	down
ENSMUSG00000001260	Gabrg1	512.375	2.70959	-0.211892	0.085872	-2.46754	0.0136046	0.156934	0.804284	FALSE	down
ENSMUSG00000001520	Nrip2	439.795	2.64325	-0.211812	0.104729	-2.02248	0.0431272	0.286121	0.54345	FALSE	down
ENSMUSG00000050558	Prokr2	118.433	2.07347	-0.211679	0.184687	-1.14615	0.251732	0.63334	0.198363	FALSE	down
ENSMUSG00000025723	Nmb	54.1862	1.73389	-0.211627	0.25454	-0.831412	0.405741	0.75583	0.121576	FALSE	down
ENSMUSG00000047843	Bri3	625.043	2.79591	-0.211617	0.0922467	-2.29404	0.0217884	0.20193	0.694798	FALSE	down
ENSMUSG00000039278	Pcsk1n	13087.3	4.11685	-0.211553	0.0792898	-2.6681	0.00762813	0.115839	0.936146	FALSE	down
ENSMUSG00000022894	Adamts5	46.504	1.66749	-0.211234	0.234622	-0.900316	0.367952	0.729509	0.136969	FALSE	down
ENSMUSG00000015745	Plekho1	538.967	2.73156	-0.210957	0.113271	-1.8624	0.0625468	0.342752	0.46502	FALSE	down
ENSMUSG00000023017	Asic1	1057.93	3.02446	-0.210844	0.0963391	-2.18856	0.0286289	0.231469	0.635507	FALSE	down
ENSMUSG00000008090	Fgfrl1	386.018	2.58661	-0.210827	0.12257	-1.72006	0.085422	0.394658	0.403779	FALSE	down
ENSMUSG00000026939	Tmem141	243.349	2.38623	-0.210669	0.125899	-1.67332	0.0942645	0.414431	0.382547	FALSE	down
ENSMUSG00000110404	Rnf223	38.3692	1.58398	-0.210662	0.321521	-0.655206	0.512335	0.824245	0.0839437	FALSE	down
ENSMUSG00000042737	Dpm3	198.482	2.29772	-0.210569	0.150373	-1.40031	0.161421	0.524498	0.280257	FALSE	down
ENSMUSG00000042182	Bend6	2388.53	3.37813	-0.210511	0.108428	-1.94149	0.0521985	0.315786	0.500607	FALSE	down
ENSMUSG00000030688	Stard10	504.363	2.70274	-0.210502	0.124693	-1.68817	0.0913794	0.409579	0.387662	FALSE	down
ENSMUSG00000019256	Ahr	264.959	2.42318	-0.209953	0.160796	-1.30571	0.191651	0.566674	0.246667	FALSE	down
ENSMUSG00000032036	Kirrel3	1396.64	3.14508	-0.209941	0.0932152	-2.25222	0.0243083	0.214575	0.668421	FALSE	down
ENSMUSG00000032507	Fbxl2	954.251	2.97966	-0.209909	0.0848759	-2.47313	0.0133934	0.156044	0.806753	FALSE	down
ENSMUSG00000025731	Mettl26	506.187	2.70431	-0.209687	0.0761095	-2.75507	0.005868	0.0986925	1.00572	FALSE	down
ENSMUSG00000028266	Lmo4	3866.78	3.58735	-0.20965	0.0858753	-2.44133	0.0146332	0.16325	0.787146	FALSE	down
ENSMUSG00000023968	Crip3	87.0644	1.93984	-0.209588	0.253146	-0.827932	0.407709	0.755977	0.121491	FALSE	down
ENSMUSG00000025870	Arl10	358.072	2.55397	-0.209551	0.105738	-1.98179	0.0475031	0.303441	0.517926	FALSE	down
ENSMUSG00000022571	Pycrl	409.988	2.61277	-0.209501	0.104111	-2.01228	0.0441902	0.290813	0.536386	FALSE	down
ENSMUSG00000034842	Art3	75.506	1.87798	-0.209469	0.207768	-1.00819	0.313365	0.687617	0.162653	FALSE	down
ENSMUSG00000022490	Ppp1r1a	1474.93	3.16877	-0.209402	0.100331	-2.08712	0.0368774	0.261392	0.582707	FALSE	down
ENSMUSG00000032567	Aste1	136.127	2.13394	-0.209324	0.150093	-1.39462	0.163129	0.527454	0.277815	FALSE	down
ENSMUSG00000062960	Kdr	392.448	2.59378	-0.209244	0.16749	-1.24929	0.211559	0.593404	0.22665	FALSE	down
ENSMUSG00000084790	Gm15879	46.9725	1.67184	-0.209228	0.245987	-0.850564	0.395012	0.7504	0.124707	FALSE	down
ENSMUSG00000103947	Gm37345	33.8866	1.53003	-0.209165	0.334158	-0.625947	0.531349	0.835585	0.0780092	FALSE	down
ENSMUSG00000028007	Snx7	318.082	2.50254	-0.208997	0.145547	-1.43594	0.151019	0.510625	0.291898	FALSE	down
ENSMUSG00000053297	AI854703	678.353	2.83146	-0.208996	0.0833005	-2.50894	0.0121093	0.147592	0.830938	FALSE	down
ENSMUSG00000042195	Slc35f2	132.313	2.1216	-0.208939	0.144017	-1.4508	0.146837	0.503426	0.298065	FALSE	down
ENSMUSG00000026814	Eng	632	2.80072	-0.208855	0.0958615	-2.17871	0.029353	0.233426	0.631851	FALSE	down
ENSMUSG00000091811	Inafm1	804.608	2.90558	-0.208435	0.108224	-1.92597	0.0541084	0.32222	0.491848	FALSE	down
ENSMUSG00000057103	Nat8f1	131.483	2.11887	-0.208394	0.155666	-1.33873	0.180658	0.554524	0.25608	FALSE	down
ENSMUSG00000070720	Tmem200b	44.631	1.64964	-0.208338	0.301091	-0.691942	0.488974	0.80923	0.0919279	FALSE	down
ENSMUSG00000057615	Ldoc1	47.2365	1.67428	-0.208302	0.259699	-0.802089	0.422502	0.766908	0.115257	FALSE	down
ENSMUSG00000033773	Rpap2	413.844	2.61684	-0.208151	0.0872527	-2.38562	0.0170505	0.178449	0.748487	FALSE	down
ENSMUSG00000021730	Hcn1	2607.25	3.41618	-0.20813	0.0731301	-2.84602	0.00442694	0.0842065	1.07465	FALSE	down
ENSMUSG00000003752	Itpkc	126.515	2.10214	-0.207825	0.143083	-1.45248	0.146368	0.502989	0.298442	FALSE	down
ENSMUSG00000004637	Wwox	445.639	2.64898	-0.207646	0.0982116	-2.11427	0.0344923	0.252417	0.597881	FALSE	down
ENSMUSG00000037259	Dzank1	5344.27	3.72789	-0.207585	0.104151	-1.99312	0.0462484	0.298798	0.524622	FALSE	down
ENSMUSG00000027849	Syt6	187.677	2.27341	-0.207285	0.131824	-1.57244	0.11585	0.453626	0.343302	FALSE	down
ENSMUSG00000033857	Engase	340.843	2.53255	-0.207155	0.116584	-1.77687	0.0755901	0.374493	0.426556	FALSE	down
ENSMUSG00000051098	Mblac2	919.183	2.9634	-0.207057	0.0816057	-2.53729	0.0111715	0.142328	0.84671	FALSE	down
ENSMUSG00000028445	Enho	929.061	2.96804	-0.206976	0.0764025	-2.70902	0.00674832	0.107815	0.96732	FALSE	down
ENSMUSG00000033007	Asic4	198.253	2.29722	-0.206898	0.162923	-1.26991	0.204116	0.582652	0.234591	FALSE	down
ENSMUSG00000044042	Fmn1	436.994	2.64048	-0.206812	0.125256	-1.65111	0.0987162	0.423939	0.372696	FALSE	down
ENSMUSG00000048215	A630023P12Rik	32.0079	1.50526	-0.206657	0.310479	-0.665609	0.505661	0.819562	0.0864183	FALSE	down
ENSMUSG00000056870	Gulp1	79.3974	1.89981	-0.206607	0.207569	-0.995367	0.319558	0.693331	0.159059	FALSE	down
ENSMUSG00000028803	Nipal3	2712.87	3.43343	-0.206593	0.0679934	-3.03843	0.00237817	0.0587161	1.23124	FALSE	down
ENSMUSG00000103793	Pcdhga6	218.706	2.33986	-0.206546	0.116908	-1.76675	0.0772707	0.377697	0.422857	FALSE	down
ENSMUSG00000047155	Cyp4x1	332.145	2.52133	-0.206522	0.113795	-1.81486	0.0695455	0.36094	0.442566	FALSE	down
ENSMUSG00000034793	G6pc3	1037.28	3.0159	-0.206504	0.0842144	-2.45212	0.0142016	0.160875	0.793512	FALSE	down
ENSMUSG00000106396	Gm42902	63.3829	1.80197	-0.206357	0.202518	-1.01896	0.308223	0.684294	0.164757	FALSE	down
ENSMUSG00000025141	Myadml2	83.3648	1.92098	-0.206268	0.206672	-0.998043	0.318258	0.692033	0.159873	FALSE	down
ENSMUSG00000045201	Lrrc3b	121.682	2.08523	-0.206135	0.15078	-1.36713	0.171585	0.540543	0.267169	FALSE	down
ENSMUSG00000024063	Lbh	1201.05	3.07956	-0.20605	0.0752806	-2.73709	0.00619848	0.102369	0.989832	FALSE	down
ENSMUSG00000046711	Hmga1	846.042	2.92739	-0.205929	0.079336	-2.59566	0.00944103	0.129548	0.887571	FALSE	down
ENSMUSG00000074476	Spc24	36.5008	1.5623	-0.205916	0.281799	-0.730721	0.46495	0.792602	0.100945	FALSE	down
ENSMUSG00000022560	Slc52a2	340.639	2.53229	-0.205883	0.0913506	-2.25376	0.024211	0.214255	0.66907	FALSE	down
ENSMUSG00000027397	Slc20a1	2629.01	3.41979	-0.205822	0.0781624	-2.63326	0.00845688	0.123815	0.907227	FALSE	down
ENSMUSG00000117729	Gm5242	54.5974	1.73717	-0.205698	0.212084	-0.969892	0.3321	0.702739	0.153206	FALSE	down
ENSMUSG00000040037	Negr1	4041.38	3.60653	-0.20556	0.0797899	-2.57627	0.00998733	0.133969	0.872997	FALSE	down
ENSMUSG00000036273	Lrrk2	715.869	2.85483	-0.205467	0.0975168	-2.107	0.0351179	0.254939	0.593564	FALSE	down
ENSMUSG00000032298	Neil1	231.923	2.36534	-0.205398	0.111336	-1.84484	0.0650608	0.348666	0.457591	FALSE	down
ENSMUSG00000075020	Mir670hg	94.9007	1.97727	-0.205371	0.191284	-1.07365	0.28298	0.659334	0.180894	FALSE	down
ENSMUSG00000021185	Dglucy	169.883	2.23015	-0.20529	0.12733	-1.61227	0.106904	0.437515	0.359007	FALSE	down
ENSMUSG00000055415	Atp10b	61.2587	1.78717	-0.205219	0.247222	-0.830098	0.406483	0.755977	0.121491	FALSE	down
ENSMUSG00000045257	Morn2	161.592	2.20842	-0.205176	0.142738	-1.43743	0.150596	0.510387	0.2921	FALSE	down
ENSMUSG00000090210	Itga10	115.747	2.06351	-0.205134	0.246509	-0.832156	0.405321	0.755773	0.121608	FALSE	down
ENSMUSG00000043165	Lor	372.482	2.57111	-0.204805	0.127812	-1.6024	0.109067	0.440361	0.356191	FALSE	down
ENSMUSG00000036196	Slc26a8	130.339	2.11507	-0.204749	0.181311	-1.12927	0.258784	0.639678	0.194039	FALSE	down
ENSMUSG00000019876	Pkib	188.787	2.27597	-0.20466	0.158777	-1.28897	0.197407	0.572928	0.2419	FALSE	down
ENSMUSG00000075270	Pde11a	387.926	2.58875	-0.204577	0.181257	-1.12866	0.259041	0.639777	0.193971	FALSE	down
ENSMUSG00000033434	Gtpbp6	350.103	2.5442	-0.204528	0.106863	-1.91393	0.0556286	0.326461	0.486169	FALSE	down
ENSMUSG00000113835	Gm19554	41.2169	1.61508	-0.204491	0.230805	-0.885989	0.375623	0.737071	0.132491	FALSE	down
ENSMUSG00000020427	Igfbp3	423.526	2.62688	-0.204472	0.140049	-1.46	0.144289	0.499698	0.301293	FALSE	down
ENSMUSG00000063229	Ldha	6494.85	3.81257	-0.20447	0.0687313	-2.97492	0.00293063	0.0666526	1.17618	FALSE	down
ENSMUSG00000018585	Atox1	487.044	2.68757	-0.204358	0.08076	-2.53044	0.011392	0.143892	0.841965	FALSE	down
ENSMUSG00000052684	Jun	3011.18	3.47874	-0.204288	0.0955216	-2.13866	0.0324635	0.244223	0.612213	FALSE	down
ENSMUSG00000041695	Kcnj2	183.832	2.26442	-0.204272	0.203949	-1.00159	0.316543	0.689757	0.161304	FALSE	down
ENSMUSG00000022840	Adcy5	4002.37	3.60232	-0.204188	0.073354	-2.78359	0.00537606	0.0941089	1.02637	FALSE	down
ENSMUSG00000014294	Ndufa2	1019.03	3.00819	-0.204066	0.103238	-1.97666	0.04808	0.305171	0.515457	FALSE	down
ENSMUSG00000030225	Dera	67.9745	1.83235	-0.203966	0.186336	-1.09461	0.273686	0.654018	0.18441	FALSE	down
ENSMUSG00000023266	Frs3	416.575	2.61969	-0.20371	0.106266	-1.91698	0.0552407	0.325378	0.487612	FALSE	down
ENSMUSG00000031217	Efnb1	390.425	2.59154	-0.203596	0.113048	-1.80097	0.071708	0.365242	0.437419	FALSE	down
ENSMUSG00000043419	Rnf227	2887.05	3.46045	-0.203529	0.0844153	-2.41105	0.0159068	0.171479	0.76579	FALSE	down
ENSMUSG00000006930	Hap1	5455.02	3.7368	-0.203529	0.128592	-1.58275	0.113479	0.448684	0.348059	FALSE	down
ENSMUSG00000038893	Fam117a	126.648	2.1026	-0.203421	0.160096	-1.27062	0.203864	0.582159	0.234958	FALSE	down
ENSMUSG00000028416	Bag1	2598.56	3.41473	-0.203406	0.0742799	-2.73837	0.00617451	0.102279	0.990214	FALSE	down
ENSMUSG00000038690	Atp5j2	2594.57	3.41407	-0.203356	0.0731826	-2.77875	0.00545684	0.0944676	1.02472	FALSE	down
ENSMUSG00000025464	Paox	192.943	2.28543	-0.202871	0.120865	-1.67849	0.0932524	0.412322	0.384763	FALSE	down
ENSMUSG00000050989	Selenon	551.356	2.74143	-0.202804	0.0962509	-2.10704	0.0351142	0.254939	0.593564	FALSE	down
ENSMUSG00000038605	Samd10	388.289	2.58915	-0.202752	0.139164	-1.45693	0.145135	0.500786	0.300348	FALSE	down
ENSMUSG00000021541	Trpc7	78.7046	1.896	-0.202637	0.272538	-0.743518	0.457168	0.787991	0.103479	FALSE	down
ENSMUSG00000060429	Sntb1	185.416	2.26815	-0.202629	0.154728	-1.30958	0.190337	0.564907	0.248023	FALSE	down
ENSMUSG00000107810	Gm18609	164.58	2.21638	-0.202586	0.18083	-1.12031	0.262582	0.643465	0.191475	FALSE	down
ENSMUSG00000037820	Tgm2	302.566	2.48082	-0.202546	0.160875	-1.25903	0.208019	0.587825	0.230752	FALSE	down
ENSMUSG00000030137	Tuba8	201.31	2.30386	-0.202044	0.116601	-1.73278	0.0831347	0.389019	0.410029	FALSE	down
ENSMUSG00000067071	Hes6	281.231	2.44906	-0.202037	0.106242	-1.90166	0.057216	0.330559	0.480751	FALSE	down
ENSMUSG00000003680	Taf6l	293.69	2.46789	-0.201954	0.107664	-1.87577	0.0606863	0.34013	0.468355	FALSE	down
ENSMUSG00000006373	Pgrmc1	7574.22	3.87934	-0.201738	0.070485	-2.86214	0.0042079	0.0818077	1.08721	FALSE	down
ENSMUSG00000051650	B3gnt2	58.3584	1.7661	-0.201575	0.235022	-0.857687	0.391065	0.748053	0.126067	FALSE	down
ENSMUSG00000022377	Asap1	2373.21	3.37534	-0.201436	0.134985	-1.49229	0.135623	0.486637	0.312795	FALSE	down
ENSMUSG00000086368	Gm13830	49.1238	1.69129	-0.201304	0.242949	-0.828587	0.407338	0.755977	0.121491	FALSE	down
ENSMUSG00000068615	Gjd2	151.546	2.18055	-0.200905	0.141688	-1.41794	0.156207	0.518634	0.285139	FALSE	down
ENSMUSG00000037966	Ninj1	374.591	2.57356	-0.200879	0.12632	-1.59023	0.111782	0.445162	0.351482	FALSE	down
ENSMUSG00000035509	Fbxl21	73.5326	1.86648	-0.200662	0.191144	-1.04979	0.293813	0.669473	0.174267	FALSE	down
ENSMUSG00000023571	C1qtnf12	256.628	2.4093	-0.200584	0.118235	-1.69648	0.0897947	0.405689	0.391807	FALSE	down
ENSMUSG00000060402	Chst8	672.821	2.8279	-0.200327	0.099438	-2.01459	0.0439473	0.289734	0.538001	FALSE	down
ENSMUSG00000033542	Arhgef5	63.413	1.80218	-0.200231	0.209962	-0.953652	0.34026	0.709297	0.149172	FALSE	down
ENSMUSG00000109829	Gm45605	131.769	2.11981	-0.200205	0.15371	-1.30248	0.192751	0.567072	0.246362	FALSE	down
ENSMUSG00000039838	Slc45a1	1296.43	3.11275	-0.20019	0.0772546	-2.5913	0.0095613	0.130879	0.883131	FALSE	down
ENSMUSG00000071078	Nr2c2ap	50.7467	1.70541	-0.200094	0.215973	-0.926477	0.354198	0.71917	0.143168	FALSE	down
ENSMUSG00000054850	Smim10l2a	545.198	2.73655	-0.200083	0.102218	-1.95742	0.0502984	0.311252	0.506888	FALSE	down
ENSMUSG00000074785	Plxnc1	1476.47	3.16922	-0.200065	0.0956272	-2.09214	0.0364262	0.259281	0.586229	FALSE	down
ENSMUSG00000029386	Tctn2	528.473	2.72302	-0.19995	0.0883341	-2.26357	0.0236009	0.211175	0.675358	FALSE	down
ENSMUSG00000050945	Zfp438	126.833	2.10323	-0.199719	0.150528	-1.32679	0.184577	0.559508	0.252194	FALSE	down
ENSMUSG00000047721	Bola2	681.418	2.83341	-0.199656	0.0793793	-2.51521	0.0118961	0.146854	0.833114	FALSE	down
ENSMUSG00000021384	Susd3	33.4449	1.52433	-0.199459	0.271467	-0.734746	0.462494	0.791529	0.101533	FALSE	down
ENSMUSG00000036641	Ccdc148	448.735	2.65199	-0.199425	0.106432	-1.87373	0.0609675	0.340779	0.467527	FALSE	down
ENSMUSG00000029223	Uchl1	13133.2	4.11837	-0.199386	0.0691393	-2.88384	0.00392864	0.0783333	1.10605	FALSE	down
ENSMUSG00000027792	Bche	147.411	2.16853	-0.199323	0.234113	-0.851397	0.394549	0.749908	0.124992	FALSE	down
ENSMUSG00000042401	Crtac1	2775.76	3.44338	-0.198786	0.0934703	-2.12673	0.0334425	0.247912	0.605702	FALSE	down
ENSMUSG00000070394	Tmem256	530.531	2.72471	-0.198781	0.0790199	-2.51558	0.0118836	0.146854	0.833114	FALSE	down
ENSMUSG00000074896	Ifit3	137.043	2.13686	-0.198634	0.217059	-0.915116	0.360131	0.723123	0.140788	FALSE	down
ENSMUSG00000090061	Nwd2	760.55	2.88113	-0.198607	0.0780634	-2.54418	0.0109536	0.140403	0.852624	FALSE	down
ENSMUSG00000004891	Nes	320.79	2.50622	-0.198571	0.1526	-1.30125	0.193172	0.567072	0.246362	FALSE	down
ENSMUSG00000051851	Rtl8c	1378.22	3.13932	-0.198533	0.0790066	-2.51287	0.0119754	0.147093	0.832407	FALSE	down
ENSMUSG00000035713	Usp35	670.279	2.82626	-0.198227	0.0918113	-2.15907	0.0308451	0.238135	0.623177	FALSE	down
ENSMUSG00000030657	Xylt1	1686.44	3.22697	-0.198216	0.0825793	-2.40032	0.0163809	0.174913	0.757177	FALSE	down
ENSMUSG00000040272	Accs	90.2898	1.95564	-0.197957	0.184156	-1.07494	0.282401	0.65919	0.180989	FALSE	down
ENSMUSG00000048668	Rhno1	267.919	2.428	-0.197856	0.117235	-1.68768	0.0914721	0.409745	0.387487	FALSE	down
ENSMUSG00000036242	Armh4	922.153	2.9648	-0.1977	0.064517	-3.0643	0.00218177	0.0550858	1.25896	FALSE	down
ENSMUSG00000025268	Maged2	1006.77	3.00293	-0.197633	0.0845604	-2.33719	0.0194294	0.191882	0.716966	FALSE	down
ENSMUSG00000044006	Cilp2	67.7977	1.83121	-0.197336	0.26085	-0.756512	0.449342	0.783169	0.106144	FALSE	down
ENSMUSG00000029560	Snx8	280.293	2.44761	-0.197335	0.104152	-1.89468	0.0581348	0.33325	0.47723	FALSE	down
ENSMUSG00000024925	Rnaseh2c	428.946	2.6324	-0.197279	0.119589	-1.64964	0.0990167	0.424296	0.372332	FALSE	down
ENSMUSG00000092417	Gpank1	219.133	2.34071	-0.197258	0.105259	-1.87402	0.0609282	0.340779	0.467527	FALSE	down
ENSMUSG00000049336	Tenm2	4709.74	3.673	-0.197221	0.0892571	-2.20958	0.0271341	0.225453	0.646945	FALSE	down
ENSMUSG00000037568	Vash2	76.307	1.88256	-0.197182	0.286988	-0.687075	0.492035	0.811329	0.0908031	FALSE	down
ENSMUSG00000030493	Faap24	113.982	2.05684	-0.197081	0.146389	-1.34628	0.178212	0.550639	0.259133	FALSE	down
ENSMUSG00000048424	Ranbp3l	194.377	2.28865	-0.19703	0.158057	-1.24658	0.212553	0.594397	0.225924	FALSE	down
ENSMUSG00000021196	Pfkp	6155.73	3.78928	-0.196945	0.0778714	-2.5291	0.0114355	0.144096	0.841347	FALSE	down
ENSMUSG00000069135	Fgfr1op	362.045	2.55876	-0.196876	0.101214	-1.94514	0.0517582	0.31459	0.502255	FALSE	down
ENSMUSG00000017969	Ptgis	54.5741	1.73699	-0.196772	0.230698	-0.852942	0.393692	0.749374	0.125301	FALSE	down
ENSMUSG00000016918	Sulf1	210.547	2.32335	-0.196699	0.387911	-0.507073	0.612104	0.875997	0.0574975	FALSE	down
ENSMUSG00000027737	Slc7a11	1115.11	3.04732	-0.196696	0.101592	-1.93614	0.0528509	0.318339	0.49711	FALSE	down
ENSMUSG00000058833	Rex1bd	807.006	2.90688	-0.196573	0.0912729	-2.15368	0.0312654	0.239929	0.619918	FALSE	down
ENSMUSG00000034810	Scn7a	80.4901	1.90574	-0.196562	0.208387	-0.943254	0.345551	0.712954	0.146939	FALSE	down
ENSMUSG00000039676	Capsl	56.9561	1.75554	-0.196518	0.201243	-0.976522	0.328806	0.699794	0.155029	FALSE	down
ENSMUSG00000031398	Plxna3	863.189	2.93611	-0.196402	0.0880146	-2.23147	0.0256501	0.220047	0.657485	FALSE	down
ENSMUSG00000037306	Man1c1	834.804	2.92158	-0.196282	0.0839191	-2.33894	0.0193387	0.191371	0.718123	FALSE	down
ENSMUSG00000028063	Lmna	887.22	2.94803	-0.196071	0.0872788	-2.24649	0.0246724	0.21607	0.665405	FALSE	down
ENSMUSG00000024958	Gpr137	2249.85	3.35215	-0.196062	0.077469	-2.53084	0.0113789	0.143849	0.842093	FALSE	down
ENSMUSG00000049100	Pcdh10	3136.81	3.49649	-0.195884	0.099328	-1.97209	0.0485994	0.30663	0.513385	FALSE	down
ENSMUSG00000032332	Col12a1	262.843	2.4197	-0.195826	0.167961	-1.16591	0.243653	0.625431	0.203821	FALSE	down
ENSMUSG00000045968	Teddm2	62.5329	1.79611	-0.195738	0.25449	-0.769137	0.441812	0.778391	0.108802	FALSE	down
ENSMUSG00000004393	Ddx56	746.977	2.87331	-0.195716	0.0773969	-2.52874	0.0114474	0.144096	0.841347	FALSE	down
ENSMUSG00000027134	Lpcat4	1657.19	3.21937	-0.195658	0.067232	-2.91019	0.00361208	0.0750395	1.12471	FALSE	down
ENSMUSG00000047959	Kcna3	123.61	2.09205	-0.195652	0.225797	-0.866496	0.386218	0.74522	0.127716	FALSE	down
ENSMUSG00000028706	Nsun4	271.871	2.43436	-0.195526	0.0989757	-1.9755	0.0482116	0.305527	0.51495	FALSE	down
ENSMUSG00000040532	Abhd11	338.163	2.52913	-0.195524	0.0943279	-2.07281	0.0381896	0.26608	0.574988	FALSE	down
ENSMUSG00000022580	Rhpn1	294.759	2.46947	-0.195376	0.107333	-1.82027	0.0687173	0.358065	0.446038	FALSE	down
ENSMUSG00000000202	Btbd17	371.692	2.57018	-0.195373	0.100074	-1.95228	0.0509046	0.312374	0.505325	FALSE	down
ENSMUSG00000068922	Msto1	460.389	2.66313	-0.195356	0.0894782	-2.18328	0.029015	0.232693	0.633216	FALSE	down
ENSMUSG00000045294	Insig1	1478.89	3.16994	-0.195288	0.0787214	-2.48075	0.0131106	0.154338	0.811526	FALSE	down
ENSMUSG00000026043	Col3a1	177.071	2.24815	-0.195275	0.246455	-0.792336	0.428165	0.769661	0.113701	FALSE	down
ENSMUSG00000032985	5730522E02Rik	115.622	2.06304	-0.19519	0.183721	-1.06242	0.288044	0.66352	0.178146	FALSE	down
ENSMUSG00000024875	Yif1a	257.019	2.40996	-0.194965	0.109824	-1.77525	0.0758559	0.374948	0.426029	FALSE	down
ENSMUSG00000049866	Arl4c	1392.25	3.14372	-0.194818	0.0897855	-2.16981	0.0300209	0.235348	0.628289	FALSE	down
ENSMUSG00000056629	Fkbp2	1795.85	3.25427	-0.194731	0.113767	-1.71167	0.0869582	0.398776	0.399271	FALSE	down
ENSMUSG00000071604	Fam189a2	279.47	2.44633	-0.194561	0.119339	-1.63033	0.103032	0.432056	0.36446	FALSE	down
ENSMUSG00000079480	Pin4	326.778	2.51425	-0.194531	0.102333	-1.90097	0.0573058	0.330818	0.480411	FALSE	down
ENSMUSG00000029073	Cptp	466.287	2.66865	-0.194428	0.0988549	-1.9668	0.0492064	0.308641	0.510546	FALSE	down
ENSMUSG00000019820	Utrn	1281.1	3.10758	-0.194424	0.0830356	-2.34145	0.0192089	0.190471	0.720172	FALSE	down
ENSMUSG00000038622	Med30	254.683	2.406	-0.194357	0.11682	-1.66374	0.0961653	0.419405	0.377367	FALSE	down
ENSMUSG00000057329	Bcl2	353.813	2.54877	-0.194174	0.100986	-1.92278	0.0545079	0.322976	0.490829	FALSE	down
ENSMUSG00000005583	Mef2c	3475.67	3.54104	-0.194129	0.216103	-0.89832	0.369015	0.730716	0.136251	FALSE	down
ENSMUSG00000047067	Dusp28	430.508	2.63398	-0.19412	0.09864	-1.96796	0.0490722	0.308281	0.511053	FALSE	down
ENSMUSG00000104283	Gm37459	826.099	2.91703	-0.194026	0.0819935	-2.36635	0.0179643	0.183828	0.735588	FALSE	down
ENSMUSG00000097792	Gm27042	99.4965	1.99781	-0.193959	0.163625	-1.18539	0.235863	0.618006	0.209007	FALSE	down
ENSMUSG00000020083	Fam241b	517.764	2.71413	-0.193926	0.102876	-1.88505	0.0594237	0.337033	0.472328	FALSE	down
ENSMUSG00000041633	Kctd12b	155.109	2.19064	-0.193768	0.162146	-1.19502	0.232079	0.613551	0.212149	FALSE	down
ENSMUSG00000025001	Hells	72.2799	1.85902	-0.193653	0.208668	-0.928045	0.353384	0.718934	0.143311	FALSE	down
ENSMUSG00000021448	Shc3	634.335	2.80232	-0.193523	0.100903	-1.91792	0.0551217	0.324908	0.48824	FALSE	down
ENSMUSG00000022354	Ndufb9	1434.1	3.15658	-0.193303	0.080438	-2.40313	0.0162556	0.174091	0.759224	FALSE	down
ENSMUSG00000068101	Cenpm	41.4444	1.61747	-0.193128	0.242476	-0.796482	0.425752	0.768855	0.114155	FALSE	down
ENSMUSG00000029862	Clcn1	79.0336	1.89781	-0.192942	0.1969	-0.979895	0.327138	0.697953	0.156174	FALSE	down
ENSMUSG00000086477	Gm15506	61.0088	1.78539	-0.192768	0.201776	-0.955356	0.339398	0.708697	0.149539	FALSE	down
ENSMUSG00000002731	Prkra	348.333	2.54199	-0.192696	0.100477	-1.91782	0.0551339	0.324908	0.48824	FALSE	down
ENSMUSG00000054716	Zfp771	946.481	2.97611	-0.192623	0.0925774	-2.08067	0.0374639	0.263554	0.579131	FALSE	down
ENSMUSG00000102331	Gm19938	90.0594	1.95453	-0.1926	0.321321	-0.5994	0.548906	0.842939	0.0742037	FALSE	down
ENSMUSG00000020163	Uqcr11	1754.11	3.24406	-0.192586	0.0929022	-2.073	0.0381721	0.26608	0.574988	FALSE	down
ENSMUSG00000031561	Tenm3	2578.97	3.41145	-0.192528	0.110283	-1.74577	0.0808518	0.383167	0.416612	FALSE	down
ENSMUSG00000047515	BC049715	32.5355	1.51236	-0.192459	0.292334	-0.658353	0.510311	0.822655	0.0847823	FALSE	down
ENSMUSG00000015944	Castor2	4514.67	3.65463	-0.192371	0.0740013	-2.59956	0.00933427	0.128971	0.889509	FALSE	down
ENSMUSG00000005034	Prkacb	8372.84	3.92287	-0.192271	0.0783843	-2.45293	0.0141699	0.16064	0.794148	FALSE	down
ENSMUSG00000054021	Sirt5	246.29	2.39145	-0.1922	0.113918	-1.68717	0.0915702	0.409935	0.387285	FALSE	down
ENSMUSG00000087445	Gm14286	101.116	2.00482	-0.192048	0.200198	-0.959292	0.337412	0.707065	0.150541	FALSE	down
ENSMUSG00000029600	Rita1	412.288	2.6152	-0.192035	0.0847341	-2.26633	0.0234314	0.210625	0.676491	FALSE	down
ENSMUSG00000039109	F13a1	48.8118	1.68852	-0.192018	0.351228	-0.546705	0.584581	0.863725	0.0636246	FALSE	down
ENSMUSG00000021018	Polr2h	347.135	2.5405	-0.191838	0.0897995	-2.13629	0.0326555	0.244792	0.611203	FALSE	down
ENSMUSG00000074024	4632427E13Rik	97.6945	1.98987	-0.191753	0.221081	-0.867344	0.385753	0.74522	0.127716	FALSE	down
ENSMUSG00000059895	Ptp4a3	1370.32	3.13682	-0.191747	0.0821634	-2.33373	0.0196101	0.192883	0.714705	FALSE	down
ENSMUSG00000036078	Sigmar1	693.334	2.84094	-0.191744	0.0771948	-2.4839	0.0129952	0.153965	0.812577	FALSE	down
ENSMUSG00000117975	Itprip	34.7317	1.54073	-0.191582	0.258156	-0.742119	0.458015	0.788637	0.103123	FALSE	down
ENSMUSG00000034987	Hrh2	195.335	2.29078	-0.19124	0.126009	-1.51767	0.129099	0.476351	0.322073	FALSE	down
ENSMUSG00000024501	Dpysl3	1687.49	3.22724	-0.191002	0.0619517	-3.08308	0.00204871	0.0532629	1.27357	FALSE	down
ENSMUSG00000027297	Ltk	486.242	2.68685	-0.190973	0.126697	-1.50732	0.131728	0.4811	0.317765	FALSE	down
ENSMUSG00000031458	Coprs	456.633	2.65957	-0.190931	0.107485	-1.77636	0.075674	0.374493	0.426556	FALSE	down
ENSMUSG00000085555	2610035F20Rik	40.1534	1.60372	-0.190757	0.279839	-0.681666	0.49545	0.813635	0.0895703	FALSE	down
ENSMUSG00000021010	Npas3	316.302	2.5001	-0.190623	0.131141	-1.45357	0.146066	0.502427	0.298927	FALSE	down
ENSMUSG00000030782	Tgfb1i1	238.471	2.37744	-0.190441	0.115931	-1.64271	0.100444	0.428139	0.368416	FALSE	down
ENSMUSG00000027954	Efna1	104.431	2.01883	-0.190435	0.177123	-1.07516	0.282305	0.65919	0.180989	FALSE	down
ENSMUSG00000037843	Vstm2l	1660.58	3.22026	-0.190433	0.107743	-1.76747	0.0771501	0.377666	0.422892	FALSE	down
ENSMUSG00000023832	Acat2	777.412	2.89065	-0.19041	0.0921244	-2.06688	0.0387459	0.267548	0.572598	FALSE	down
ENSMUSG00000009687	Fxyd5	254.261	2.40528	-0.190229	0.159308	-1.19409	0.232442	0.613852	0.211937	FALSE	down
ENSMUSG00000116506	5730414N17Rik	44.9239	1.65248	-0.190092	0.253484	-0.749917	0.453304	0.785048	0.105104	FALSE	down
ENSMUSG00000053128	Rnf26	112.5	2.05115	-0.190001	0.164213	-1.15704	0.247256	0.62844	0.201736	FALSE	down
ENSMUSG00000057530	Ece1	1131.3	3.05358	-0.189884	0.0712067	-2.66666	0.00766081	0.116096	0.935184	FALSE	down
ENSMUSG00000003363	Pld3	11069.3	4.04412	-0.189689	0.0725616	-2.61418	0.00894408	0.126724	0.897141	FALSE	down
ENSMUSG00000000915	Hip1r	1877.93	3.27368	-0.189524	0.0741557	-2.55575	0.0105959	0.138225	0.859412	FALSE	down
ENSMUSG00000102205	9430092D12Rik	63.6212	1.8036	-0.189166	0.203101	-0.93139	0.351652	0.717493	0.144183	FALSE	down
ENSMUSG00000030218	Mgp	308.06	2.48863	-0.189029	0.171914	-1.09956	0.271524	0.650922	0.186471	FALSE	down
ENSMUSG00000035357	Pdzrn3	316.963	2.50101	-0.188797	0.180854	-1.04392	0.296523	0.671592	0.172894	FALSE	down
ENSMUSG00000055818	A230083G16Rik	70.8831	1.85054	-0.188663	0.198455	-0.950655	0.34178	0.70985	0.148833	FALSE	down
ENSMUSG00000004961	Syt5	3589.79	3.55507	-0.188601	0.0654644	-2.88097	0.00396454	0.0787052	1.104	FALSE	down
ENSMUSG00000045251	Zfp688	203.816	2.30924	-0.188517	0.129008	-1.46128	0.143939	0.499336	0.301607	FALSE	down
ENSMUSG00000050708	Ftl1	2359.25	3.37277	-0.188474	0.0957331	-1.96875	0.048982	0.308134	0.511261	FALSE	down
ENSMUSG00000024292	Cyp4f14	177.867	2.2501	-0.188474	0.134743	-1.39877	0.161883	0.52562	0.279328	FALSE	down
ENSMUSG00000050856	Atp5k	1564.74	3.19444	-0.188456	0.087261	-2.15968	0.0307977	0.237894	0.623617	FALSE	down
ENSMUSG00000056310	Tyw1	438.3	2.64177	-0.188436	0.0900896	-2.09165	0.0364698	0.259281	0.586229	FALSE	down
ENSMUSG00000028062	Lamtor2	948.448	2.97701	-0.188225	0.0775503	-2.42714	0.0152183	0.166993	0.777301	FALSE	down
ENSMUSG00000051527	Usp29	634.805	2.80264	-0.188106	0.0801261	-2.34762	0.0188936	0.188233	0.725305	FALSE	down
ENSMUSG00000049555	Tmie	81.3257	1.91023	-0.187914	0.21872	-0.859153	0.390256	0.74751	0.126383	FALSE	down
ENSMUSG00000105504	Gbp5	67.7844	1.83113	-0.187898	0.221351	-0.848867	0.395955	0.751006	0.124356	FALSE	down
ENSMUSG00000020843	Timm22	564.715	2.75183	-0.187893	0.0888615	-2.11444	0.0344775	0.252417	0.597881	FALSE	down
ENSMUSG00000025246	Tbl1x	1300.85	3.11423	-0.187818	0.0720803	-2.60568	0.00916926	0.127892	0.893158	FALSE	down
ENSMUSG00000109006	B230209E15Rik	711.038	2.85189	-0.187787	0.101012	-1.85907	0.0630178	0.343957	0.463496	FALSE	down
ENSMUSG00000059518	Znhit1	760.459	2.88108	-0.187759	0.0807159	-2.32617	0.0200096	0.194304	0.711519	FALSE	down
ENSMUSG00000043670	Diras1	3071.62	3.48737	-0.187479	0.0706651	-2.65306	0.00797664	0.119164	0.923856	FALSE	down
ENSMUSG00000033233	Trim45	240.181	2.38054	-0.187476	0.104147	-1.80011	0.0718436	0.365388	0.437246	FALSE	down
ENSMUSG00000044894	Uqcrq	2248.13	3.35182	-0.187409	0.0689261	-2.71898	0.00654835	0.106006	0.974672	FALSE	down
ENSMUSG00000028978	Nos3	229.083	2.35999	-0.187365	0.138143	-1.35632	0.174998	0.544995	0.263608	FALSE	down
ENSMUSG00000060240	Cend1	6018.35	3.77948	-0.187297	0.0834598	-2.24416	0.0248224	0.216644	0.664254	FALSE	down
ENSMUSG00000034487	Poglut3	156.703	2.19508	-0.187267	0.144553	-1.2955	0.195149	0.569427	0.244562	FALSE	down
ENSMUSG00000061111	Mcrip1	1231.46	3.09042	-0.187204	0.0850386	-2.2014	0.0277075	0.22752	0.642981	FALSE	down
ENSMUSG00000104913	Gm6560	89.895	1.95374	-0.187044	0.175053	-1.0685	0.285297	0.661124	0.179717	FALSE	down
ENSMUSG00000109780	Gm45447	36.1064	1.55758	-0.186987	0.250536	-0.74635	0.455456	0.786987	0.104032	FALSE	down
ENSMUSG00000018507	Trpv2	386.45	2.58709	-0.186908	0.0985238	-1.89709	0.0578162	0.332284	0.47849	FALSE	down
ENSMUSG00000031871	Cdh5	378.243	2.57777	-0.186541	0.0950206	-1.96317	0.0496269	0.309566	0.509247	FALSE	down
ENSMUSG00000055067	Smyd3	658.993	2.81888	-0.186491	0.0880938	-2.11696	0.0342636	0.251466	0.59952	FALSE	down
ENSMUSG00000020649	Rrm2	42.4133	1.6275	-0.186219	0.325762	-0.571641	0.567566	0.854725	0.0681736	FALSE	down
ENSMUSG00000003657	Calb2	808.707	2.90779	-0.186179	0.132468	-1.40546	0.159884	0.523534	0.281055	FALSE	down
ENSMUSG00000010609	Psen2	448.73	2.65199	-0.186127	0.098583	-1.88802	0.0590227	0.336051	0.473594	FALSE	down
ENSMUSG00000021974	Fgf9	463.588	2.66613	-0.185929	0.0851216	-2.18428	0.0289418	0.232594	0.633402	FALSE	down
ENSMUSG00000028971	Cort	79.9794	1.90298	-0.185576	0.241233	-0.76928	0.441727	0.778391	0.108802	FALSE	down
ENSMUSG00000033177	Tmprss7	31.3141	1.49574	-0.185492	0.316244	-0.586548	0.557507	0.848757	0.0712169	FALSE	down
ENSMUSG00000044876	Zfp444	872.821	2.94093	-0.185463	0.0902703	-2.05453	0.0399245	0.27287	0.564044	FALSE	down
ENSMUSG00000067369	Trmt2b	294.809	2.46954	-0.185411	0.122663	-1.51155	0.130649	0.479062	0.319609	FALSE	down
ENSMUSG00000021820	Camk2g	4880.66	3.68848	-0.185376	0.0838258	-2.21144	0.0270053	0.225453	0.646945	FALSE	down
ENSMUSG00000036718	Micall2	45.5433	1.65842	-0.185355	0.310474	-0.597006	0.550503	0.843696	0.073814	FALSE	down
ENSMUSG00000044912	Syt16	1627.21	3.21144	-0.185342	0.0849082	-2.18286	0.0290465	0.232693	0.633216	FALSE	down
ENSMUSG00000022178	Ajuba	52.2292	1.71791	-0.184954	0.256435	-0.721252	0.470755	0.796774	0.0986649	FALSE	down
ENSMUSG00000006589	Aprt	589.166	2.77024	-0.184952	0.080659	-2.29301	0.0218477	0.202163	0.694299	FALSE	down
ENSMUSG00000018451	6330403K07Rik	4755.19	3.67717	-0.184896	0.063815	-2.89737	0.0037631	0.076763	1.11485	FALSE	down
ENSMUSG00000035513	Ntng2	1275.54	3.10569	-0.184828	0.0782254	-2.36276	0.0181392	0.184685	0.733568	FALSE	down
ENSMUSG00000061762	Tac1	208.956	2.32006	-0.184736	0.163389	-1.13065	0.258201	0.639168	0.194385	FALSE	down
ENSMUSG00000042340	Ctf1	33.9038	1.53025	-0.184634	0.283646	-0.650932	0.515091	0.825342	0.0833659	FALSE	down
ENSMUSG00000019362	D8Ertd738e	1124.38	3.05091	-0.184601	0.0791565	-2.3321	0.0196953	0.192954	0.714547	FALSE	down
ENSMUSG00000047793	Sned1	255.532	2.40745	-0.18415	0.19812	-0.929489	0.352636	0.718504	0.143571	FALSE	down
ENSMUSG00000031285	Dcx	489.479	2.68973	-0.183891	0.0914106	-2.0117	0.0442517	0.291088	0.535975	FALSE	down
ENSMUSG00000039307	Hexdc	589.418	2.77042	-0.18381	0.0960579	-1.91354	0.0556795	0.326461	0.486169	FALSE	down
ENSMUSG00000059554	Ccdc28a	489.005	2.68931	-0.183689	0.08049	-2.28213	0.0224815	0.205475	0.687241	FALSE	down
ENSMUSG00000039680	Mrps6	319.045	2.50385	-0.18362	0.100728	-1.82293	0.0683141	0.357229	0.447054	FALSE	down
ENSMUSG00000054723	Vmac	258.492	2.41245	-0.183569	0.123759	-1.48327	0.138002	0.490613	0.309261	FALSE	down
ENSMUSG00000037788	Vopp1	1984.6	3.29767	-0.1835	0.0924412	-1.98505	0.0471388	0.302263	0.519615	FALSE	down
ENSMUSG00000020287	Mpg	182.243	2.26065	-0.183468	0.123577	-1.48464	0.137639	0.490375	0.309472	FALSE	down
ENSMUSG00000028150	Rorc	47.9216	1.68053	-0.183436	0.231627	-0.791948	0.428391	0.769749	0.113651	FALSE	down
ENSMUSG00000022770	Dlg1	2928.33	3.46662	-0.18341	0.064389	-2.84847	0.00439298	0.0841701	1.07484	FALSE	down
ENSMUSG00000002633	Shh	50.3788	1.70225	-0.183349	0.245484	-0.746886	0.455132	0.786619	0.104236	FALSE	down
ENSMUSG00000109353	Gm45183	37.5494	1.5746	-0.183327	0.413171	-0.443706	0.657255	0.896008	0.0476882	FALSE	down
ENSMUSG00000042604	Kcna4	648.628	2.812	-0.182894	0.111495	-1.64039	0.100925	0.429099	0.367442	FALSE	down
ENSMUSG00000004044	Cavin1	559.35	2.74768	-0.182605	0.120851	-1.51099	0.130791	0.479113	0.319562	FALSE	down
ENSMUSG00000035268	Pkig	1314.43	3.11874	-0.182557	0.0641199	-2.84712	0.0044117	0.0842065	1.07465	FALSE	down
ENSMUSG00000033282	Rpgrip1l	657.119	2.81764	-0.182335	0.0932666	-1.95499	0.0505842	0.311964	0.505895	FALSE	down
ENSMUSG00000052302	Tbc1d30	1770.42	3.24808	-0.182315	0.115682	-1.576	0.115026	0.45218	0.344689	FALSE	down
ENSMUSG00000022217	Emc9	538.881	2.73149	-0.182286	0.0815223	-2.23603	0.0253501	0.218912	0.65973	FALSE	down
ENSMUSG00000018672	Copz2	134.494	2.1287	-0.182256	0.165138	-1.10366	0.269742	0.649362	0.187513	FALSE	down
ENSMUSG00000039246	Lyplal1	110.604	2.04377	-0.182093	0.147406	-1.23532	0.216713	0.598866	0.22267	FALSE	down
ENSMUSG00000010376	Nedd8	1726.81	3.23724	-0.182043	0.0725436	-2.50943	0.0120927	0.147592	0.830938	FALSE	down
ENSMUSG00000031298	Adgrg2	32.5397	1.51241	-0.181972	0.278933	-0.652387	0.514152	0.825144	0.0834703	FALSE	down
ENSMUSG00000027071	P2rx3	42.7958	1.6314	-0.181971	0.242786	-0.749512	0.453549	0.785266	0.104983	FALSE	down
ENSMUSG00000086291	Gm15513	38.1593	1.5816	-0.1819	0.267229	-0.68069	0.496067	0.813811	0.0894763	FALSE	down
ENSMUSG00000028364	Tnc	207.233	2.31646	-0.181842	0.149691	-1.21478	0.224451	0.605463	0.217913	FALSE	down
ENSMUSG00000058246	Gm10037	125.107	2.09728	-0.181673	0.176606	-1.02869	0.303624	0.679932	0.167534	FALSE	down
ENSMUSG00000044252	Osbpl1a	4026.76	3.60496	-0.181536	0.123594	-1.4688	0.141886	0.495893	0.304612	FALSE	down
ENSMUSG00000017344	Vtn	1742.2	3.2411	-0.181484	0.087719	-2.06892	0.0385537	0.266973	0.573532	FALSE	down
ENSMUSG00000026279	Thap4	269.333	2.43029	-0.181428	0.103698	-1.74958	0.08019	0.381599	0.418393	FALSE	down
ENSMUSG00000027983	Cyp2u1	225.08	2.35234	-0.181193	0.115696	-1.56611	0.117322	0.455393	0.341613	FALSE	down
ENSMUSG00000027890	Gstm4	210.74	2.32375	-0.181033	0.118941	-1.52204	0.128	0.474558	0.323711	FALSE	down
ENSMUSG00000003438	Timm50	720.891	2.85787	-0.180985	0.0940557	-1.92424	0.054325	0.322852	0.490997	FALSE	down
ENSMUSG00000072082	Ccnf	132.161	2.1211	-0.180824	0.14649	-1.23438	0.217062	0.599148	0.222466	FALSE	down
ENSMUSG00000076441	Ass1	727.345	2.86174	-0.180759	0.10296	-1.75562	0.0791532	0.380033	0.420178	FALSE	down
ENSMUSG00000082226	Gm715	84.1849	1.92523	-0.180576	0.179216	-1.00759	0.313651	0.687836	0.162515	FALSE	down
ENSMUSG00000037493	Cib2	457.272	2.66017	-0.180457	0.0996928	-1.81013	0.0702761	0.36272	0.440429	FALSE	down
ENSMUSG00000034932	Mrpl54	349.509	2.54346	-0.180421	0.107043	-1.68549	0.0918933	0.410881	0.386284	FALSE	down
ENSMUSG00000047842	Diras2	7902.81	3.89778	-0.180368	0.0719312	-2.50751	0.0121586	0.147592	0.830938	FALSE	down
ENSMUSG00000039497	Dse	175.586	2.24449	-0.180325	0.13494	-1.33634	0.18144	0.555952	0.254963	FALSE	down
ENSMUSG00000039529	Atp8b1	59.2873	1.77296	-0.180324	0.245506	-0.7345	0.462644	0.791529	0.101533	FALSE	down
ENSMUSG00000052415	Tchh	178.521	2.25169	-0.180203	0.131705	-1.36824	0.171238	0.540163	0.267475	FALSE	down
ENSMUSG00000039831	Arhgap29	449.854	2.65307	-0.180139	0.0998941	-1.8033	0.0713409	0.364567	0.438223	FALSE	down
ENSMUSG00000026220	Slc16a14	200.815	2.3028	-0.18008	0.126949	-1.41852	0.156038	0.518634	0.285139	FALSE	down
ENSMUSG00000025225	Nfkb2	86.4918	1.93697	-0.180061	0.165369	-1.08885	0.276221	0.654987	0.183767	FALSE	down
ENSMUSG00000034194	R3hcc1	507.582	2.70551	-0.17991	0.0933664	-1.92692	0.053989	0.321899	0.49228	FALSE	down
ENSMUSG00000032578	Cish	61.9118	1.79177	-0.179861	0.21253	-0.846284	0.397394	0.751454	0.124098	FALSE	down
ENSMUSG00000063882	Uqcrh	2334.37	3.36817	-0.179749	0.0687146	-2.61588	0.00889975	0.126409	0.898222	FALSE	down
ENSMUSG00000052364	B630019K06Rik	924.054	2.9657	-0.179667	0.0909896	-1.97459	0.0483149	0.305918	0.514395	FALSE	down
ENSMUSG00000078794	Dact3	3733.43	3.57211	-0.179662	0.059905	-2.99911	0.00270767	0.0628444	1.20173	FALSE	down
ENSMUSG00000030075	Cntn3	521.118	2.71694	-0.179483	0.0829485	-2.16379	0.0304804	0.236935	0.62537	FALSE	down
ENSMUSG00000004945	Tmem242	1011.93	3.00515	-0.179447	0.0690584	-2.59848	0.00936369	0.128978	0.889485	FALSE	down
ENSMUSG00000018042	Cyb5r3	1591.33	3.20176	-0.179403	0.0799268	-2.24459	0.0247944	0.216528	0.664487	FALSE	down
ENSMUSG00000051343	Rab11fip5	2350.84	3.37122	-0.179251	0.080139	-2.23675	0.0253026	0.218759	0.660035	FALSE	down
ENSMUSG00000059842	Zfp341	266.155	2.42513	-0.179145	0.106472	-1.68255	0.0924627	0.412174	0.384919	FALSE	down
ENSMUSG00000036214	Znrd1as	75.4906	1.87789	-0.178967	0.183608	-0.974723	0.329698	0.700554	0.154558	FALSE	down
ENSMUSG00000042688	Mapk6	887.657	2.94825	-0.178966	0.12849	-1.39284	0.163668	0.528616	0.27686	FALSE	down
ENSMUSG00000016757	Ttll12	447.503	2.6508	-0.178623	0.0917695	-1.94643	0.0516035	0.314039	0.503017	FALSE	down
ENSMUSG00000093803	Ppp2r3d	734.513	2.866	-0.1786	0.0658448	-2.71243	0.00667919	0.107352	0.969191	FALSE	down
ENSMUSG00000035407	Kank4	122.297	2.08742	-0.17853	0.188799	-0.945611	0.344347	0.711298	0.147949	FALSE	down
ENSMUSG00000097787	2700046G09Rik	49.6268	1.69572	-0.178518	0.21589	-0.826893	0.408298	0.756688	0.121083	FALSE	down
ENSMUSG00000028013	Ppa2	774.973	2.88929	-0.178428	0.0677773	-2.63257	0.00847427	0.123815	0.907227	FALSE	down
ENSMUSG00000031853	Map3k21	69.9242	1.84463	-0.178418	0.211081	-0.845258	0.397967	0.751454	0.124098	FALSE	down
ENSMUSG00000025352	Gdf11	554.294	2.74374	-0.178348	0.0794035	-2.2461	0.0246979	0.21607	0.665405	FALSE	down
ENSMUSG00000026857	Ntmt1	530.616	2.72478	-0.178176	0.0886061	-2.01087	0.0443388	0.291531	0.535316	FALSE	down
ENSMUSG00000043421	Hilpda	78.734	1.89616	-0.178171	0.170411	-1.04554	0.295776	0.671139	0.173187	FALSE	down
ENSMUSG00000058420	Syt17	2347.8	3.37066	-0.178056	0.121353	-1.46725	0.142307	0.496601	0.303993	FALSE	down
ENSMUSG00000074264	Amy1	326.445	2.51381	-0.178032	0.123349	-1.44332	0.148931	0.507415	0.294637	FALSE	down
ENSMUSG00000029559	2210016L21Rik	2727.34	3.43574	-0.177907	0.0602418	-2.95321	0.00314486	0.0695705	1.15757	FALSE	down
ENSMUSG00000067818	Myl9	403.714	2.60607	-0.177881	0.124004	-1.43447	0.151437	0.510935	0.291635	FALSE	down
ENSMUSG00000039670	Oxld1	93.0933	1.96892	-0.177813	0.176061	-1.00995	0.312521	0.686899	0.163107	FALSE	down
ENSMUSG00000047617	Paxx	676.683	2.83039	-0.177792	0.0829285	-2.14392	0.0320395	0.242284	0.615676	FALSE	down
ENSMUSG00000036206	Sh3bp4	871.659	2.94035	-0.177784	0.073217	-2.42818	0.0151748	0.166931	0.777462	FALSE	down
ENSMUSG00000024944	Arl2	852.851	2.93087	-0.177764	0.0779567	-2.28028	0.0225908	0.206346	0.685403	FALSE	down
ENSMUSG00000086965	Rtl10	34.895	1.54276	-0.177557	0.270984	-0.65523	0.512319	0.824245	0.0839437	FALSE	down
ENSMUSG00000042854	Trp53rkb	118.596	2.07407	-0.177484	0.142256	-1.24764	0.212164	0.593868	0.22631	FALSE	down
ENSMUSG00000031610	Scrg1	459.23	2.66203	-0.177481	0.104012	-1.70634	0.0879449	0.40115	0.396693	FALSE	down
ENSMUSG00000003228	Grk5	358.366	2.55433	-0.177182	0.113107	-1.5665	0.117231	0.455161	0.341835	FALSE	down
ENSMUSG00000033706	Smyd5	1141.64	3.05753	-0.176994	0.0679435	-2.60502	0.00918693	0.127896	0.893144	FALSE	down
ENSMUSG00000056708	Ier5	1190.96	3.0759	-0.176965	0.110674	-1.59897	0.109827	0.441798	0.354776	FALSE	down
ENSMUSG00000030905	Crym	5456.88	3.73694	-0.176831	0.11437	-1.54613	0.122074	0.465246	0.332318	FALSE	down
ENSMUSG00000097908	4933404O12Rik	358.565	2.55457	-0.17676	0.112252	-1.57467	0.115333	0.452589	0.344296	FALSE	down
ENSMUSG00000066894	Vsig10	62.2092	1.79385	-0.176747	0.223375	-0.791258	0.428793	0.770133	0.113435	FALSE	down
ENSMUSG00000058571	Gpc6	113.043	2.05324	-0.176736	0.209176	-0.844914	0.398159	0.751489	0.124077	FALSE	down
ENSMUSG00000022048	Dpysl2	4794.08	3.68071	-0.176726	0.177935	-0.993206	0.32061	0.693331	0.159059	FALSE	down
ENSMUSG00000075410	Prcd	59.155	1.77199	-0.176655	0.215241	-0.820733	0.411798	0.759442	0.119505	FALSE	down
ENSMUSG00000025384	Faap100	428.405	2.63185	-0.176555	0.0870423	-2.02838	0.0425216	0.283534	0.547395	FALSE	down
ENSMUSG00000053038	Gm6180	31.4776	1.498	-0.17651	0.322818	-0.546778	0.584532	0.863725	0.0636246	FALSE	down
ENSMUSG00000038304	Cd160	33.2217	1.52142	-0.176389	0.292325	-0.603401	0.546242	0.841759	0.0748123	FALSE	down
ENSMUSG00000022391	Rangap1	6224.23	3.79409	-0.176374	0.0658875	-2.6769	0.00743069	0.114017	0.943029	FALSE	down
ENSMUSG00000021611	Tert	53.5242	1.72855	-0.17636	0.226258	-0.779464	0.435707	0.77619	0.110032	FALSE	down
ENSMUSG00000041828	Abca8a	287.852	2.45917	-0.176305	0.143733	-1.22661	0.219969	0.600751	0.221305	FALSE	down
[truncated: 13,626 more rows]

## Sheet: Gene Lists
Background list	Upregulated	Downregulated
ENSMUSG00000022949	ENSMUSG00000022949	ENSMUSG00000036622
ENSMUSG00000091556	ENSMUSG00000091556	ENSMUSG00000022843
ENSMUSG00000024521	ENSMUSG00000024521	ENSMUSG00000060212
ENSMUSG00000054320	ENSMUSG00000054320	ENSMUSG00000072235
ENSMUSG00000019762	ENSMUSG00000019762	ENSMUSG00000048644
ENSMUSG00000032246	ENSMUSG00000032246	ENSMUSG00000054728
ENSMUSG00000028011	ENSMUSG00000028011	ENSMUSG00000026817
ENSMUSG00000046415	ENSMUSG00000046415	ENSMUSG00000070880
ENSMUSG00000021702	ENSMUSG00000021702	ENSMUSG00000045349
ENSMUSG00000058488	ENSMUSG00000058488	ENSMUSG00000028541
ENSMUSG00000009772	ENSMUSG00000009772	ENSMUSG00000029001
ENSMUSG00000031786	ENSMUSG00000031786	ENSMUSG00000007021
ENSMUSG00000039629	ENSMUSG00000039629	ENSMUSG00000024423
ENSMUSG00000053117	ENSMUSG00000053117	ENSMUSG00000032101
ENSMUSG00000029026	ENSMUSG00000029026	ENSMUSG00000072825
ENSMUSG00000021879	ENSMUSG00000021879	ENSMUSG00000020261
ENSMUSG00000027931	ENSMUSG00000027931	ENSMUSG00000033849
ENSMUSG00000026303	ENSMUSG00000026303	ENSMUSG00000003072
ENSMUSG00000040812	ENSMUSG00000040812	ENSMUSG00000027581
ENSMUSG00000022715	ENSMUSG00000022715	ENSMUSG00000023456
ENSMUSG00000068428	ENSMUSG00000068428	ENSMUSG00000049760
ENSMUSG00000046318	ENSMUSG00000046318	ENSMUSG00000022075
ENSMUSG00000038463	ENSMUSG00000038463	ENSMUSG00000029603
ENSMUSG00000041798	ENSMUSG00000041798	ENSMUSG00000040649
ENSMUSG00000001741	ENSMUSG00000001741	ENSMUSG00000039126
ENSMUSG00000046593	ENSMUSG00000046593	ENSMUSG00000008855
ENSMUSG00000033777	ENSMUSG00000033777	ENSMUSG00000033307
ENSMUSG00000038843	ENSMUSG00000038843	ENSMUSG00000053141
ENSMUSG00000041323	ENSMUSG00000041323	ENSMUSG00000060371
ENSMUSG00000028976	ENSMUSG00000028976	ENSMUSG00000059713
ENSMUSG00000020399	ENSMUSG00000020399	ENSMUSG00000032199
ENSMUSG00000097063	ENSMUSG00000097063	ENSMUSG00000007987
ENSMUSG00000021221	ENSMUSG00000021221	ENSMUSG00000003500
ENSMUSG00000027400	ENSMUSG00000027400	ENSMUSG00000054034
ENSMUSG00000033685	ENSMUSG00000033685	ENSMUSG00000048988
ENSMUSG00000074634	ENSMUSG00000074634	ENSMUSG00000025212
ENSMUSG00000040373	ENSMUSG00000040373	ENSMUSG00000037579
ENSMUSG00000019935	ENSMUSG00000019935	ENSMUSG00000072214
ENSMUSG00000023886	ENSMUSG00000023886	ENSMUSG00000040794
ENSMUSG00000026676	ENSMUSG00000026676	ENSMUSG00000015709
ENSMUSG00000079259	ENSMUSG00000079259	ENSMUSG00000058013
ENSMUSG00000050122	ENSMUSG00000050122	ENSMUSG00000024962
ENSMUSG00000021556	ENSMUSG00000021556	ENSMUSG00000005045
ENSMUSG00000029084	ENSMUSG00000029084	ENSMUSG00000022442
ENSMUSG00000043557	ENSMUSG00000043557	ENSMUSG00000111977
ENSMUSG00000003573	ENSMUSG00000003573	ENSMUSG00000004849
ENSMUSG00000040372	ENSMUSG00000040372	ENSMUSG00000084883
ENSMUSG00000019990	ENSMUSG00000019990	ENSMUSG00000021194
ENSMUSG00000059674	ENSMUSG00000059674	ENSMUSG00000096188
ENSMUSG00000061013	ENSMUSG00000061013	ENSMUSG00000030086
ENSMUSG00000039747	ENSMUSG00000039747	ENSMUSG00000025647
ENSMUSG00000027217	ENSMUSG00000027217	ENSMUSG00000024479
ENSMUSG00000025348	ENSMUSG00000025348	ENSMUSG00000033578
ENSMUSG00000045991	ENSMUSG00000045991	ENSMUSG00000035596
ENSMUSG00000028360	ENSMUSG00000028360	ENSMUSG00000022415
ENSMUSG00000016194	ENSMUSG00000016194	ENSMUSG00000072966
ENSMUSG00000021676	ENSMUSG00000021676	ENSMUSG00000026514
ENSMUSG00000036362	ENSMUSG00000036362	ENSMUSG00000043388
ENSMUSG00000020143	ENSMUSG00000020143	ENSMUSG00000029101
ENSMUSG00000049892	ENSMUSG00000049892	ENSMUSG00000033152
ENSMUSG00000046410	ENSMUSG00000046410	ENSMUSG00000042453
ENSMUSG00000052087	ENSMUSG00000052087	ENSMUSG00000002768
ENSMUSG00000009406	ENSMUSG00000009406	ENSMUSG00000071658
ENSMUSG00000027932	ENSMUSG00000027932	ENSMUSG00000031409
ENSMUSG00000040620	ENSMUSG00000040620	ENSMUSG00000019923
ENSMUSG00000048706	ENSMUSG00000048706	ENSMUSG00000034926
ENSMUSG00000040229	ENSMUSG00000040229	ENSMUSG00000017978
ENSMUSG00000030786	ENSMUSG00000030786	ENSMUSG00000000308
ENSMUSG00000047259	ENSMUSG00000047259	ENSMUSG00000001056
ENSMUSG00000055125	ENSMUSG00000055125	ENSMUSG00000049422
ENSMUSG00000024969	ENSMUSG00000024969	ENSMUSG00000034744
ENSMUSG00000022449	ENSMUSG00000022449	ENSMUSG00000063065
ENSMUSG00000037679	ENSMUSG00000037679	ENSMUSG00000026834
ENSMUSG00000030583	ENSMUSG00000030583	ENSMUSG00000073433
ENSMUSG00000000290	ENSMUSG00000000290	ENSMUSG00000021700
ENSMUSG00000054520	ENSMUSG00000054520	ENSMUSG00000004366
ENSMUSG00000027276	ENSMUSG00000027276	ENSMUSG00000006576
ENSMUSG00000044337	ENSMUSG00000044337	ENSMUSG00000031897
ENSMUSG00000055541	ENSMUSG00000055541	ENSMUSG00000036766
ENSMUSG00000036353	ENSMUSG00000036353	ENSMUSG00000031837
ENSMUSG00000025083	ENSMUSG00000025083	ENSMUSG00000026930
ENSMUSG00000018008	ENSMUSG00000018008	ENSMUSG00000033256
ENSMUSG00000034227	ENSMUSG00000034227	ENSMUSG00000042532
ENSMUSG00000040929	ENSMUSG00000040929	ENSMUSG00000038305
ENSMUSG00000042686	ENSMUSG00000042686	ENSMUSG00000026890
ENSMUSG00000027570	ENSMUSG00000027570	ENSMUSG00000027602
ENSMUSG00000034957	ENSMUSG00000034957	ENSMUSG00000074649
ENSMUSG00000055540	ENSMUSG00000055540	ENSMUSG00000079593
ENSMUSG00000028532	ENSMUSG00000028532	ENSMUSG00000026603
ENSMUSG00000056296	ENSMUSG00000056296	ENSMUSG00000062380
ENSMUSG00000071226	ENSMUSG00000071226	ENSMUSG00000071076
ENSMUSG00000056752	ENSMUSG00000056752	ENSMUSG00000072640
ENSMUSG00000030592	ENSMUSG00000030592	ENSMUSG00000027834
ENSMUSG00000039358	ENSMUSG00000039358	ENSMUSG00000036306
ENSMUSG00000050505	ENSMUSG00000050505	ENSMUSG00000029408
ENSMUSG00000036528	ENSMUSG00000036528	ENSMUSG00000034981
ENSMUSG00000032500	ENSMUSG00000032500	ENSMUSG00000032076
ENSMUSG00000035735	ENSMUSG00000035735	ENSMUSG00000068566
ENSMUSG00000073418	ENSMUSG00000073418	ENSMUSG00000027298
ENSMUSG00000021866	ENSMUSG00000021866	ENSMUSG00000027327
ENSMUSG00000028967	ENSMUSG00000028967	ENSMUSG00000030272
ENSMUSG00000022176	ENSMUSG00000022176	ENSMUSG00000029330
ENSMUSG00000039156	ENSMUSG00000039156	ENSMUSG00000029602
ENSMUSG00000022324	ENSMUSG00000022324	ENSMUSG00000004151
ENSMUSG00000038255	ENSMUSG00000038255	ENSMUSG00000007207
ENSMUSG00000046523	ENSMUSG00000046523	ENSMUSG00000029059
ENSMUSG00000027004	ENSMUSG00000027004	ENSMUSG00000038530
ENSMUSG00000028133	ENSMUSG00000028133	ENSMUSG00000035226
ENSMUSG00000074892	ENSMUSG00000074892	ENSMUSG00000026193
ENSMUSG00000071796	ENSMUSG00000071796	ENSMUSG00000040133
ENSMUSG00000041957	ENSMUSG00000041957	ENSMUSG00000051497
ENSMUSG00000025128	ENSMUSG00000025128	ENSMUSG00000034891
ENSMUSG00000043301	ENSMUSG00000043301	ENSMUSG00000019590
ENSMUSG00000043969	ENSMUSG00000043969	ENSMUSG00000021259
ENSMUSG00000009075	ENSMUSG00000009075	ENSMUSG00000036452
ENSMUSG00000004035	ENSMUSG00000004035	ENSMUSG00000041708
ENSMUSG00000074968	ENSMUSG00000074968	ENSMUSG00000070858
ENSMUSG00000021665	ENSMUSG00000021665	ENSMUSG00000058740
ENSMUSG00000034640	ENSMUSG00000034640	ENSMUSG00000033707
ENSMUSG00000031822	ENSMUSG00000031822	ENSMUSG00000020176
ENSMUSG00000026288	ENSMUSG00000026288	ENSMUSG00000041119
ENSMUSG00000022508	ENSMUSG00000022508	ENSMUSG00000022523
ENSMUSG00000039087	ENSMUSG00000039087	ENSMUSG00000031841
ENSMUSG00000037992	ENSMUSG00000037992	ENSMUSG00000018012
ENSMUSG00000062822	ENSMUSG00000062822	ENSMUSG00000028546
ENSMUSG00000035456	ENSMUSG00000035456	ENSMUSG00000036466
ENSMUSG00000053930	ENSMUSG00000053930	ENSMUSG00000044216
ENSMUSG00000031605	ENSMUSG00000031605	ENSMUSG00000031772
ENSMUSG00000046607	ENSMUSG00000046607	ENSMUSG00000043439
ENSMUSG00000049164	ENSMUSG00000049164	ENSMUSG00000075592
ENSMUSG00000021385	ENSMUSG00000021385	ENSMUSG00000007944
ENSMUSG00000039239	ENSMUSG00000039239	ENSMUSG00000058624
ENSMUSG00000036777	ENSMUSG00000036777	ENSMUSG00000050222
ENSMUSG00000019230	ENSMUSG00000019230	ENSMUSG00000039195
ENSMUSG00000021313	ENSMUSG00000021313	ENSMUSG00000029108
ENSMUSG00000030022	ENSMUSG00000030022	ENSMUSG00000047045
ENSMUSG00000033327	ENSMUSG00000033327	ENSMUSG00000013846
ENSMUSG00000021959	ENSMUSG00000021959	ENSMUSG00000075334
ENSMUSG00000052133	ENSMUSG00000052133	ENSMUSG00000043843
ENSMUSG00000010086	ENSMUSG00000010086	ENSMUSG00000046999
ENSMUSG00000016128	ENSMUSG00000016128	ENSMUSG00000024937
ENSMUSG00000038665	ENSMUSG00000038665	ENSMUSG00000022935
ENSMUSG00000029999	ENSMUSG00000029999	ENSMUSG00000003271
ENSMUSG00000044968	ENSMUSG00000044968	ENSMUSG00000026259
ENSMUSG00000022514	ENSMUSG00000022514	ENSMUSG00000032503
ENSMUSG00000028957	ENSMUSG00000028957	ENSMUSG00000039579
ENSMUSG00000027204	ENSMUSG00000027204	ENSMUSG00000010066
ENSMUSG00000038349	ENSMUSG00000038349	ENSMUSG00000039706
ENSMUSG00000054675	ENSMUSG00000054675	ENSMUSG00000036617
ENSMUSG00000028654	ENSMUSG00000028654	ENSMUSG00000089762
ENSMUSG00000022488	ENSMUSG00000022488	ENSMUSG00000050069
ENSMUSG00000038764	ENSMUSG00000038764	ENSMUSG00000020253
ENSMUSG00000034858	ENSMUSG00000034858	ENSMUSG00000017466
ENSMUSG00000031565	ENSMUSG00000031565	ENSMUSG00000041889
ENSMUSG00000052397	ENSMUSG00000052397	ENSMUSG00000039661
ENSMUSG00000008305	ENSMUSG00000008305	ENSMUSG00000026688
ENSMUSG00000034040	ENSMUSG00000034040	ENSMUSG00000029161
ENSMUSG00000026235	ENSMUSG00000026235	ENSMUSG00000038602
ENSMUSG00000025020	ENSMUSG00000025020	ENSMUSG00000020042
ENSMUSG00000031093	ENSMUSG00000031093	ENSMUSG00000074923
ENSMUSG00000032564	ENSMUSG00000032564	ENSMUSG00000003354
ENSMUSG00000035284	ENSMUSG00000035284	ENSMUSG00000021303
ENSMUSG00000049744	ENSMUSG00000049744	ENSMUSG00000038860
ENSMUSG00000044164	ENSMUSG00000044164	ENSMUSG00000079056
ENSMUSG00000030064	ENSMUSG00000030064	ENSMUSG00000021779
ENSMUSG00000028382	ENSMUSG00000028382	ENSMUSG00000032224
ENSMUSG00000037235	ENSMUSG00000037235	ENSMUSG00000029185
ENSMUSG00000021133	ENSMUSG00000021133	ENSMUSG00000039059
ENSMUSG00000032411	ENSMUSG00000032411	ENSMUSG00000025475
ENSMUSG00000022883	ENSMUSG00000022883	ENSMUSG00000063796
ENSMUSG00000052336	ENSMUSG00000052336	ENSMUSG00000051726
ENSMUSG00000049252	ENSMUSG00000049252	ENSMUSG00000047787
ENSMUSG00000027848	ENSMUSG00000027848	ENSMUSG00000050511
ENSMUSG00000025582	ENSMUSG00000025582	ENSMUSG00000021587
ENSMUSG00000014599	ENSMUSG00000014599	ENSMUSG00000047261
ENSMUSG00000020785	ENSMUSG00000020785	ENSMUSG00000025572
ENSMUSG00000059456	ENSMUSG00000059456	ENSMUSG00000021534
ENSMUSG00000042348	ENSMUSG00000042348	ENSMUSG00000064065
ENSMUSG00000048163	ENSMUSG00000048163	ENSMUSG00000066705
ENSMUSG00000056493	ENSMUSG00000056493	ENSMUSG00000063626
ENSMUSG00000059003	ENSMUSG00000059003	ENSMUSG00000035131
ENSMUSG00000020092	ENSMUSG00000020092	ENSMUSG00000027895
ENSMUSG00000034220	ENSMUSG00000034220	ENSMUSG00000026826
ENSMUSG00000008658	ENSMUSG00000008658	ENSMUSG00000062184
ENSMUSG00000039458	ENSMUSG00000039458	ENSMUSG00000053166
ENSMUSG00000038642	ENSMUSG00000038642	ENSMUSG00000079523
ENSMUSG00000092341	ENSMUSG00000092341	ENSMUSG00000062300
ENSMUSG00000026773	ENSMUSG00000026773	ENSMUSG00000116081
ENSMUSG00000028581	ENSMUSG00000028581	ENSMUSG00000034687
ENSMUSG00000023868	ENSMUSG00000023868	ENSMUSG00000020937
ENSMUSG00000029178	ENSMUSG00000029178	ENSMUSG00000074575
ENSMUSG00000066406	ENSMUSG00000066406	ENSMUSG00000076258
ENSMUSG00000033740	ENSMUSG00000033740	ENSMUSG00000038026
ENSMUSG00000032452	ENSMUSG00000032452	ENSMUSG00000027978
ENSMUSG00000024621	ENSMUSG00000024621	ENSMUSG00000035314
ENSMUSG00000052609	ENSMUSG00000052609	ENSMUSG00000035431
ENSMUSG00000041205	ENSMUSG00000041205	ENSMUSG00000034310
ENSMUSG00000022637	ENSMUSG00000022637	ENSMUSG00000028832
ENSMUSG00000021876	ENSMUSG00000021876	ENSMUSG00000019890
ENSMUSG00000059213	ENSMUSG00000059213	ENSMUSG00000020085
ENSMUSG00000063659	ENSMUSG00000063659	ENSMUSG00000001300
ENSMUSG00000021892	ENSMUSG00000021892	ENSMUSG00000031343
ENSMUSG00000007613	ENSMUSG00000007613	ENSMUSG00000026437
ENSMUSG00000021209	ENSMUSG00000021209	ENSMUSG00000025739
ENSMUSG00000025170	ENSMUSG00000025170	ENSMUSG00000022372
ENSMUSG00000056515	ENSMUSG00000056515	ENSMUSG00000042846
ENSMUSG00000030020	ENSMUSG00000030020	ENSMUSG00000024713
ENSMUSG00000027660	ENSMUSG00000027660	ENSMUSG00000046321
ENSMUSG00000033454	ENSMUSG00000033454	ENSMUSG00000030748
ENSMUSG00000022623	ENSMUSG00000022623	ENSMUSG00000058498
ENSMUSG00000056258	ENSMUSG00000056258	ENSMUSG00000086118
ENSMUSG00000006304	ENSMUSG00000006304	ENSMUSG00000026077
ENSMUSG00000025885	ENSMUSG00000025885	ENSMUSG00000035576
ENSMUSG00000040712	ENSMUSG00000040712	ENSMUSG00000000792
ENSMUSG00000057182	ENSMUSG00000057182	ENSMUSG00000115783
ENSMUSG00000052387	ENSMUSG00000052387	ENSMUSG00000084890
ENSMUSG00000044950	ENSMUSG00000044950	ENSMUSG00000003411
ENSMUSG00000050965	ENSMUSG00000050965	ENSMUSG00000031972
ENSMUSG00000028676	ENSMUSG00000028676	ENSMUSG00000024256
ENSMUSG00000039114	ENSMUSG00000039114	ENSMUSG00000006342
ENSMUSG00000030557	ENSMUSG00000030557	ENSMUSG00000032492
ENSMUSG00000039145	ENSMUSG00000039145	ENSMUSG00000039179
ENSMUSG00000024597	ENSMUSG00000024597	ENSMUSG00000058396
ENSMUSG00000026163	ENSMUSG00000026163	ENSMUSG00000082286
ENSMUSG00000043131	ENSMUSG00000043131	ENSMUSG00000036856
ENSMUSG00000090946	ENSMUSG00000090946	ENSMUSG00000022235
ENSMUSG00000057378	ENSMUSG00000057378	ENSMUSG00000037362
ENSMUSG00000032599	ENSMUSG00000032599	ENSMUSG00000033063
ENSMUSG00000031133	ENSMUSG00000031133	ENSMUSG00000022246
ENSMUSG00000030342	ENSMUSG00000030342	ENSMUSG00000053093
ENSMUSG00000027829	ENSMUSG00000027829	ENSMUSG00000024211
ENSMUSG00000037395	ENSMUSG00000037395	ENSMUSG00000035274
ENSMUSG00000003200	ENSMUSG00000003200	ENSMUSG00000021032
ENSMUSG00000042671	ENSMUSG00000042671	ENSMUSG00000024990
ENSMUSG00000019828	ENSMUSG00000019828	ENSMUSG00000038760
ENSMUSG00000015243	ENSMUSG00000015243	ENSMUSG00000048001
ENSMUSG00000074794	ENSMUSG00000074794	ENSMUSG00000039457
ENSMUSG00000098557	ENSMUSG00000098557	ENSMUSG00000048905
ENSMUSG00000061718	ENSMUSG00000061718	ENSMUSG00000038112
ENSMUSG00000055866	ENSMUSG00000055866	ENSMUSG00000114469
ENSMUSG00000033863	ENSMUSG00000033863	ENSMUSG00000051920
ENSMUSG00000036885	ENSMUSG00000036885	ENSMUSG00000025400
ENSMUSG00000034751	ENSMUSG00000034751	ENSMUSG00000118401
ENSMUSG00000020521	ENSMUSG00000020521	ENSMUSG00000009376
ENSMUSG00000021703	ENSMUSG00000021703	ENSMUSG00000046719
ENSMUSG00000021097	ENSMUSG00000021097	ENSMUSG00000070803
ENSMUSG00000036887	ENSMUSG00000036887	ENSMUSG00000040016
ENSMUSG00000078591	ENSMUSG00000078591	ENSMUSG00000096255
ENSMUSG00000028868	ENSMUSG00000028868	ENSMUSG00000037474
ENSMUSG00000035954	ENSMUSG00000035954	ENSMUSG00000057058
ENSMUSG00000029192	ENSMUSG00000029192	ENSMUSG00000013584
ENSMUSG00000019996	ENSMUSG00000019996	ENSMUSG00000055523
ENSMUSG00000026739	ENSMUSG00000026739	ENSMUSG00000037469
ENSMUSG00000020023	ENSMUSG00000020023	ENSMUSG00000035000
ENSMUSG00000037996	ENSMUSG00000037996	ENSMUSG00000031380
ENSMUSG00000026028	ENSMUSG00000026028	ENSMUSG00000031355
ENSMUSG00000020271	ENSMUSG00000020271	ENSMUSG00000049241
ENSMUSG00000026439	ENSMUSG00000026439	ENSMUSG00000110924
ENSMUSG00000028675	ENSMUSG00000028675	ENSMUSG00000038115
ENSMUSG00000039577	ENSMUSG00000039577	ENSMUSG00000028602
ENSMUSG00000028078	ENSMUSG00000028078	ENSMUSG00000030109
ENSMUSG00000026074	ENSMUSG00000026074	ENSMUSG00000021478
ENSMUSG00000028273	ENSMUSG00000028273	ENSMUSG00000004885
ENSMUSG00000053702	ENSMUSG00000053702
ENSMUSG00000040234	ENSMUSG00000040234
ENSMUSG00000028944	ENSMUSG00000028944
ENSMUSG00000026478	ENSMUSG00000026478
ENSMUSG00000030201	ENSMUSG00000030201
ENSMUSG00000024077	ENSMUSG00000024077
ENSMUSG00000022283	ENSMUSG00000022283
ENSMUSG00000003031	ENSMUSG00000003031
ENSMUSG00000035093	ENSMUSG00000035093
ENSMUSG00000027828	ENSMUSG00000027828
ENSMUSG00000025558	ENSMUSG00000025558
ENSMUSG00000038365	ENSMUSG00000038365
ENSMUSG00000034021	ENSMUSG00000034021
ENSMUSG00000038056	ENSMUSG00000038056
ENSMUSG00000034462	ENSMUSG00000034462
ENSMUSG00000021140	ENSMUSG00000021140
ENSMUSG00000040268	ENSMUSG00000040268
ENSMUSG00000052928	ENSMUSG00000052928
ENSMUSG00000014592	ENSMUSG00000014592
ENSMUSG00000031503	ENSMUSG00000031503
ENSMUSG00000002222	ENSMUSG00000002222
ENSMUSG00000021986	ENSMUSG00000021986
ENSMUSG00000055805	ENSMUSG00000055805
ENSMUSG00000039157	ENSMUSG00000039157
ENSMUSG00000028248	ENSMUSG00000028248
ENSMUSG00000066568	ENSMUSG00000066568
ENSMUSG00000029823	ENSMUSG00000029823
ENSMUSG00000097545	ENSMUSG00000097545
ENSMUSG00000036622
ENSMUSG00000022843
ENSMUSG00000060212
ENSMUSG00000072235
ENSMUSG00000048644
ENSMUSG00000054728
ENSMUSG00000026817
ENSMUSG00000070880
ENSMUSG00000045349
ENSMUSG00000028541
ENSMUSG00000029001
ENSMUSG00000007021
ENSMUSG00000024423
ENSMUSG00000032101
ENSMUSG00000072825
ENSMUSG00000020261
ENSMUSG00000033849
ENSMUSG00000003072
ENSMUSG00000027581
ENSMUSG00000023456
ENSMUSG00000049760
ENSMUSG00000022075
ENSMUSG00000029603
ENSMUSG00000040649
ENSMUSG00000039126
ENSMUSG00000008855
ENSMUSG00000033307
ENSMUSG00000053141
ENSMUSG00000060371
ENSMUSG00000059713
ENSMUSG00000032199
ENSMUSG00000007987
ENSMUSG00000003500
ENSMUSG00000054034
ENSMUSG00000048988
ENSMUSG00000025212
ENSMUSG00000037579
ENSMUSG00000072214
ENSMUSG00000040794
ENSMUSG00000015709
ENSMUSG00000058013
ENSMUSG00000024962
ENSMUSG00000005045
ENSMUSG00000022442
ENSMUSG00000111977
ENSMUSG00000004849
ENSMUSG00000084883
ENSMUSG00000021194
ENSMUSG00000096188
ENSMUSG00000030086
ENSMUSG00000025647
ENSMUSG00000024479
ENSMUSG00000033578
ENSMUSG00000035596
ENSMUSG00000022415
ENSMUSG00000072966
ENSMUSG00000026514
ENSMUSG00000043388
ENSMUSG00000029101
ENSMUSG00000033152
ENSMUSG00000042453
ENSMUSG00000002768
ENSMUSG00000071658
ENSMUSG00000031409
ENSMUSG00000019923
ENSMUSG00000034926
ENSMUSG00000017978
ENSMUSG00000000308
ENSMUSG00000001056
ENSMUSG00000049422
ENSMUSG00000034744
ENSMUSG00000063065
ENSMUSG00000026834
ENSMUSG00000073433
ENSMUSG00000021700
ENSMUSG00000004366
ENSMUSG00000006576
ENSMUSG00000031897
ENSMUSG00000036766
ENSMUSG00000031837
ENSMUSG00000026930
ENSMUSG00000033256
ENSMUSG00000042532
ENSMUSG00000038305
ENSMUSG00000026890
ENSMUSG00000027602
ENSMUSG00000074649
ENSMUSG00000079593
ENSMUSG00000026603
ENSMUSG00000062380
ENSMUSG00000071076
ENSMUSG00000072640
ENSMUSG00000027834
ENSMUSG00000036306
ENSMUSG00000029408
ENSMUSG00000034981
ENSMUSG00000032076
ENSMUSG00000068566
ENSMUSG00000027298
ENSMUSG00000027327
ENSMUSG00000030272
ENSMUSG00000029330
ENSMUSG00000029602
ENSMUSG00000004151
ENSMUSG00000007207
ENSMUSG00000029059
ENSMUSG00000038530
ENSMUSG00000035226
ENSMUSG00000026193
ENSMUSG00000040133
ENSMUSG00000051497
ENSMUSG00000034891
ENSMUSG00000019590
ENSMUSG00000021259
ENSMUSG00000036452
ENSMUSG00000041708
ENSMUSG00000070858
ENSMUSG00000058740
ENSMUSG00000033707
ENSMUSG00000020176
ENSMUSG00000041119
ENSMUSG00000022523
ENSMUSG00000031841
ENSMUSG00000018012
ENSMUSG00000028546
ENSMUSG00000036466
ENSMUSG00000044216
ENSMUSG00000031772
ENSMUSG00000043439
ENSMUSG00000075592
ENSMUSG00000007944
ENSMUSG00000058624
ENSMUSG00000050222
ENSMUSG00000039195
ENSMUSG00000029108
ENSMUSG00000047045
ENSMUSG00000013846
ENSMUSG00000075334
ENSMUSG00000043843
ENSMUSG00000046999
ENSMUSG00000024937
ENSMUSG00000022935
ENSMUSG00000003271
ENSMUSG00000026259
ENSMUSG00000032503
ENSMUSG00000039579
ENSMUSG00000010066
ENSMUSG00000039706
ENSMUSG00000036617
ENSMUSG00000089762
ENSMUSG00000050069
ENSMUSG00000020253
ENSMUSG00000017466
ENSMUSG00000041889
ENSMUSG00000039661
ENSMUSG00000026688
ENSMUSG00000029161
ENSMUSG00000038602
ENSMUSG00000020042
ENSMUSG00000074923
ENSMUSG00000003354
ENSMUSG00000021303
ENSMUSG00000038860
ENSMUSG00000079056
ENSMUSG00000021779
ENSMUSG00000032224
ENSMUSG00000029185
ENSMUSG00000039059
ENSMUSG00000025475
ENSMUSG00000063796
ENSMUSG00000051726
ENSMUSG00000047787
ENSMUSG00000050511
ENSMUSG00000021587
ENSMUSG00000047261
ENSMUSG00000025572
ENSMUSG00000021534
ENSMUSG00000064065
ENSMUSG00000066705
ENSMUSG00000063626
ENSMUSG00000035131
ENSMUSG00000027895
ENSMUSG00000026826
ENSMUSG00000062184
ENSMUSG00000053166
ENSMUSG00000079523
ENSMUSG00000062300
ENSMUSG00000116081
ENSMUSG00000034687
ENSMUSG00000020937
ENSMUSG00000074575
ENSMUSG00000076258
ENSMUSG00000038026
ENSMUSG00000027978
ENSMUSG00000035314
ENSMUSG00000035431
ENSMUSG00000034310
ENSMUSG00000028832
ENSMUSG00000019890
ENSMUSG00000020085
ENSMUSG00000001300
ENSMUSG00000031343
ENSMUSG00000026437
ENSMUSG00000025739
ENSMUSG00000022372
ENSMUSG00000042846
ENSMUSG00000024713
ENSMUSG00000046321
ENSMUSG00000030748
ENSMUSG00000058498
ENSMUSG00000086118
ENSMUSG00000026077
ENSMUSG00000035576
ENSMUSG00000000792
ENSMUSG00000115783
ENSMUSG00000084890
ENSMUSG00000003411
ENSMUSG00000031972
ENSMUSG00000024256
ENSMUSG00000006342
ENSMUSG00000032492
ENSMUSG00000039179
ENSMUSG00000058396
ENSMUSG00000082286
ENSMUSG00000036856
ENSMUSG00000022235
ENSMUSG00000037362
ENSMUSG00000033063
ENSMUSG00000022246
ENSMUSG00000053093
ENSMUSG00000024211
ENSMUSG00000035274
ENSMUSG00000021032
ENSMUSG00000024990
ENSMUSG00000038760
ENSMUSG00000048001
ENSMUSG00000039457
ENSMUSG00000048905
ENSMUSG00000038112
ENSMUSG00000114469
ENSMUSG00000051920
ENSMUSG00000025400
ENSMUSG00000118401
ENSMUSG00000009376
ENSMUSG00000046719
ENSMUSG00000070803
ENSMUSG00000040016
ENSMUSG00000096255
ENSMUSG00000037474
ENSMUSG00000057058
ENSMUSG00000013584
ENSMUSG00000055523
ENSMUSG00000037469
ENSMUSG00000035000
ENSMUSG00000031380
ENSMUSG00000031355
ENSMUSG00000049241
ENSMUSG00000110924
ENSMUSG00000038115
ENSMUSG00000028602
ENSMUSG00000030109
ENSMUSG00000021478
ENSMUSG00000004885
ENSMUSG00000026822
ENSMUSG00000051985
ENSMUSG00000031654
ENSMUSG00000027318
ENSMUSG00000023484
ENSMUSG00000000303
ENSMUSG00000030792
ENSMUSG00000068696
ENSMUSG00000038775
ENSMUSG00000041559
ENSMUSG00000024650
ENSMUSG00000054986
ENSMUSG00000026247
ENSMUSG00000010122
ENSMUSG00000074489
ENSMUSG00000005087
ENSMUSG00000030048
ENSMUSG00000026414
ENSMUSG00000030669
ENSMUSG00000106539
ENSMUSG00000019929
ENSMUSG00000097248
ENSMUSG00000030108
ENSMUSG00000026479
ENSMUSG00000030559
ENSMUSG00000036357
ENSMUSG00000061878
ENSMUSG00000039714
ENSMUSG00000037279
ENSMUSG00000020067
ENSMUSG00000015090
ENSMUSG00000075707
ENSMUSG00000019997
ENSMUSG00000040856
ENSMUSG00000059898
ENSMUSG00000006014
ENSMUSG00000020173
ENSMUSG00000040258
ENSMUSG00000006457
ENSMUSG00000074899
ENSMUSG00000091243
ENSMUSG00000046182
ENSMUSG00000040605
ENSMUSG00000053819
ENSMUSG00000063564
ENSMUSG00000028172
ENSMUSG00000021278
ENSMUSG00000030123
ENSMUSG00000024517
ENSMUSG00000101939
ENSMUSG00000098027
ENSMUSG00000059203
ENSMUSG00000027568
ENSMUSG00000037254
ENSMUSG00000017446
ENSMUSG00000047963
ENSMUSG00000061535
ENSMUSG00000028661
ENSMUSG00000035355
ENSMUSG00000029334
ENSMUSG00000032033
ENSMUSG00000072812
ENSMUSG00000024846
ENSMUSG00000026712
ENSMUSG00000056972
ENSMUSG00000055775
ENSMUSG00000044177
ENSMUSG00000029154
ENSMUSG00000041954
ENSMUSG00000029335
ENSMUSG00000039252
ENSMUSG00000021223
ENSMUSG00000035112
ENSMUSG00000029843
ENSMUSG00000025161
ENSMUSG00000058806
ENSMUSG00000015843
ENSMUSG00000030898
ENSMUSG00000046761
ENSMUSG00000013766
ENSMUSG00000058626
ENSMUSG00000045648
ENSMUSG00000045377
ENSMUSG00000044361
ENSMUSG00000033715
ENSMUSG00000072487
ENSMUSG00000025491
ENSMUSG00000008999
ENSMUSG00000103477
ENSMUSG00000019312
ENSMUSG00000069911
ENSMUSG00000066652
ENSMUSG00000053004
ENSMUSG00000042115
ENSMUSG00000022076
ENSMUSG00000032172
ENSMUSG00000087128
ENSMUSG00000044017
ENSMUSG00000090069
ENSMUSG00000034684
ENSMUSG00000029304
ENSMUSG00000073877
ENSMUSG00000027356
ENSMUSG00000103770
ENSMUSG00000111348
ENSMUSG00000017417
ENSMUSG00000046618
ENSMUSG00000034009
ENSMUSG00000086606
ENSMUSG00000040310
ENSMUSG00000047907
ENSMUSG00000097305
ENSMUSG00000115591
ENSMUSG00000045555
ENSMUSG00000070644
ENSMUSG00000096780
ENSMUSG00000054855
ENSMUSG00000105700
ENSMUSG00000091955
ENSMUSG00000031273
ENSMUSG00000030092
ENSMUSG00000031861
ENSMUSG00000046341
ENSMUSG00000045314
ENSMUSG00000067736
ENSMUSG00000096974
ENSMUSG00000037973
ENSMUSG00000079669
ENSMUSG00000003665
ENSMUSG00000048483
ENSMUSG00000060579
ENSMUSG00000028717
ENSMUSG00000066197
ENSMUSG00000056055
ENSMUSG00000031465
ENSMUSG00000073530
ENSMUSG00000020241
ENSMUSG00000048583
ENSMUSG00000061086
ENSMUSG00000018339
ENSMUSG00000030551
ENSMUSG00000032372
ENSMUSG00000030717
ENSMUSG00000060445
ENSMUSG00000021217
ENSMUSG00000000126
ENSMUSG00000112763
ENSMUSG00000100303
ENSMUSG00000020061
ENSMUSG00000047643
ENSMUSG00000085584
ENSMUSG00000107277
ENSMUSG00000018459
ENSMUSG00000006218
ENSMUSG00000100417
ENSMUSG00000067578
ENSMUSG00000113121
ENSMUSG00000060591
ENSMUSG00000058400
ENSMUSG00000028197
ENSMUSG00000026463
ENSMUSG00000048138
ENSMUSG00000022768
ENSMUSG00000097610
ENSMUSG00000074001
ENSMUSG00000020857
ENSMUSG00000020473
ENSMUSG00000027577
ENSMUSG00000104969
ENSMUSG00000034295
ENSMUSG00000069132
ENSMUSG00000001119
ENSMUSG00000040212
ENSMUSG00000049148
ENSMUSG00000012017
ENSMUSG00000102997
ENSMUSG00000032796
ENSMUSG00000086392
ENSMUSG00000020695
ENSMUSG00000036533
ENSMUSG00000047228
ENSMUSG00000045509
ENSMUSG00000037418
ENSMUSG00000058152
ENSMUSG00000027489
ENSMUSG00000018126
ENSMUSG00000022371
ENSMUSG00000040084
ENSMUSG00000113429
ENSMUSG00000047507
ENSMUSG00000041481
ENSMUSG00000067276
ENSMUSG00000062151
ENSMUSG00000116125
ENSMUSG00000040740
ENSMUSG00000045008
ENSMUSG00000042064
ENSMUSG00000048915
ENSMUSG00000024430
ENSMUSG00000030170
ENSMUSG00000036815
ENSMUSG00000028977
ENSMUSG00000048617
ENSMUSG00000054383
ENSMUSG00000024049
ENSMUSG00000028766
ENSMUSG00000042485
ENSMUSG00000005148
ENSMUSG00000038295
ENSMUSG00000042529
ENSMUSG00000024659
ENSMUSG00000000301
ENSMUSG00000041272
ENSMUSG00000026241
ENSMUSG00000027173
ENSMUSG00000040420
ENSMUSG00000033590
ENSMUSG00000049538
ENSMUSG00000069372
ENSMUSG00000000120
ENSMUSG00000089759
ENSMUSG00000029563
ENSMUSG00000039899
ENSMUSG00000031297
ENSMUSG00000026208
ENSMUSG00000038587
ENSMUSG00000020566
ENSMUSG00000056158
ENSMUSG00000087026
ENSMUSG00000021281
ENSMUSG00000031497
ENSMUSG00000040428
ENSMUSG00000020374
ENSMUSG00000087616
ENSMUSG00000022026
ENSMUSG00000054457
ENSMUSG00000019880
ENSMUSG00000036502
ENSMUSG00000061414
ENSMUSG00000022376
ENSMUSG00000087018
ENSMUSG00000103378
ENSMUSG00000035258
ENSMUSG00000020660
ENSMUSG00000048070
ENSMUSG00000034758
ENSMUSG00000105703
ENSMUSG00000025407
ENSMUSG00000026452
ENSMUSG00000029661
ENSMUSG00000064293
ENSMUSG00000029754
ENSMUSG00000045875
ENSMUSG00000035435
ENSMUSG00000044816
ENSMUSG00000001249
ENSMUSG00000031026
ENSMUSG00000113919
ENSMUSG00000040562
ENSMUSG00000020905
ENSMUSG00000020836
ENSMUSG00000042834
ENSMUSG00000037139
ENSMUSG00000038524
ENSMUSG00000028865
ENSMUSG00000024421
ENSMUSG00000075053
ENSMUSG00000059857
ENSMUSG00000117901
ENSMUSG00000005950
ENSMUSG00000027188
ENSMUSG00000038257
ENSMUSG00000004415
ENSMUSG00000051113
ENSMUSG00000032656
ENSMUSG00000028600
ENSMUSG00000037148
ENSMUSG00000033774
ENSMUSG00000037095
ENSMUSG00000109372
ENSMUSG00000079654
ENSMUSG00000032419
ENSMUSG00000038457
ENSMUSG00000037653
ENSMUSG00000032511
ENSMUSG00000037406
ENSMUSG00000046352
ENSMUSG00000105922
ENSMUSG00000078302
ENSMUSG00000085067
ENSMUSG00000117465
ENSMUSG00000033966
ENSMUSG00000046844
ENSMUSG00000018819
ENSMUSG00000093910
ENSMUSG00000036198
ENSMUSG00000048965
ENSMUSG00000061298
ENSMUSG00000059493
ENSMUSG00000028626
ENSMUSG00000024008
ENSMUSG00000085007
ENSMUSG00000035429
ENSMUSG00000014747
ENSMUSG00000079022
ENSMUSG00000035262
ENSMUSG00000040972
ENSMUSG00000092035
ENSMUSG00000029875
ENSMUSG00000087231
ENSMUSG00000033633
ENSMUSG00000025888
ENSMUSG00000112390
ENSMUSG00000102386
ENSMUSG00000021219
ENSMUSG00000029516
ENSMUSG00000029163
ENSMUSG00000051146
ENSMUSG00000051262
ENSMUSG00000053164
ENSMUSG00000001506
ENSMUSG00000036334
ENSMUSG00000079339
ENSMUSG00000039349
ENSMUSG00000074259
ENSMUSG00000066842
ENSMUSG00000036814
ENSMUSG00000019906
ENSMUSG00000043192
ENSMUSG00000042724
ENSMUSG00000030047
ENSMUSG00000030352
ENSMUSG00000115867
ENSMUSG00000029868
ENSMUSG00000034282
ENSMUSG00000025213
ENSMUSG00000020908
ENSMUSG00000031210
ENSMUSG00000032609
ENSMUSG00000023345
ENSMUSG00000039903
ENSMUSG00000085181
ENSMUSG00000047363
ENSMUSG00000097825
ENSMUSG00000006369
ENSMUSG00000092448
ENSMUSG00000041552
ENSMUSG00000046818
ENSMUSG00000056771
ENSMUSG00000043659
ENSMUSG00000074517
ENSMUSG00000023795
ENSMUSG00000040767
ENSMUSG00000063239
ENSMUSG00000033717
ENSMUSG00000050390
ENSMUSG00000029314
ENSMUSG00000031283
ENSMUSG00000024647
ENSMUSG00000086555
ENSMUSG00000097083
ENSMUSG00000087466
ENSMUSG00000040152
ENSMUSG00000034226
ENSMUSG00000057246
ENSMUSG00000023927
ENSMUSG00000050840
ENSMUSG00000028631
ENSMUSG00000022766
ENSMUSG00000034361
ENSMUSG00000063594
ENSMUSG00000039488
ENSMUSG00000028906
ENSMUSG00000021136
ENSMUSG00000048281
ENSMUSG00000020592
ENSMUSG00000073607
ENSMUSG00000000560
ENSMUSG00000063804
ENSMUSG00000035184
ENSMUSG00000017007
ENSMUSG00000067594
ENSMUSG00000090958
ENSMUSG00000034485
ENSMUSG00000048126
ENSMUSG00000049122
ENSMUSG00000034768
ENSMUSG00000061702
ENSMUSG00000035773
ENSMUSG00000104011
ENSMUSG00000108917
ENSMUSG00000019772
ENSMUSG00000028044
ENSMUSG00000103009
ENSMUSG00000062991
ENSMUSG00000115049
ENSMUSG00000033061
ENSMUSG00000115729
ENSMUSG00000064247
ENSMUSG00000049985
ENSMUSG00000027840
ENSMUSG00000098202
ENSMUSG00000042761
ENSMUSG00000040875
ENSMUSG00000100594
ENSMUSG00000063446
ENSMUSG00000025795
ENSMUSG00000017897
ENSMUSG00000040536
ENSMUSG00000062252
ENSMUSG00000019768
ENSMUSG00000020701
ENSMUSG00000073565
ENSMUSG00000026837
ENSMUSG00000023046
ENSMUSG00000030157
ENSMUSG00000033249
ENSMUSG00000020877
ENSMUSG00000039620
ENSMUSG00000047735
ENSMUSG00000037977
ENSMUSG00000020672
ENSMUSG00000021822
ENSMUSG00000070469
ENSMUSG00000053560
ENSMUSG00000039323
ENSMUSG00000085218
ENSMUSG00000097466
ENSMUSG00000005447
ENSMUSG00000089665
ENSMUSG00000109095
ENSMUSG00000085704
ENSMUSG00000087523
ENSMUSG00000035504
ENSMUSG00000030589
ENSMUSG00000043313
ENSMUSG00000031558
ENSMUSG00000097187
ENSMUSG00000042514
ENSMUSG00000004105
ENSMUSG00000062980
ENSMUSG00000022419
ENSMUSG00000078185
ENSMUSG00000022512
ENSMUSG00000039385
ENSMUSG00000084830
ENSMUSG00000047904
ENSMUSG00000020354
ENSMUSG00000048387
ENSMUSG00000044499
ENSMUSG00000112096
ENSMUSG00000060314
ENSMUSG00000050022
ENSMUSG00000095681
ENSMUSG00000049191
ENSMUSG00000040495
ENSMUSG00000100252
ENSMUSG00000086328
ENSMUSG00000078117
ENSMUSG00000045179
ENSMUSG00000097515
ENSMUSG00000026604
ENSMUSG00000040557
ENSMUSG00000059013
ENSMUSG00000021773
ENSMUSG00000000901
ENSMUSG00000046550
ENSMUSG00000030834
ENSMUSG00000030074
ENSMUSG00000052921
ENSMUSG00000019359
ENSMUSG00000030917
ENSMUSG00000041642
ENSMUSG00000001985
ENSMUSG00000005357
ENSMUSG00000020216
ENSMUSG00000038718
ENSMUSG00000105814
ENSMUSG00000030500
ENSMUSG00000062561
ENSMUSG00000115186
ENSMUSG00000102692
ENSMUSG00000030924
ENSMUSG00000046854
ENSMUSG00000087535
ENSMUSG00000014633
ENSMUSG00000021294
ENSMUSG00000026389
ENSMUSG00000035121
ENSMUSG00000115138
ENSMUSG00000030785
ENSMUSG00000018830
ENSMUSG00000031576
ENSMUSG00000039208
ENSMUSG00000059645
ENSMUSG00000026840
ENSMUSG00000043556
ENSMUSG00000055653
ENSMUSG00000053113
ENSMUSG00000046613
ENSMUSG00000039942
ENSMUSG00000117172
ENSMUSG00000031543
ENSMUSG00000020953
ENSMUSG00000074652
ENSMUSG00000050410
ENSMUSG00000039481
ENSMUSG00000072763
ENSMUSG00000032968
ENSMUSG00000030043
ENSMUSG00000025665
ENSMUSG00000029718
ENSMUSG00000000058
ENSMUSG00000033278
ENSMUSG00000021260
ENSMUSG00000026211
ENSMUSG00000073805
ENSMUSG00000043336
ENSMUSG00000048612
ENSMUSG00000059361
ENSMUSG00000050830
ENSMUSG00000022123
ENSMUSG00000022816
ENSMUSG00000035439
ENSMUSG00000091318
ENSMUSG00000026610
ENSMUSG00000034161
ENSMUSG00000085039
ENSMUSG00000039062
ENSMUSG00000051043
ENSMUSG00000078867
ENSMUSG00000058743
ENSMUSG00000027955
ENSMUSG00000002944
ENSMUSG00000118502
ENSMUSG00000106446
ENSMUSG00000020766
ENSMUSG00000073207
ENSMUSG00000041000
ENSMUSG00000068551
ENSMUSG00000052613
ENSMUSG00000086231
ENSMUSG00000031958
ENSMUSG00000050666
ENSMUSG00000042589
ENSMUSG00000042807
ENSMUSG00000032271
ENSMUSG00000032456
ENSMUSG00000053111
ENSMUSG00000027965
ENSMUSG00000073705
ENSMUSG00000021255
ENSMUSG00000085971
ENSMUSG00000015879
ENSMUSG00000026956
ENSMUSG00000050737
ENSMUSG00000028883
ENSMUSG00000044646
ENSMUSG00000030220
ENSMUSG00000020940
ENSMUSG00000062753
ENSMUSG00000030110
ENSMUSG00000006154
ENSMUSG00000035277
ENSMUSG00000062210
ENSMUSG00000036699
ENSMUSG00000074607
ENSMUSG00000036867
ENSMUSG00000020131
ENSMUSG00000041782
ENSMUSG00000051184
ENSMUSG00000034023
ENSMUSG00000022661
ENSMUSG00000026347
ENSMUSG00000048826
ENSMUSG00000034664
ENSMUSG00000040552
ENSMUSG00000037370
ENSMUSG00000096936
ENSMUSG00000097177
ENSMUSG00000035835
ENSMUSG00000012819
ENSMUSG00000027324
ENSMUSG00000026972
ENSMUSG00000100213
ENSMUSG00000036972
ENSMUSG00000000552
ENSMUSG00000026312
ENSMUSG00000073002
ENSMUSG00000074500
ENSMUSG00000036578
ENSMUSG00000020831
ENSMUSG00000067872
ENSMUSG00000056900
ENSMUSG00000091994
ENSMUSG00000074281
ENSMUSG00000053783
ENSMUSG00000024610
ENSMUSG00000028337
ENSMUSG00000033361
ENSMUSG00000071379
ENSMUSG00000038807
ENSMUSG00000034459
ENSMUSG00000052301
ENSMUSG00000064201
ENSMUSG00000021366
ENSMUSG00000083992
ENSMUSG00000027560
ENSMUSG00000036834
ENSMUSG00000036639
ENSMUSG00000070601
ENSMUSG00000021743
ENSMUSG00000041261
ENSMUSG00000039474
ENSMUSG00000029168
ENSMUSG00000050138
ENSMUSG00000057722
ENSMUSG00000045659
ENSMUSG00000112639
ENSMUSG00000049511
ENSMUSG00000079671
ENSMUSG00000102413
ENSMUSG00000056214
ENSMUSG00000029551
ENSMUSG00000031548
ENSMUSG00000021647
ENSMUSG00000030862
ENSMUSG00000041147
ENSMUSG00000064307
ENSMUSG00000020805
ENSMUSG00000061171
ENSMUSG00000023911
ENSMUSG00000002308
ENSMUSG00000046402
ENSMUSG00000026471
ENSMUSG00000041380
ENSMUSG00000034755
ENSMUSG00000037499
ENSMUSG00000070044
ENSMUSG00000028864
ENSMUSG00000021728
ENSMUSG00000028545
ENSMUSG00000027107
ENSMUSG00000003617
ENSMUSG00000045930
ENSMUSG00000022150
ENSMUSG00000070366
ENSMUSG00000029135
ENSMUSG00000083716
ENSMUSG00000031478
ENSMUSG00000032942
ENSMUSG00000047992
ENSMUSG00000029674
ENSMUSG00000005973
ENSMUSG00000027971
ENSMUSG00000025905
ENSMUSG00000054958
ENSMUSG00000019437
ENSMUSG00000102729
ENSMUSG00000096883
ENSMUSG00000024027
ENSMUSG00000103103
ENSMUSG00000032297
ENSMUSG00000085072
ENSMUSG00000024378
ENSMUSG00000006641
ENSMUSG00000005716
ENSMUSG00000015980
ENSMUSG00000042743
ENSMUSG00000038354
ENSMUSG00000111594
ENSMUSG00000081051
ENSMUSG00000048647
ENSMUSG00000027490
ENSMUSG00000089809
ENSMUSG00000039304
ENSMUSG00000050211
ENSMUSG00000027434
ENSMUSG00000043639
ENSMUSG00000023885
ENSMUSG00000016494
ENSMUSG00000046959
ENSMUSG00000093436
ENSMUSG00000044770
ENSMUSG00000040616
ENSMUSG00000022537
ENSMUSG00000004698
ENSMUSG00000039057
ENSMUSG00000018537
ENSMUSG00000044365
ENSMUSG00000035829
ENSMUSG00000054871
ENSMUSG00000044022
ENSMUSG00000066721
ENSMUSG00000039824
ENSMUSG00000022577
ENSMUSG00000031825
ENSMUSG00000107019
ENSMUSG00000031970
ENSMUSG00000103713
ENSMUSG00000031139
ENSMUSG00000067215
ENSMUSG00000031323
ENSMUSG00000038007
ENSMUSG00000020381
ENSMUSG00000111325
ENSMUSG00000070287
ENSMUSG00000097216
ENSMUSG00000021263
ENSMUSG00000020205
ENSMUSG00000118029
ENSMUSG00000025735
ENSMUSG00000106928
ENSMUSG00000043311
ENSMUSG00000096956
ENSMUSG00000044562
ENSMUSG00000026765
ENSMUSG00000094002
ENSMUSG00000019158
ENSMUSG00000044881
ENSMUSG00000003134
ENSMUSG00000097960
ENSMUSG00000032649
ENSMUSG00000046834
ENSMUSG00000022307
ENSMUSG00000078440
ENSMUSG00000002012
ENSMUSG00000017817
ENSMUSG00000004902
ENSMUSG00000026456
ENSMUSG00000091002
ENSMUSG00000027371
ENSMUSG00000096221
ENSMUSG00000018470
ENSMUSG00000052026
ENSMUSG00000001313
ENSMUSG00000075224
ENSMUSG00000043483
ENSMUSG00000021186
ENSMUSG00000024798
ENSMUSG00000050105
ENSMUSG00000001918
ENSMUSG00000041653
ENSMUSG00000042116
ENSMUSG00000068758
ENSMUSG00000030029
ENSMUSG00000078235
ENSMUSG00000019865
ENSMUSG00000051736
ENSMUSG00000113662
ENSMUSG00000097040
ENSMUSG00000070867
ENSMUSG00000043633
ENSMUSG00000042293
ENSMUSG00000002997
ENSMUSG00000025207
ENSMUSG00000044024
ENSMUSG00000028066
ENSMUSG00000073102
ENSMUSG00000019853
ENSMUSG00000032417
ENSMUSG00000061046
ENSMUSG00000024208
ENSMUSG00000018405
ENSMUSG00000020327
ENSMUSG00000045034
ENSMUSG00000033615
ENSMUSG00000040710
ENSMUSG00000029591
ENSMUSG00000029769
ENSMUSG00000020090
ENSMUSG00000036545
ENSMUSG00000039137
ENSMUSG00000033854
ENSMUSG00000060860
ENSMUSG00000062372
ENSMUSG00000107655
ENSMUSG00000026940
ENSMUSG00000044258
ENSMUSG00000018589
ENSMUSG00000030093
ENSMUSG00000053198
ENSMUSG00000028179
ENSMUSG00000069114
ENSMUSG00000039004
ENSMUSG00000022054
ENSMUSG00000071252
ENSMUSG00000020467
ENSMUSG00000049562
ENSMUSG00000017491
ENSMUSG00000025533
ENSMUSG00000092090
ENSMUSG00000024736
ENSMUSG00000020553
ENSMUSG00000033029
ENSMUSG00000097636
ENSMUSG00000043822
ENSMUSG00000058290
ENSMUSG00000038233
ENSMUSG00000031872
ENSMUSG00000102018
ENSMUSG00000041378
ENSMUSG00000000811
ENSMUSG00000035594
ENSMUSG00000070695
ENSMUSG00000110070
ENSMUSG00000055471
ENSMUSG00000030030
ENSMUSG00000023328
ENSMUSG00000064080
ENSMUSG00000058173
ENSMUSG00000021273
ENSMUSG00000032648
ENSMUSG00000070564
ENSMUSG00000053137
ENSMUSG00000021363
ENSMUSG00000023064
ENSMUSG00000050295
ENSMUSG00000047656
ENSMUSG00000044176
ENSMUSG00000034796
ENSMUSG00000046378
ENSMUSG00000029755
ENSMUSG00000021390
ENSMUSG00000068062
ENSMUSG00000096938
ENSMUSG00000085457
ENSMUSG00000030303
ENSMUSG00000028464
ENSMUSG00000107002
ENSMUSG00000016503
ENSMUSG00000022375
ENSMUSG00000026321
ENSMUSG00000046229
ENSMUSG00000042961
ENSMUSG00000021139
ENSMUSG00000056394
ENSMUSG00000025892
ENSMUSG00000040690
ENSMUSG00000002771
ENSMUSG00000083284
ENSMUSG00000078137
ENSMUSG00000028958
ENSMUSG00000042842
ENSMUSG00000108228
ENSMUSG00000037892
ENSMUSG00000042215
ENSMUSG00000110529
ENSMUSG00000002058
ENSMUSG00000037594
ENSMUSG00000070604
ENSMUSG00000060671
ENSMUSG00000084845
ENSMUSG00000016179
ENSMUSG00000032239
ENSMUSG00000071531
ENSMUSG00000041444
ENSMUSG00000033295
ENSMUSG00000040061
ENSMUSG00000031170
ENSMUSG00000062031
ENSMUSG00000064125
ENSMUSG00000029167
ENSMUSG00000056004
ENSMUSG00000031015
ENSMUSG00000020641
ENSMUSG00000017493
ENSMUSG00000029090
ENSMUSG00000087651
ENSMUSG00000004626
ENSMUSG00000031158
ENSMUSG00000059824
ENSMUSG00000054459
ENSMUSG00000047606
ENSMUSG00000039313
ENSMUSG00000023411
ENSMUSG00000033949
ENSMUSG00000020930
ENSMUSG00000020396
ENSMUSG00000033910
ENSMUSG00000028373
ENSMUSG00000029552
ENSMUSG00000036218
ENSMUSG00000078439
ENSMUSG00000062542
ENSMUSG00000077637
ENSMUSG00000029162
ENSMUSG00000020080
ENSMUSG00000055963
ENSMUSG00000073771
ENSMUSG00000100706
ENSMUSG00000020737
ENSMUSG00000099964
ENSMUSG00000024064
ENSMUSG00000034786
ENSMUSG00000085998
ENSMUSG00000021301
ENSMUSG00000104435
ENSMUSG00000033788
ENSMUSG00000050730
ENSMUSG00000049036
ENSMUSG00000049265
ENSMUSG00000036882
ENSMUSG00000061393
ENSMUSG00000008384
ENSMUSG00000009731
ENSMUSG00000040659
ENSMUSG00000103707
ENSMUSG00000032038
ENSMUSG00000034993
ENSMUSG00000021606
ENSMUSG00000028773
ENSMUSG00000024500
ENSMUSG00000023391
ENSMUSG00000024776
ENSMUSG00000074802
ENSMUSG00000097431
ENSMUSG00000028051
ENSMUSG00000096039
ENSMUSG00000024036
ENSMUSG00000034371
ENSMUSG00000039395
ENSMUSG00000041939
ENSMUSG00000019303
ENSMUSG00000055373
ENSMUSG00000024696
ENSMUSG00000019139
ENSMUSG00000010307
ENSMUSG00000051515
ENSMUSG00000066090
ENSMUSG00000026098
ENSMUSG00000011256
ENSMUSG00000027210
ENSMUSG00000040466
ENSMUSG00000071654
ENSMUSG00000015217
ENSMUSG00000053574
ENSMUSG00000062309
ENSMUSG00000019539
ENSMUSG00000066189
ENSMUSG00000021591
ENSMUSG00000020892
ENSMUSG00000038331
ENSMUSG00000038366
ENSMUSG00000051518
ENSMUSG00000054428
ENSMUSG00000023809
ENSMUSG00000110841
ENSMUSG00000052584
ENSMUSG00000106743
ENSMUSG00000027524
ENSMUSG00000042826
ENSMUSG00000027270
ENSMUSG00000043067
ENSMUSG00000021994
ENSMUSG00000032355
ENSMUSG00000050394
ENSMUSG00000113184
ENSMUSG00000007721
ENSMUSG00000055214
ENSMUSG00000051617
ENSMUSG00000107826
ENSMUSG00000019775
ENSMUSG00000074227
ENSMUSG00000051537
ENSMUSG00000031391
ENSMUSG00000054708
ENSMUSG00000032402
ENSMUSG00000002661
ENSMUSG00000087528
ENSMUSG00000023048
ENSMUSG00000114210
ENSMUSG00000050447
ENSMUSG00000024790
ENSMUSG00000005043
ENSMUSG00000001435
ENSMUSG00000001288
ENSMUSG00000029404
ENSMUSG00000068859
ENSMUSG00000031932
ENSMUSG00000037010
ENSMUSG00000056553
ENSMUSG00000013822
ENSMUSG00000057969
ENSMUSG00000036820
ENSMUSG00000091387
ENSMUSG00000008167
ENSMUSG00000038402
ENSMUSG00000036103
ENSMUSG00000014243
ENSMUSG00000073733
ENSMUSG00000025854
ENSMUSG00000037428
ENSMUSG00000038347
ENSMUSG00000027425
ENSMUSG00000026707
ENSMUSG00000078495
ENSMUSG00000038545
ENSMUSG00000012126
ENSMUSG00000049411
ENSMUSG00000042608
ENSMUSG00000020363
ENSMUSG00000044390
ENSMUSG00000034591
ENSMUSG00000041263
ENSMUSG00000073678
ENSMUSG00000087269
ENSMUSG00000027163
ENSMUSG00000032946
ENSMUSG00000030605
ENSMUSG00000087366
ENSMUSG00000050721
ENSMUSG00000041445
ENSMUSG00000002580
ENSMUSG00000026365
ENSMUSG00000029228
ENSMUSG00000028758
ENSMUSG00000035934
ENSMUSG00000041199
ENSMUSG00000060600
ENSMUSG00000039106
ENSMUSG00000028701
ENSMUSG00000084880
ENSMUSG00000056596
ENSMUSG00000047878
ENSMUSG00000030814
ENSMUSG00000020151
ENSMUSG00000031371
ENSMUSG00000059534
ENSMUSG00000001507
ENSMUSG00000086779
ENSMUSG00000015702
ENSMUSG00000034685
ENSMUSG00000041774
ENSMUSG00000037214
ENSMUSG00000003348
ENSMUSG00000016252
ENSMUSG00000027314
ENSMUSG00000033735
ENSMUSG00000047221
ENSMUSG00000059401
ENSMUSG00000086496
ENSMUSG00000003531
ENSMUSG00000031860
ENSMUSG00000035279
ENSMUSG00000041907
ENSMUSG00000035783
ENSMUSG00000037771
ENSMUSG00000031901
ENSMUSG00000047767
ENSMUSG00000055430
ENSMUSG00000023991
ENSMUSG00000020728
ENSMUSG00000022972
ENSMUSG00000035595
ENSMUSG00000039081
ENSMUSG00000041623
ENSMUSG00000085925
ENSMUSG00000001751
ENSMUSG00000039735
ENSMUSG00000031239
ENSMUSG00000091509
ENSMUSG00000045064
ENSMUSG00000087305
ENSMUSG00000041035
ENSMUSG00000107879
ENSMUSG00000024118
ENSMUSG00000051989
ENSMUSG00000000305
ENSMUSG00000109814
ENSMUSG00000037278
ENSMUSG00000026360
ENSMUSG00000087301
ENSMUSG00000076281
ENSMUSG00000025202
ENSMUSG00000025732
ENSMUSG00000090626
ENSMUSG00000027435
ENSMUSG00000034278
ENSMUSG00000032482
ENSMUSG00000027293
ENSMUSG00000025875
ENSMUSG00000001260
ENSMUSG00000001520
ENSMUSG00000050558
ENSMUSG00000025723
ENSMUSG00000047843
ENSMUSG00000039278
ENSMUSG00000022894
ENSMUSG00000015745
ENSMUSG00000023017
ENSMUSG00000008090
ENSMUSG00000026939
ENSMUSG00000110404
ENSMUSG00000042737
ENSMUSG00000042182
ENSMUSG00000030688
ENSMUSG00000019256
ENSMUSG00000032036
ENSMUSG00000032507
ENSMUSG00000025731
ENSMUSG00000028266
ENSMUSG00000023968
ENSMUSG00000025870
ENSMUSG00000022571
ENSMUSG00000034842
ENSMUSG00000022490
ENSMUSG00000032567
ENSMUSG00000062960
ENSMUSG00000084790
ENSMUSG00000103947
ENSMUSG00000028007
ENSMUSG00000053297
ENSMUSG00000042195
ENSMUSG00000026814
ENSMUSG00000091811
ENSMUSG00000057103
ENSMUSG00000070720
ENSMUSG00000057615
ENSMUSG00000033773
ENSMUSG00000021730
ENSMUSG00000003752
ENSMUSG00000004637
ENSMUSG00000037259
ENSMUSG00000027849
ENSMUSG00000033857
ENSMUSG00000051098
ENSMUSG00000028445
ENSMUSG00000033007
ENSMUSG00000044042
ENSMUSG00000048215
ENSMUSG00000056870
ENSMUSG00000028803
ENSMUSG00000103793
ENSMUSG00000047155
ENSMUSG00000034793
ENSMUSG00000106396
ENSMUSG00000025141
ENSMUSG00000045201
ENSMUSG00000024063
ENSMUSG00000046711
ENSMUSG00000074476
ENSMUSG00000022560
ENSMUSG00000027397
ENSMUSG00000117729
ENSMUSG00000040037
ENSMUSG00000036273
ENSMUSG00000032298
ENSMUSG00000075020
ENSMUSG00000021185
ENSMUSG00000055415
ENSMUSG00000045257
ENSMUSG00000090210
ENSMUSG00000043165
ENSMUSG00000036196
ENSMUSG00000019876
ENSMUSG00000075270
ENSMUSG00000033434
ENSMUSG00000113835
ENSMUSG00000020427
ENSMUSG00000063229
ENSMUSG00000018585
ENSMUSG00000052684
ENSMUSG00000041695
ENSMUSG00000022840
ENSMUSG00000014294
ENSMUSG00000030225
ENSMUSG00000023266
ENSMUSG00000031217
ENSMUSG00000043419
ENSMUSG00000006930
ENSMUSG00000038893
ENSMUSG00000028416
ENSMUSG00000038690
ENSMUSG00000025464
ENSMUSG00000050989
ENSMUSG00000038605
ENSMUSG00000021541
ENSMUSG00000060429
ENSMUSG00000107810
ENSMUSG00000037820
ENSMUSG00000030137
ENSMUSG00000067071
ENSMUSG00000003680
ENSMUSG00000006373
ENSMUSG00000051650
ENSMUSG00000022377
ENSMUSG00000086368
ENSMUSG00000068615
ENSMUSG00000037966
ENSMUSG00000035509
ENSMUSG00000023571
ENSMUSG00000060402
ENSMUSG00000033542
ENSMUSG00000109829
ENSMUSG00000039838
ENSMUSG00000071078
ENSMUSG00000054850
ENSMUSG00000074785
ENSMUSG00000029386
ENSMUSG00000050945
ENSMUSG00000047721
ENSMUSG00000021384
ENSMUSG00000036641
ENSMUSG00000029223
ENSMUSG00000027792
ENSMUSG00000042401
ENSMUSG00000070394
ENSMUSG00000074896
ENSMUSG00000090061
ENSMUSG00000004891
ENSMUSG00000051851
ENSMUSG00000035713
ENSMUSG00000030657
ENSMUSG00000040272
ENSMUSG00000048668
ENSMUSG00000036242
ENSMUSG00000025268
ENSMUSG00000044006
ENSMUSG00000029560
ENSMUSG00000024925
ENSMUSG00000092417
ENSMUSG00000049336
ENSMUSG00000037568
ENSMUSG00000030493
ENSMUSG00000048424
ENSMUSG00000021196
ENSMUSG00000069135
ENSMUSG00000017969
ENSMUSG00000016918
ENSMUSG00000027737
ENSMUSG00000058833
ENSMUSG00000034810
ENSMUSG00000039676
ENSMUSG00000031398
ENSMUSG00000037306
ENSMUSG00000028063
ENSMUSG00000024958
ENSMUSG00000049100
ENSMUSG00000032332
ENSMUSG00000045968
ENSMUSG00000004393
ENSMUSG00000027134
ENSMUSG00000047959
ENSMUSG00000028706
ENSMUSG00000040532
ENSMUSG00000022580
ENSMUSG00000000202
ENSMUSG00000068922
ENSMUSG00000045294
ENSMUSG00000026043
ENSMUSG00000032985
ENSMUSG00000024875
ENSMUSG00000049866
ENSMUSG00000056629
ENSMUSG00000071604
ENSMUSG00000079480
ENSMUSG00000029073
ENSMUSG00000019820
ENSMUSG00000038622
ENSMUSG00000057329
ENSMUSG00000005583
ENSMUSG00000047067
ENSMUSG00000104283
ENSMUSG00000097792
ENSMUSG00000020083
ENSMUSG00000041633
ENSMUSG00000025001
ENSMUSG00000021448
ENSMUSG00000022354
ENSMUSG00000068101
ENSMUSG00000029862
ENSMUSG00000086477
ENSMUSG00000002731
ENSMUSG00000054716
ENSMUSG00000102331
ENSMUSG00000020163
ENSMUSG00000031561
ENSMUSG00000047515
ENSMUSG00000015944
ENSMUSG00000005034
ENSMUSG00000054021
ENSMUSG00000087445
ENSMUSG00000029600
ENSMUSG00000039109
ENSMUSG00000021018
ENSMUSG00000074024
ENSMUSG00000059895
ENSMUSG00000036078
ENSMUSG00000117975
ENSMUSG00000034987
ENSMUSG00000024501
ENSMUSG00000027297
ENSMUSG00000031458
ENSMUSG00000085555
ENSMUSG00000021010
ENSMUSG00000030782
ENSMUSG00000027954
ENSMUSG00000037843
ENSMUSG00000023832
ENSMUSG00000009687
ENSMUSG00000116506
ENSMUSG00000053128
ENSMUSG00000057530
ENSMUSG00000003363
ENSMUSG00000000915
ENSMUSG00000102205
ENSMUSG00000030218
ENSMUSG00000035357
ENSMUSG00000055818
ENSMUSG00000004961
ENSMUSG00000045251
ENSMUSG00000050708
ENSMUSG00000024292
ENSMUSG00000050856
ENSMUSG00000056310
ENSMUSG00000028062
ENSMUSG00000051527
ENSMUSG00000049555
ENSMUSG00000105504
ENSMUSG00000020843
ENSMUSG00000025246
ENSMUSG00000109006
ENSMUSG00000059518
ENSMUSG00000043670
ENSMUSG00000033233
ENSMUSG00000044894
ENSMUSG00000028978
ENSMUSG00000060240
ENSMUSG00000034487
ENSMUSG00000061111
ENSMUSG00000104913
ENSMUSG00000109780
ENSMUSG00000018507
ENSMUSG00000031871
ENSMUSG00000055067
ENSMUSG00000020649
ENSMUSG00000003657
ENSMUSG00000010609
ENSMUSG00000021974
ENSMUSG00000028971
ENSMUSG00000033177
ENSMUSG00000044876
ENSMUSG00000067369
ENSMUSG00000021820
ENSMUSG00000036718
ENSMUSG00000044912
ENSMUSG00000022178
ENSMUSG00000006589
ENSMUSG00000018451
ENSMUSG00000035513
ENSMUSG00000061762
ENSMUSG00000042340
ENSMUSG00000019362
ENSMUSG00000047793
ENSMUSG00000031285
ENSMUSG00000039307
ENSMUSG00000059554
ENSMUSG00000039680
ENSMUSG00000054723
ENSMUSG00000037788
ENSMUSG00000020287
ENSMUSG00000028150
ENSMUSG00000022770
ENSMUSG00000002633
ENSMUSG00000109353
ENSMUSG00000042604
ENSMUSG00000004044
ENSMUSG00000035268
ENSMUSG00000033282
ENSMUSG00000052302
ENSMUSG00000022217
ENSMUSG00000018672
ENSMUSG00000039246
ENSMUSG00000010376
ENSMUSG00000031298
ENSMUSG00000027071
ENSMUSG00000086291
ENSMUSG00000028364
ENSMUSG00000058246
ENSMUSG00000044252
ENSMUSG00000017344
ENSMUSG00000026279
ENSMUSG00000027983
ENSMUSG00000027890
ENSMUSG00000003438
ENSMUSG00000072082
ENSMUSG00000076441
ENSMUSG00000082226
ENSMUSG00000037493
ENSMUSG00000034932
ENSMUSG00000047842
ENSMUSG00000039497
ENSMUSG00000039529
ENSMUSG00000052415
ENSMUSG00000039831
ENSMUSG00000026220
ENSMUSG00000025225
ENSMUSG00000034194
ENSMUSG00000032578
ENSMUSG00000063882
ENSMUSG00000052364
ENSMUSG00000078794
ENSMUSG00000030075
ENSMUSG00000004945
ENSMUSG00000018042
ENSMUSG00000051343
ENSMUSG00000059842
ENSMUSG00000036214
ENSMUSG00000042688
ENSMUSG00000016757
ENSMUSG00000093803
ENSMUSG00000035407
ENSMUSG00000097787
ENSMUSG00000028013
ENSMUSG00000031853
ENSMUSG00000025352
ENSMUSG00000026857
ENSMUSG00000043421
ENSMUSG00000058420
ENSMUSG00000074264
ENSMUSG00000029559
ENSMUSG00000067818
ENSMUSG00000039670
ENSMUSG00000047617
ENSMUSG00000036206
ENSMUSG00000024944
ENSMUSG00000086965
ENSMUSG00000042854
ENSMUSG00000031610
ENSMUSG00000003228
ENSMUSG00000033706
ENSMUSG00000056708
ENSMUSG00000030905
ENSMUSG00000097908
ENSMUSG00000066894
ENSMUSG00000058571
ENSMUSG00000022048
ENSMUSG00000075410
ENSMUSG00000025384
ENSMUSG00000053038
ENSMUSG00000038304
ENSMUSG00000022391
ENSMUSG00000021611
ENSMUSG00000041828
[truncated: 13,626 more rows]
