# Supplementary material for: Neuronal connectivity, behavioral, and transcriptional alterations associated with the loss of MARK2
Source: FASEB J. Author manuscript; Available in PMC 2026 Jun 16. (PMC13271256; doi:10.1096/fj.202400454R)
Supplement: Table S3 [file NIHMS2167548-supplement-Table_S3.xlsx]

## Sheet: tpm
		WT	WT	WT	WT	KO	KO	KO	KO	KO
NAME	SYMBOL	211208.S1	211208.S2	21162-03.S2	21162-03.S3	211208.S3	211208.S4	21162-03.S4	21162-03.S5	21162-03.S6
ENSMUSG00000000001	Gnai3	44.6632	37.886	42.7135	38.61	42.9382	43.097	46.9535	49.6696	45.5873
ENSMUSG00000000028	Cdc45	1.93809	2.16127	1.55559	1.7882	2.34373	3.08444	2.58091	2.96193	2.40083
ENSMUSG00000000037	Scml2	0.843516	0.902498	0.675621	0.69693	0.583875	0.659003	0.665656	0.553412	0.403519
ENSMUSG00000000056	Narf	45.4509	36.7137	51.3875	45.9184	41.8114	39.2435	48.2049	46.9961	51.842
ENSMUSG00000000058	Cav2	38.2323	27.8061	42.2414	44.992	38.6944	26.93	28.1699	32.0934	32.4409
ENSMUSG00000000078	Klf6	21.8466	21.16	33.231	40.7079	27.1771	21.1632	27.6381	27.7345	34.4795
ENSMUSG00000000085	Scmh1	23.3172	23.2432	21.0838	19.2104	22.9727	22.6177	21.4638	22.0259	20.977
ENSMUSG00000000088	Cox5a	123.944	112.491	135.278	134.215	117.598	117.423	119.135	114.187	116.237
ENSMUSG00000000093	Tbx2	3.41719	4.22925	2.58252	3.61173	4.48082	2.52742	3.70655	2.11538	2.7547
ENSMUSG00000000120	Ngfr	1.85584	2.35597	3.85216	2.74922	2.76389	1.48929	2.2397	2.29437	1.49815
ENSMUSG00000000125	Wnt3	2.53387	4.51624	1.67268	4.34811	7.40696	6.13743	6.44579	4.37343	2.95536
ENSMUSG00000000126	Wnt9a	7.38409	4.66076	7.60416	8.70492	4.93668	2.47762	5.31636	5.06904	8.79911
ENSMUSG00000000127	Fer	9.94984	9.63755	14.2042	14.2595	10.1357	9.94772	15.5531	18.2304	14.9641
ENSMUSG00000000131	Xpo6	19.7488	18.0308	21.718	21.351	18.9733	17.1373	22.3118	22.562	23.5937
ENSMUSG00000000134	Tfe3	14.8253	13.9095	14.7116	13.5093	14.499	12.429	14.2107	13.3666	15.2937
ENSMUSG00000000142	Axin2	15.8255	14.3847	15.5308	16.1942	17.0268	11.2517	15.975	14.9811	17.3462
ENSMUSG00000000148	Brat1	15.3955	15.2998	13.3397	13.2128	15.535	14.9206	14.515	12.2418	14.3671
ENSMUSG00000000149	Gna12	89.5701	108.798	98.3548	110.16	108.137	96.688	117.526	114.828	106.416
ENSMUSG00000000167	Pih1d2	2.06032	2.3089	1.79249	1.0896	1.72612	2.15021	1.84489	2.05556	2.15445
ENSMUSG00000000168	Dlat	109.456	88.3612	112.592	112.66	107.671	105.712	125.28	122.764	121.58
ENSMUSG00000000171	Sdhd	220.631	212.072	216.173	202.586	217.397	231.828	219.439	197.475	203.584
ENSMUSG00000000184	Ccnd2	28.3559	26.4803	44.7968	37.1364	30.2686	27.954	45.5537	46.9816	53.3183
ENSMUSG00000000194	Gpr107	17.5961	17.1851	19.1443	18.651	16.1942	17.3009	20.1386	18.9127	18.1278
ENSMUSG00000000197	Nalcn	21.4722	17.7289	39.0705	35.0408	20.8391	17.5753	33.1971	33.3608	33.9324
ENSMUSG00000000202	Btbd17	16.3041	20.0398	18.1139	18.273	17.8724	14.4929	17.6618	15.7366	15.4243
ENSMUSG00000000223	Drp2	27.7123	24.743	33.5432	32.285	25.3501	23.8728	32.9522	34.2304	34.0511
ENSMUSG00000000247	Lhx2	62.6894	61.1103	75.4032	67.4562	62.5342	70.8455	75.2431	75.3487	74.0115
ENSMUSG00000000253	Gmpr	90.0748	87.1397	81.3748	76.0476	82.0006	91.2893	85.1228	70.9661	79.9578
ENSMUSG00000000266	Mid2	10.5911	9.51659	13.7222	13.9939	9.64374	7.81586	13.0215	13.0746	12.4901
ENSMUSG00000000275	Trim25	3.43852	3.57444	5.04324	4.84256	3.92719	3.98177	4.7409	5.25018	5.14928
ENSMUSG00000000276	Dgke	32.7167	28.2443	46.6606	45.0504	33.6675	28.7597	47.4396	46.9801	48.7087
ENSMUSG00000000278	Scpep1	23.3493	23.5735	21.9351	21.7252	20.9284	21.7639	21.6388	21.0464	18.3573
ENSMUSG00000000282	Mnt	43.2355	40.5125	46.0364	42.6061	41.5723	40.0486	43.0813	42.6933	46.2555
ENSMUSG00000000290	Itgb2	4.64922	4.25619	5.90043	5.52352	7.22044	7.74713	7.7609	7.5397	6.76621
ENSMUSG00000000295	Hddc2	9.17217	12.1374	7.56816	8.22103	10.5408	9.56153	7.96592	7.33332	8.0302
ENSMUSG00000000296	Tpd52l1	60.5746	59.3201	61.7577	58.3398	69.1676	65.9452	61.3545	56.8177	57.7696
ENSMUSG00000000301	Pemt	3.70446	2.65821	3.17905	2.45003	2.39654	2.00363	2.02386	2.24346	2.29369
ENSMUSG00000000303	Cdh1	0.436928	0.512767	3.93706	1.06607	0.694095	0.0400719	1.04733	0.36119	0.687027
ENSMUSG00000000305	Cdh4	6.66445	6.91131	9.11767	9.44546	7.20555	5.80907	8.34316	6.39057	8.32027
ENSMUSG00000000308	Ckmt1	301.698	304.595	322.068	322.96	302.874	261.421	265.338	231.568	242.447
ENSMUSG00000000317	Bcl6b	1.39718	1.94047	1.60484	1.91055	1.95841	1.87281	1.82482	1.5548	1.90119
ENSMUSG00000000325	Arvcf	20.5952	21.897	24.3965	20.312	25.4751	22.3277	24.6123	22.3886	21.5436
ENSMUSG00000000326	Comt	107.187	88.4261	97.9046	93.2105	101.342	94.178	98.1724	96.1012	86.611
ENSMUSG00000000339	Rtca	85.9996	82.0504	78.4913	86.9272	93.0782	80.2376	84.2297	82.6042	89.8444
ENSMUSG00000000340	Dbt	28.4137	24.9499	25.3263	26.4243	28.1133	29.7269	30.2068	33.8016	25.8453
ENSMUSG00000000346	Dazap2	158.916	148.936	129.126	136.967	159.126	155.669	142.292	148.24	144.855
ENSMUSG00000000355	Mcts1	93.6284	79.1253	60.7858	64.1176	91.2959	108.853	68.2708	74.0636	66.9384
ENSMUSG00000000374	Trappc10	42.4142	35.7589	53.7559	51.7481	42.0239	34.2539	56.4986	56.2009	54.4447
ENSMUSG00000000378	Ccm2	42.0853	49.0654	42.5817	43.5139	46.8155	43.5973	38.476	40.7838	41.8187
ENSMUSG00000000384	Tbrg4	33.9573	33.1932	32.9369	31.9276	33.6013	34.7634	31.287	29.7569	31.5801
ENSMUSG00000000399	Ndufa9	157.426	136.878	165.645	161.004	157.331	157.815	156.44	149.74	163.245
ENSMUSG00000000402	Egfl6	4.28674	3.60296	4.49061	5.20391	4.21298	4.47376	4.33064	6.93896	5.06367
ENSMUSG00000000409	Lck	2.52457	1.78629	2.03769	1.66481	1.91279	2.62824	1.7264	1.53097	1.45605
ENSMUSG00000000416	Cttnbp2	70.8272	66.5343	77.7283	66.4964	63.7738	57.9823	80.9506	86.65	79.2696
ENSMUSG00000000420	Galnt1	30.6711	29.4862	33.5616	35.0889	34.7856	31.085	36.9381	40.048	34.2244
ENSMUSG00000000439	Mkrn2	12.4104	11.8474	13.1182	13.4448	11.7037	12.3239	12.4426	13.6115	13.6503
ENSMUSG00000000440	Pparg	1.82728	1.09972	2.16052	2.31179	2.71939	0.806893	1.03643	1.47857	2.47037
ENSMUSG00000000441	Raf1	15.737	11.9134	18.8669	18.9696	15.3876	13.1743	20.6067	21.7221	19.0686
ENSMUSG00000000486	Septin1	4.55686	4.70137	1.86217	1.21017	3.37952	5.5723	2.26357	1.92192	1.54353
ENSMUSG00000000489	Pdgfb	28.9618	27.4893	32.4958	31.3396	25.0888	23.4342	30.6049	28.7287	36.3584
ENSMUSG00000000530	Acvrl1	11.246	13.8748	11.9913	12.0864	12.961	10.6578	15.6313	12.7275	12.5783
ENSMUSG00000000531	Grasp	102.53	105.959	107.054	99.4364	84.1442	93.8532	110.094	109.299	115.101
ENSMUSG00000000532	Acvr1b	112.546	88.5332	128.944	113.588	109.228	108.612	124.153	129.091	124.323
ENSMUSG00000000538	Tom1l2	116.253	115.919	136.989	124.409	119.032	111.701	133.054	125.883	120.849
ENSMUSG00000000552	Zfp385a	75.7287	87.3739	97.1344	97.1643	90.2946	62.3838	79.8413	69.4898	72.7381
ENSMUSG00000000555	Itga5	2.67386	2.15781	2.1486	1.86401	2.49861	1.30045	2.67055	1.96158	1.75183
ENSMUSG00000000560	Gabra2	54.5666	58.8238	163.824	141.089	78.7342	80.2968	65.3152	110.036	55.5131
ENSMUSG00000000561	Wdr77	27.1642	23.4789	22.0219	21.0089	22.6063	24.4587	21.2756	21.5487	22.882
ENSMUSG00000000563	Atp5pb	211.292	201.115	166.877	175.466	202.175	215.348	168.824	171.59	171.805
ENSMUSG00000000567	Sox9	18.076	24.2153	28.3451	32.7833	20.685	18.0408	28.8343	29.2232	37.7269
ENSMUSG00000000568	Hnrnpd	77.3695	68.6431	83.6773	83.1112	77.3776	75.1449	80.1236	83.9713	87.6145
ENSMUSG00000000579	Dynlt1c	0.952426	0.859801	0.790098	0.885278	1.13723	0.970552	0.916015	0.906056	0.772571
ENSMUSG00000000581	C1d	41.671	40.0571	33.6658	34.8389	40.2488	41.9798	32.3096	33.467	35.116
ENSMUSG00000000594	Gm2a	46.1008	50.4917	52.7857	56.6127	52.4916	52.806	55.878	53.2699	54.2254
ENSMUSG00000000600	Krit1	8.86173	8.22282	8.96103	7.91181	9.48589	9.43577	9.64541	10.3302	9.02859
ENSMUSG00000000605	Clcn4	84.9278	83.5905	89.6311	91.7972	87.4415	85.5205	90.9989	93.7855	86.9184
ENSMUSG00000000627	Sema4f	45.6748	42.6993	46.3163	39.979	45.3996	43.4141	50.536	44.3247	44.6802
ENSMUSG00000000628	Hk2	3.98429	3.47591	4.68919	4.85486	3.47286	4.14542	4.63701	4.92268	6.07314
ENSMUSG00000000631	Myo18a	43.6663	45.0897	52.687	51.3254	44.9967	37.5104	56.5731	53.0758	51.801
ENSMUSG00000000632	Sez6	160.98	146.324	188.196	178.038	148.329	154.903	166.434	156.313	176.513
ENSMUSG00000000686	Abhd15	0.52679	0.713338	1.25451	0.459046	0.738395	1.20783	1.40303	1.24421	0.702598
ENSMUSG00000000693	Loxl3	4.16808	3.40997	3.37572	3.23861	4.9092	4.57923	3.58474	4.46079	3.65732
ENSMUSG00000000708	Kat2b	15.3573	16.9035	15.3499	15.5151	19.8763	15.1391	20.3964	20.8274	17.8481
ENSMUSG00000000711	Rab5b	117.836	104.057	150.522	145.356	124.783	114.179	149.35	149.102	149.312
ENSMUSG00000000732	Icosl	10.6847	15.0346	12.7627	8.14211	12.3693	13.9649	14.171	13.0266	12.0247
ENSMUSG00000000738	Spg7	41.9784	46.6811	40.9746	41.6297	46.4608	46.1265	45.4755	40.0405	45.0861
ENSMUSG00000000739	Sult5a1	1.22108	2.04136	1.14104	0.725135	0.887486	1.45171	1.47553	0.907943	1.54924
ENSMUSG00000000740	Rpl13	408.25	496.193	356.296	348.597	429.495	435.302	369.055	371.707	378.341
ENSMUSG00000000743	Chmp1a	118.31	131.01	122.843	111.984	120.43	128.728	122.739	119.232	116.141
ENSMUSG00000000751	Rpa1	42.4566	42.2736	44.5153	37.665	39.5401	43.5385	45.6843	43.242	45.2706
ENSMUSG00000000753	Serpinf1	16.9437	14.99	16.6199	16.0641	17.0998	12.8978	20.5893	19.4592	16.8893
ENSMUSG00000000759	Tubgcp3	20.8295	16.6349	20.2732	17.659	21.2298	17.4775	18.9166	19.9707	17.8799
ENSMUSG00000000766	Oprm1	0.0497327	0.0897922	0.691401	0.450707	0.116183	0.0684169	0.513268	0.440485	0.600464
ENSMUSG00000000776	Polr3d	23.9485	21.1769	22.3547	22.4553	22.9678	23.184	24.6648	23.5681	23.7517
ENSMUSG00000000782	Tcf7	2.51551	3.52583	3.91981	5.39931	3.95898	4.49267	4.18733	3.71334	4.49816
ENSMUSG00000000787	Ddx3x	134.824	119.73	218.697	234.26	148.425	126.083	218.276	231.674	236.159
ENSMUSG00000000791	Il12rb1	1.41186	1.2306	0.451221	0.576967	1.59229	2.23251	1.55598	1.06363	0.656161
ENSMUSG00000000792	Slc5a5	26.4147	27.6661	39.608	37.1617	22.196	20.9705	24.6777	19.9901	27.1761
ENSMUSG00000000794	Kcnn3	5.73679	4.55742	13.5091	10.1448	7.18347	5.55952	10.8482	10.1735	9.98705
ENSMUSG00000000804	Usp32	46.0333	41.4626	76.4809	75.5923	48.8037	42.6242	77.6755	84.8782	77.2756
ENSMUSG00000000805	Car4	82.0344	77.0847	58.1515	65.621	90.0515	100.221	77.6348	67.7664	65.7629
ENSMUSG00000000811	Txnrd3	5.4966	3.62611	6.71268	6.82848	4.87295	3.23147	6.05285	4.5771	6.37136
ENSMUSG00000000823	Zfp512b	50.623	46.3886	40.9196	37.7045	48.5666	42.5521	43.985	44.5511	47.4468
ENSMUSG00000000826	Dnajc5	194.62	183.607	229.99	223.658	193.924	171.822	232.684	230.038	239.651
ENSMUSG00000000827	Tpd52l2	33.2149	36.322	30.4249	29.3071	35.5362	34.3988	31.3307	32.711	32.3717
ENSMUSG00000000838	Fmr1	24.9423	22.6978	29.0485	28.9798	26.9527	23.6317	29.9947	33.8119	30.3296
ENSMUSG00000000861	Bcl11a	34.7065	29.3457	34.0382	34.7905	33.8918	32.8876	35.411	37.3678	38.6227
ENSMUSG00000000869	Il4	44.6285	40.8764	40.675	38.492	50.9878	40.4819	38.0661	40.8741	36.3127
ENSMUSG00000000876	Pxmp4	16.3654	16.5699	17.1175	16.5986	17.4518	16.1275	15.8537	15.196	14.7407
ENSMUSG00000000881	Dlg3	143.356	138.954	150.869	139.416	131.149	134.267	157.182	173.96	158.014
ENSMUSG00000000884	Gnb1l	2.51057	4.70387	3.04881	2.54271	3.18705	2.73695	2.99634	2.82498	2.95274
ENSMUSG00000000901	Mmp11	2.3021	1.29888	2.03733	2.05621	1.68064	1.64947	1.38913	1.44428	1.69679
ENSMUSG00000000902	Smarcb1	28.9821	30.4863	25.9919	23.9463	30.992	31.3879	27.3521	26.4434	26.7769
ENSMUSG00000000915	Hip1r	38.1856	40.6172	39.589	40.4028	41.3597	32.2851	37.3618	33.2287	33.3083
ENSMUSG00000000916	Nsun5	10.8328	11.8689	9.15334	7.77768	12.6751	12.1853	9.00072	9.07528	6.88931
ENSMUSG00000000934	Top1mt	29.151	28.1705	35.7619	33.1423	27.2404	29.0678	34.0651	31.2488	28.7307
ENSMUSG00000000948	Gm38393	3.02688	2.97463	9.70639	10.0698	3.54457	4.18163	8.44436	12.33	12.3721
ENSMUSG00000000957	Mmp14	6.37108	6.20555	9.75512	7.45692	7.80224	5.9046	9.5113	8.81085	9.49066
ENSMUSG00000000958	Slc7a7	3.37606	3.48312	2.76272	2.60569	4.45051	3.81506	3.73315	4.12932	2.81
ENSMUSG00000000959	Oxa1l	39.459	38.8194	36.7562	35.1349	37.5851	34.7496	36.1558	34.5519	36.21
ENSMUSG00000000976	Heatr6	13.8236	14.4186	12.889	11.7855	14.1104	13.3633	14.8845	14.8725	13.3054
ENSMUSG00000001016	Ilf2	32.6563	30.0481	28.4724	28.741	33.5632	29.0528	30.2894	29.1301	29.562
ENSMUSG00000001017	Chtop	153.144	162.111	143.222	147.173	155.636	167.011	156.668	152.561	146.668
ENSMUSG00000001018	Snapin	77.8458	59.403	56.3049	67.5918	76.5767	70.9143	59.91	63.4862	66.8974
ENSMUSG00000001025	S100a6	17.5436	20.0608	14.4532	14.1665	19.5359	19.7099	14.5042	13.7256	16.1737
ENSMUSG00000001029	Icam2	4.6184	3.60072	3.9994	4.09766	4.90421	2.98422	4.4729	3.34681	4.4798
ENSMUSG00000001034	Mapk7	27.1986	23.7734	21.3114	17.2169	27.7536	26.6966	26.5593	23.8483	25.8994
ENSMUSG00000001036	Epn2	114.146	119.851	119.516	109.66	121.06	122.006	148.901	153.218	135.652
ENSMUSG00000001039	B9d1	23.8366	27.4077	27.4539	25.8876	34.8183	34.4026	30.4062	26.8902	27.4765
ENSMUSG00000001052	Sec24b	39.0074	36.1429	40.2725	34.807	38.4052	38.5454	41.8216	42.0078	38.3859
ENSMUSG00000001053	N4bp3	18.6078	25.4618	23.953	21.9604	20.7427	23.7845	22.1944	20.8068	21.9689
ENSMUSG00000001054	Rmnd5b	92.6657	95.0915	83.7133	78.6539	88.6664	88.2093	89.6568	88.1358	88.2889
ENSMUSG00000001056	Nhp2	96.4376	116.183	119.695	115.371	91.4207	84.4472	95.5634	95.661	103.613
ENSMUSG00000001062	Vps9d1	47.8975	50.0666	37.7825	39.0141	48.165	46.7025	38.2447	37.8315	36.4592
ENSMUSG00000001065	Zfp276	12.5042	12.4627	11.0719	10.9592	13.7109	12.5286	13.1625	14.4253	10.0257
ENSMUSG00000001082	Mfsd10	28.7277	26.869	18.8811	19.3046	29.8133	24.6369	18.3924	15.7396	18.6147
ENSMUSG00000001089	Luzp1	38.6792	38.4983	56.0439	57.4663	40.1269	38.2078	68.2568	70.1897	62.5073
ENSMUSG00000001098	Kctd10	23.3547	20.1454	32.6876	28.3539	22.2864	22.2361	34.1979	29.5088	28.8149
ENSMUSG00000001100	Poldip2	100.322	97.0988	91.4789	97.7049	94.8819	87.9864	87.5166	87.3113	91.6715
ENSMUSG00000001103	Sebox	17.0586	16.7272	8.85924	10.8668	14.1542	19.6911	17.1354	19.2769	18.2509
ENSMUSG00000001105	Ift20	125.021	129.426	75.4401	89.4393	120.134	115.742	71.5518	80.3214	78.304
ENSMUSG00000001119	Col6a1	38.4644	49.7995	34.7476	21.7251	32.6177	33.2682	23.2719	10.7499	24.906
ENSMUSG00000001120	Pcbp3	60.2346	55.4224	68.4152	58.1888	56.7962	59.7423	62.2016	50.5337	60.9942
ENSMUSG00000001123	Lgals9	7.94914	10.2998	11.0271	8.73606	9.78768	12.6938	11.9556	9.44268	12.4993
ENSMUSG00000001127	Araf	97.7103	89.973	77.4805	78.8724	97.5875	94.4886	79.4019	77.9009	75.8558
ENSMUSG00000001128	Cfp	38.4506	50.8197	20.8652	14.2049	44.429	46.7724	22.0759	23.7915	16.8734
ENSMUSG00000001134	Uxt	7.31607	6.82473	5.90173	5.95024	5.69715	7.60441	5.9268	7.12787	6.71057
ENSMUSG00000001138	Cnnm3	20.4831	19.6152	20.3242	17.8382	18.9952	16.5588	21.1625	20.0537	20.8554
ENSMUSG00000001143	Lman2l	30.1989	35.1318	33.9376	25.3121	29.9961	30.9591	39.3655	37.1705	27.1007
ENSMUSG00000001150	Mcm3ap	29.0182	30.0817	35.2734	31.3021	28.4657	27.301	36.2579	37.3021	36.038
ENSMUSG00000001151	Pcnt	9.73438	8.55019	14.0546	14.8445	10.0029	6.59019	12.8865	13.2919	13.4079
ENSMUSG00000001156	Mxd1	12.2081	10.5616	11.8589	11.8399	12.2266	9.48582	12.3999	13.6661	13.0925
ENSMUSG00000001157	Gmcl1	19.9143	15.1712	17.1796	14.8268	17.3436	15.1023	16.7848	18.4833	17.9763
ENSMUSG00000001158	Snrnp27	63.4257	64.1323	56.2412	59.0804	57.4388	66.6505	56.4293	57.6218	56.5736
ENSMUSG00000001173	Ocrl	26.2928	23.7738	32.5221	30.7105	27.3455	24.0559	33.4566	32.8541	33.2102
ENSMUSG00000001175	Calm1	2073.17	2050.93	2526.56	2441.37	2022.13	2132.98	2517.34	2641.97	2576.71
ENSMUSG00000001211	Agpat3	114.985	105.956	123.96	129.448	114.832	104.373	135.853	132.957	130.513
ENSMUSG00000001227	Sema6b	154.22	154.862	180.366	177.697	146.23	138.806	188.034	155.18	178.642
ENSMUSG00000001228	Uhrf1	2.01775	1.39791	1.11143	0.981361	1.92935	1.11893	1.31225	1.08059	1.05406
ENSMUSG00000001229	Dpp9	41.9578	40.8297	40.2059	37.6977	42.1928	45.0142	43.1465	41.0169	35.6923
ENSMUSG00000001240	Ramp2	24.7619	28.2018	24.0971	20.9762	21.2154	33.4262	27.7344	23.6655	26.3153
ENSMUSG00000001247	Lsr	3.95653	5.64835	6.53807	4.61836	4.29909	4.5569	6.00403	5.10707	5.4772
ENSMUSG00000001248	Gramd1a	96.0916	94.7359	72.1051	67.7323	96.0319	97.6794	77.0372	72.5965	73.6709
ENSMUSG00000001249	Hpn	1.60816	2.24364	1.05388	0.985198	1.95815	1.51958	0.77875	0.748148	0.465234
ENSMUSG00000001260	Gabrg1	8.78744	7.68065	11.6648	12.305	8.4963	7.12751	9.90956	10.1975	9.96942
ENSMUSG00000001270	Ckb	1332.55	1401.32	1167.09	1280.26	1466.47	1270.74	1189.71	1136.77	1087.81
ENSMUSG00000001280	Sp1	7.28093	7.42448	11.3714	11.5679	8.56683	7.91988	12.5306	13.6545	12.5244
ENSMUSG00000001281	Itgb7	1.29867	0.846713	0.854434	0.603555	1.55065	1.65423	1.15294	0.852028	1.41808
ENSMUSG00000001285	Myg1	36.4588	41.2852	31.4579	27.8839	38.1708	36.1643	33.3733	30.5152	28.7833
ENSMUSG00000001288	Rarg	10.7875	9.90779	9.10458	7.84721	9.77371	7.39865	7.58877	7.11747	8.40217
ENSMUSG00000001289	Pfdn5	250.889	295.213	195.546	194.589	261.775	257.577	197.885	205.537	212.949
ENSMUSG00000001300	Efnb2	21.7197	18.9232	40.4709	29.2258	17.5174	13.6364	24.5561	18.8672	26.9649
ENSMUSG00000001305	Rrp15	14.0679	11.8086	10.7065	9.76406	10.609	10.582	9.98324	10.9663	10.3603
ENSMUSG00000001313	Rnd2	113.784	152.31	125.139	132.32	124.345	109.144	117.288	97.429	106.478
ENSMUSG00000001323	Srr	35.4998	31.4539	49.3079	44.1793	36.4904	33.6431	50.0175	55.9752	53.5804
ENSMUSG00000001334	Fndc5	118.695	135.099	92.7361	124.748	128.895	117.284	121.318	130.947	119.258
ENSMUSG00000001349	Cnn1	1.31481	3.03329	2.03099	0.916583	1.02386	1.00487	1.99409	1.59584	0.820401
ENSMUSG00000001366	Fbxo9	98.0898	89.6551	102.074	107.577	100.207	93.2688	93.6585	86.7836	99.1378
ENSMUSG00000001376	Vps50	21.999	18.0481	21.4604	21.894	21.1593	21.915	22.6766	23.0446	23.6847
ENSMUSG00000001380	Hars	135.33	127.109	139.742	143.363	131.498	115.801	129.643	119.212	141.951
ENSMUSG00000001383	Zmat2	278.958	290.39	276.077	271.922	258.802	258.528	262.647	262.008	279.538
ENSMUSG00000001415	Smg5	44.0729	47.9049	43.6704	40.1778	46.5539	42.871	44.2287	44.7357	42.6593
ENSMUSG00000001416	Cct3	66.0104	70.1834	63.1314	57.9591	64.0294	65.7768	68.3727	63.5231	60.9077
ENSMUSG00000001418	Glmp	19.0289	22.2543	18.1893	18.1376	20.9581	21.0355	16.4142	17.2573	16.5019
ENSMUSG00000001419	Mef2d	140.647	114.037	148.157	134.316	140.072	134.596	165.152	166.056	166.312
ENSMUSG00000001420	Tmem79	1.64712	0.86738	0.812768	1.33962	1.09024	0.944139	0.731147	1.0131	1.58017
ENSMUSG00000001424	Snd1	38.2824	41.0311	40.6362	36.7542	38.051	42.624	44.8018	43.649	44.9867
ENSMUSG00000001435	Col18a1	3.70041	3.54611	5.36429	3.96868	4.20266	3.00217	4.13175	3.93297	3.13306
ENSMUSG00000001436	Slc19a1	10.4143	9.67341	14.6467	13.0201	12.989	8.68293	12.6077	11.0789	12.3493
ENSMUSG00000001440	Kpnb1	91.6463	90.098	125.717	116.34	95.0765	83.9679	130.222	126.171	126.724
ENSMUSG00000001441	Npepps	94.2677	87.3032	105.688	101.194	96.0456	89.3297	103.56	105.38	94.32
ENSMUSG00000001445	Mrpl10	91.8518	84.6091	95.8545	93.4786	84.4104	91.0005	96.919	87.399	95.6065
ENSMUSG00000001467	Cyp51	53.6858	48.7509	62.6744	53.4246	53.6781	48.9877	53.107	54.2319	51.527
ENSMUSG00000001472	Tcf25	394.029	382.051	363.942	384.928	384.384	355.73	370.001	352.069	360.534
ENSMUSG00000001473	Tubb6	8.2827	11.1047	9.75409	7.94648	9.34912	7.52108	10.1017	10.1203	8.0132
ENSMUSG00000001482	Def8	30.2406	33.3981	42.4874	41.2462	32.4105	30.8115	47.2443	44.0648	40.2789
ENSMUSG00000001506	Col1a1	7.61278	8.027	12.1828	9.74374	7.4553	5.3621	13.2805	7.22816	4.29224
ENSMUSG00000001507	Itga3	13.8251	11.7222	18.346	17.47	16.9091	9.75828	16.1267	12.3999	12.7955
ENSMUSG00000001517	Foxm1	1.35457	1.19148	1.2161	1.35592	1.55789	0.7645	1.73447	1.06644	1.13128
ENSMUSG00000001518	Itfg2	9.63204	10.1954	10.9052	9.42417	11.1851	10.4353	11.0453	8.84712	8.69884
ENSMUSG00000001520	Nrip2	21.0649	21.8496	15.3109	16.3536	17.1989	18.2947	16.2927	15.6734	12.0386
ENSMUSG00000001521	Tulp3	11.8516	11.317	8.19527	6.62153	11.1548	10.5555	9.40114	8.21065	7.85688
ENSMUSG00000001524	Gtf2h4	19.1225	17.4806	15.4371	12.6999	16.4036	18.3676	14.6203	14.4257	13.5842
ENSMUSG00000001525	Tubb5	453.103	421.185	558.067	529.058	452.82	429.327	512.757	470.463	495.779
ENSMUSG00000001542	Ell2	9.9844	10.0047	9.27681	11.0855	12.1423	9.38077	9.70801	9.91788	8.98715
ENSMUSG00000001552	Jup	20.2459	23.0144	23.5354	22.5779	23.1554	20.5046	24.9556	24.4593	19.9316
ENSMUSG00000001555	Fkbp10	8.71581	7.68377	9.43136	8.44943	7.44465	7.68127	8.29697	8.56397	9.86561
ENSMUSG00000001569	Nom1	12.101	10.6506	13.1416	13.0689	11.6113	10.3239	13.2463	13.4469	13.5183
ENSMUSG00000001576	Ergic1	42.7449	40.5162	45.9639	45.9125	39.7963	36.5423	45.3794	44.531	48.4886
ENSMUSG00000001627	Ifrd1	24.2223	20.7579	17.1974	17.0286	23.4636	27.0959	16.9232	18.3516	18.8903
ENSMUSG00000001630	Stk38l	20.3127	20.0379	22.1622	21.0979	22.1577	19.681	24.0778	23.0934	22.1472
ENSMUSG00000001632	Brpf1	21.4915	20.5192	22.4964	19.8119	20.9094	22.1169	26.7158	26.3028	24.85
ENSMUSG00000001642	Akr1b3	12.5145	10.2215	12.5315	12.0144	11.9839	10.8216	11.6816	11.3727	10.8429
ENSMUSG00000001663	Gstt1	12.9484	11.9253	15.8261	10.4855	16.0108	14.3944	10.3633	10.8893	11.605
ENSMUSG00000001665	Gstt3	0.728243	0.845255	0.964218	1.4505	1.50685	0.620186	1.38541	0.921441	0.55502
ENSMUSG00000001666	Ddt	27.4052	34.3092	29.42	30.4595	32.8568	31.299	29.2648	26.8681	29.1829
ENSMUSG00000001674	Ddx18	28.7341	25.213	31.1653	28.4477	32.1157	29.2317	30.601	29.846	31.1426
ENSMUSG00000001687	Ubl3	80.9472	80.4047	70.411	75.8366	83.8057	82.274	84.3306	88.0746	82.3922
ENSMUSG00000001700	Gramd3	12.88	12.5169	10.0566	10.1074	13.0881	12.7486	10.8723	11.5118	10.6519
ENSMUSG00000001707	Eef1e1	27.6122	21.6587	25.8128	26.3926	25.8598	24.5923	22.5527	24.1664	22.4668
ENSMUSG00000001729	Akt1	143.134	137.402	154.707	153.905	140.953	134.984	152.26	145.276	156.323
ENSMUSG00000001741	Il16	11.8665	9.31322	8.73993	7.77645	10.9938	14.1457	19.5416	20.0603	16.2103
ENSMUSG00000001750	Tcirg1	13.5463	14.659	10.619	9.20127	16.391	13.8173	9.62675	9.66505	10.5331
ENSMUSG00000001751	Naglu	15.1129	13.4395	13.3566	15.8819	14.1224	11.7917	11.4645	12.5198	13.4694
ENSMUSG00000001755	Coasy	33.3898	33.9812	33.9901	31.1491	34.2629	36.1847	36.8991	32.8046	26.3451
ENSMUSG00000001761	Smo	12.3018	12.293	18.8928	15.3672	14.2863	13.0105	19.4833	16.879	17.191
ENSMUSG00000001763	Tspan33	22.4279	26.359	24.0669	19.47	22.5397	23.3918	24.4877	19.2626	21.0635
ENSMUSG00000001767	Crnkl1	17.0528	16.9432	19.0066	18.3393	16.8097	15.5443	19.8357	23.331	20.2039
ENSMUSG00000001768	Rin2	11.7559	12.9016	11.2937	10.4203	13.2389	16.0506	14.9704	15.1813	10.1467
ENSMUSG00000001773	Folh1	4.73167	7.0255	8.62338	8.85402	7.33047	7.70841	10.6123	11.1756	7.65687
ENSMUSG00000001774	Chordc1	40.7005	45.1158	42.2154	35.4898	47.2236	53.8524	42.8241	46.7428	35.669
ENSMUSG00000001783	Rtcb	132.215	129.568	137.454	132.075	139.047	131.702	136.733	135.605	131.415
ENSMUSG00000001785	Pwp1	28.259	22.8738	27.3873	22.9202	25.8356	21.4315	25.5101	25.35	25.4827
ENSMUSG00000001786	Fbxo7	25.2239	24.1721	19.9979	20.312	24.2657	22.6293	20.8216	23.1238	18.4691
ENSMUSG00000001794	Capns1	215.423	235.625	186.655	181.449	225.958	218.659	193.882	176.509	177.34
ENSMUSG00000001802	Lrp3	65.5681	65.7555	72.755	71.5278	69.4163	62.5912	73.9523	68.3179	69.8935
ENSMUSG00000001827	Folr1	1.6531	2.67049	0.940781	0.424573	15.041	2.15446	1.15863	4.21266	0.635177
ENSMUSG00000001829	Clpb	21.9715	22.3707	27.2136	24.5909	22.4815	19.9115	28.2704	24.2054	23.9786
ENSMUSG00000001833	Septin7	118.182	97.0093	118.174	128.025	120.857	105.441	107.544	117.225	109.49
ENSMUSG00000001844	Zdhhc4	34.1923	32.9459	24.9354	23.8849	31.5601	33.5347	28.2028	23.9803	26.8821
ENSMUSG00000001847	Rac1	191.761	172.47	192.257	217.595	188.995	197.313	226.803	231.681	235.695
ENSMUSG00000001855	Nup214	12.5385	12.3091	15.7993	16.025	12.6255	10.5127	15.9947	16.4688	15.9649
ENSMUSG00000001864	Aif1l	7.33579	6.89085	7.55442	8.29289	8.38348	7.86432	8.15179	8.92654	7.59896
ENSMUSG00000001870	Ltbp1	2.57968	2.27818	2.69507	2.52813	2.89972	2.50305	2.7383	2.64909	2.37248
ENSMUSG00000001891	Ugp2	90.4505	83.7116	82.2826	86.7065	91.5811	92.9284	76.6154	89.0524	95.409
ENSMUSG00000001901	Kcnh6	1.57673	1.62673	3.42142	3.72935	2.05222	1.49771	3.37453	2.39403	3.19395
ENSMUSG00000001909	Trmt1	51.8484	54.073	31.984	31.5493	49.9902	49.3246	34.0796	31.9623	34.8296
ENSMUSG00000001910	Nacc1	105.122	98.0256	112.042	110.968	98.7514	94.6449	117.008	116.44	110.598
ENSMUSG00000001911	Nfix	143.955	138.422	173.988	163.864	143.793	131.052	170.251	167.417	177.545
ENSMUSG00000001918	Slc1a5	3.3524	4.15045	2.68787	2.33703	3.26694	2.67928	2.96559	2.20572	1.69435
ENSMUSG00000001924	Uba1	317.837	285.691	368.992	343.719	311.112	310.4	370.654	357.985	368.506
ENSMUSG00000001930	Vwf	2.87385	4.88549	10.2558	6.81686	3.7783	2.55582	9.36883	6.79504	14.4131
ENSMUSG00000001942	Siae	5.67358	5.51712	5.88188	5.45496	5.63976	5.63992	6.52858	5.98068	5.14271
ENSMUSG00000001943	Vsig2	22.7218	24.7968	24.6469	24.7806	20.7608	17.8751	24.9462	26.7138	29.6031
ENSMUSG00000001946	Esam	21.191	22.5912	19.1665	18.8061	18.1085	20.4578	19.9116	18.5632	20.3558
ENSMUSG00000001948	Spa17	5.08574	3.57089	6.30417	5.64636	6.68859	7.08279	6.52175	4.6713	3.70224
ENSMUSG00000001962	Fam50a	48.7398	45.498	31.8425	31.542	51.9936	46.8636	30.0684	30.0688	34.1892
ENSMUSG00000001964	Emd	40.3354	41.4302	42.9276	41.7353	39.7693	40.3425	41.9244	44.2112	44.2324
ENSMUSG00000001983	Taco1	27.167	24.2641	31.7714	26.9978	28.0871	28.3614	33.9648	33.9598	30.3502
ENSMUSG00000001985	Grik3	23.8983	20.1064	42.6041	35.261	24.2676	16.2801	30.4755	29.393	26.6412
ENSMUSG00000001986	Gria3	79.32	69.1356	85.7129	82.9225	72.4734	68.5451	82.6838	89.2555	87.2438
ENSMUSG00000001988	Npas1	25.9029	27.0413	22.1265	21.5764	21.102	22.538	22.3329	22.158	22.0433
ENSMUSG00000001995	Sipa1l2	25.5398	29.7534	34.1121	28.5972	27.7886	25.1767	45.7723	44.1004	35.9554
ENSMUSG00000001998	Ap4e1	3.89108	3.45749	5.44413	5.05587	4.0168	2.95205	5.73783	5.90631	5.54862
ENSMUSG00000001999	Blvra	20.3446	18.5873	16.0287	16.0623	18.4004	15.7362	16.5384	15.2935	14.9121
ENSMUSG00000002006	Pdzd4	116.286	121.564	128.902	116.966	114.686	107.803	123.315	113.636	129.164
ENSMUSG00000002007	Srpk3	11.8446	12.1832	3.91802	5.00433	13.8857	8.16372	5.49674	4.45065	3.82972
ENSMUSG00000002010	Idh3g	194.301	181.55	169.042	172.539	186.822	182.678	159.821	150.861	160.348
ENSMUSG00000002012	Pnck	168.824	174.282	164.614	117.055	143.452	143.581	124.9	103.637	133.47
ENSMUSG00000002014	Ssr4	46.606	46.7937	32.9717	32.9851	46.1452	47.3022	32.5795	30.1113	30.5227
ENSMUSG00000002015	Bcap31	177.062	163.839	163.43	165.036	175.262	170.809	154.355	157.115	139.207
ENSMUSG00000002017	Fam98a	40.5421	39.0292	31.8758	31.8592	41.1337	43.3022	35.8061	33.6734	32.4978
ENSMUSG00000002028	Kmt2a	26.5069	24.113	47.9702	39.3892	27.8056	23.6835	48.8371	52.2851	49.4031
ENSMUSG00000002031	Ift46	21.5861	21.2865	18.2038	17.2848	20.8408	22.3683	18.3965	18.9074	17.7722
ENSMUSG00000002032	Tmem25	71.3664	65.7178	54.6234	64.6288	77.3871	65.4521	58.2901	54.4106	51.014
ENSMUSG00000002043	Trappc6a	11.9483	17.7122	11.1387	9.20621	11.7528	9.91997	12.8128	8.98598	11.5833
ENSMUSG00000002052	Supt6	103.376	104.486	129.547	117.131	98.3379	95.584	147.811	148.942	143.899
ENSMUSG00000002055	Spag5	6.4319	7.1858	4.6109	3.64156	7.30539	5.76851	6.15183	6.23182	4.3703
ENSMUSG00000002058	Unc119	34.533	38.0286	42.4561	39.1555	36.5418	34.2169	34.0826	28.8748	33.2383
ENSMUSG00000002059	Rab34	40.4729	43.4963	22.6949	25.5275	40.5609	40.3466	28.7897	29.3407	34.5398
ENSMUSG00000002064	Sdf2	95.2424	94.0778	92.6471	86.811	93.8077	98.2379	89.4152	87.0829	89.0439
ENSMUSG00000002068	Ccne1	18.6938	16.4014	16.2357	15.5964	16.5566	15.4921	16.7461	16.3134	16.1474
ENSMUSG00000002083	Bbc3	14.1138	16.5635	12.9841	12.594	13.2767	13.7208	18.1685	17.1675	19.1279
ENSMUSG00000002102	Psmc3	200.464	208.789	191.952	200.404	194.346	205.787	193.453	192.603	207.199
ENSMUSG00000002103	Acp2	49.7507	44.0775	51.0351	52.1445	50.3432	47.1829	58.3748	57.9107	56.3318
ENSMUSG00000002105	Slc39a13	17.6496	17.4894	14.773	14.5644	18.2955	15.7352	14.9221	13.3541	13.4382
ENSMUSG00000002107	Celf2	55.5913	56.0747	67.4216	61.888	52.3374	53.2999	74.2459	81.0048	76.698
ENSMUSG00000002108	Nr1h3	4.29103	6.09752	4.45983	3.15756	4.67809	6.92343	6.13757	5.86511	4.10546
ENSMUSG00000002109	Ddb2	10.1532	11.4078	7.48458	8.35109	12.8324	11.2546	8.8518	8.36738	8.16299
ENSMUSG00000002111	Spi1	3.63365	3.4811	4.23833	4.75603	5.61297	3.87661	5.03637	4.20355	5.20551
ENSMUSG00000002129	Sf3a1	43.3059	42.4402	50.2548	46.1456	45.5108	43.0566	52.5824	52.8502	50.3916
ENSMUSG00000002147	Stat6	6.9462	7.29529	8.08828	8.45039	8.44247	6.78693	7.43638	7.45244	8.10754
ENSMUSG00000002190	Clgn	13.9027	12.5954	11.4536	13.0494	16.2857	11.7487	12.9928	12.9	12.2966
ENSMUSG00000002204	Napsa	1.72803	2.78083	1.04451	0.733266	2.66789	2.13607	1.20062	1.59707	1.30795
ENSMUSG00000002205	Vrk3	11.4683	12.0651	10.7878	11.2795	12.212	11.0615	10.872	11.6011	11.2497
ENSMUSG00000002210	Smg9	27.0463	35.43	26.2679	25.0265	34.7575	26.2902	26.2759	24.0666	25.2231
ENSMUSG00000002221	Paxip1	18.9324	16.2481	19.6069	18.4748	19.5098	19.719	21.2864	20.0487	19.6139
ENSMUSG00000002222	Rmnd5a	64.0831	63.8089	81.8161	80.7209	78.7152	67.8517	94.3625	102.087	88.5867
ENSMUSG00000002227	Mov10	11.2632	13.2568	7.85495	5.51617	11.0912	10.5586	8.21149	6.94524	6.36515
ENSMUSG00000002233	Rhoc	20.0098	27.5417	25.7577	21.01	28.1629	22.9961	28.0448	21.3694	22.682
ENSMUSG00000002249	Tead3	1.63715	1.71977	1.41006	1.59781	2.19741	2.42965	1.84322	0.966685	1.45429
ENSMUSG00000002250	Ppard	13.2986	13.638	12.4076	14.1657	15.7822	11.9769	14.1144	12.4853	11.0528
ENSMUSG00000002257	Def6	2.76739	3.64611	2.34922	2.55491	2.58602	2.46946	2.68927	2.51734	2.31014
ENSMUSG00000002265	Peg3	58.3143	56.1809	114.852	105.8	68.3863	51.2067	106.545	98.7745	102.702
ENSMUSG00000002266	Zim1	2.34799	2.63282	3.24516	2.36049	1.96314	2.42541	3.76858	3.67765	2.97024
ENSMUSG00000002274	Metrn	33.9709	46.9816	41.9964	42.9304	39.2225	36.1134	40.8628	41.2755	40.8626
ENSMUSG00000002279	Lmf1	4.48558	5.32389	4.68741	4.62386	5.02991	4.92313	5.30748	5.1322	4.07166
ENSMUSG00000002280	Ciao3	16.6676	18.3517	15.4446	14.7313	17.1357	17.4364	16.7218	17.9578	15.5641
ENSMUSG00000002289	Angptl4	2.82195	4.84028	3.66163	2.99022	3.90276	4.55504	2.81846	3.63249	1.71151
ENSMUSG00000002297	Dbf4	0.549544	0.413417	0.365491	0.686387	0.684702	0.651003	0.457386	0.405612	0.488631
ENSMUSG00000002307	Daxx	31.5854	29.258	31.5144	28.4743	30.108	31.4691	30.7017	29.6232	30.8804
ENSMUSG00000002308	Cd320	14.28	18.7737	16.1333	13.7726	13.2145	12.2065	14.1239	12.8935	13.2357
ENSMUSG00000002319	Ipo4	39.7647	33.1154	30.2385	28.8846	36.7185	35.2131	29.498	25.9062	28.4603
ENSMUSG00000002320	Tm9sf1	24.0542	22.0404	27.3437	23.8066	24.3548	24.3755	27.9513	26.308	27.0164
ENSMUSG00000002324	Rec8	3.67698	4.17997	2.5945	3.60762	7.06287	3.68451	5.07793	4.14126	4.09155
ENSMUSG00000002325	Irf9	10.2411	9.37917	8.50205	5.45797	12.4132	9.69872	7.83194	8.01897	8.04328
ENSMUSG00000002326	Gmpr2	5.39724	5.6078	5.71541	5.43084	4.75802	5.09006	6.27203	6.76467	5.97611
ENSMUSG00000002329	Mdp1	75.8292	83.6373	65.8846	64.3124	72.6974	78.1142	68.0406	65.7395	65.781
ENSMUSG00000002332	Dhrs1	72.5545	73.0811	68.8633	72.588	76.3249	80.2884	69.6683	65.8011	65.2647
ENSMUSG00000002341	Ncan	87.4677	93.3544	133.667	118.718	90.0928	76.1177	132.2	133.472	125.973
ENSMUSG00000002342	Tmem161a	28.8921	27.9488	23.1414	21.8862	30.7102	31.2883	24.1285	21.0759	22.4278
ENSMUSG00000002343	Armc6	28.8564	30.696	31.3569	31.1357	34.5795	31.6344	29.4938	30.8943	27.5932
ENSMUSG00000002345	Borcs8	57.5864	72.2643	46.1944	46.7882	55.9748	53.3136	48.6771	44.7747	47.3999
ENSMUSG00000002346	Slc25a42	30.5642	33.8203	23.6664	22.1203	32.2986	34.7258	30.3156	27.1792	22.405
ENSMUSG00000002365	Snx9	16.8522	13.9663	15.6475	15.6769	19.3103	16.9759	18.1742	18.7596	16.8796
ENSMUSG00000002372	Ranbp3	48.4408	45.363	43.7931	40.415	45.1855	46.4279	46.2491	41.319	45.4406
ENSMUSG00000002379	Ndufa11	149.705	158.937	96.6841	100.791	142.63	146.53	98.5831	88.3964	99.8978
ENSMUSG00000002393	Nr2f6	18.893	21.5313	23.0783	22.7453	18.7191	14.5623	25.2487	20.6896	26.3364
ENSMUSG00000002395	Use1	82.1901	102.696	82.491	78.9884	92.0623	93.0172	75.6855	78.6885	84.6698
ENSMUSG00000002396	Ocel1	9.94631	10.3195	8.69912	7.14865	8.9017	8.06851	8.80534	8.10639	7.81981
ENSMUSG00000002409	Dyrk1b	25.7322	27.5811	37.4576	34.171	28.1341	27.4083	45.1298	41.4225	41.6857
ENSMUSG00000002413	Braf	32.6116	25.4184	39.6262	39.4986	31.6194	28.481	44.0715	47.5105	47.7519
ENSMUSG00000002416	Ndufb2	12.251	16.381	11.3179	10.3971	16.6577	16.8373	12.2003	12.0145	9.73146
ENSMUSG00000002428	Hltf	16.4099	14.814	17.5236	16.0673	17.759	17.8931	16.513	18.8022	15.3274
ENSMUSG00000002455	Prpf6	65.3567	63.4421	67.4646	67.4039	63.4445	61.6029	72.2758	68.2532	67.5595
ENSMUSG00000002458	Rgs19	36.2958	34.4649	31.5171	31.9875	34.6706	36.5756	32.2229	31.2742	35.481
ENSMUSG00000002459	Rgs20	12.8236	11.0658	15.2692	15.7759	14.6706	11.588	12.3369	14.0026	13.8733
ENSMUSG00000002475	Abhd3	73.6382	67.0952	74.1575	76.7039	78.4936	80.8858	75.8276	73.6147	64.1456
ENSMUSG00000002477	Snrpd1	64.5717	61.633	44.2806	42.8418	63.2519	70.9217	43.3836	46.7538	44.4657
ENSMUSG00000002486	Tchp	6.75445	7.5366	5.10553	5.46208	6.8672	6.6655	5.19899	5.63148	4.99175
ENSMUSG00000002489	Tiam1	42.1461	36.7545	56.5724	48.044	42.4691	27.0336	56.549	57.4762	53.8033
ENSMUSG00000002496	Tsc2	67.9534	63.314	60.1162	57.162	63.6744	61.7123	71.8046	69.4174	64.1302
ENSMUSG00000002504	Slc9a3r2	55.1365	76.0934	57.6742	59.3403	64.5799	67.5384	65.9309	57.3082	50.559
ENSMUSG00000002524	Puf60	107.544	113.766	94.5811	98.4458	113.554	109.556	101.091	93.7735	98.4738
ENSMUSG00000002546	Golga2	73.0727	69.673	69.3383	67.9378	72.2902	66.0173	75.2202	73.3353	70.7054
ENSMUSG00000002550	Uck1	56.519	62.7616	51.0216	50.4917	59.5354	60.43	55.917	55.893	50.0979
ENSMUSG00000002565	Scin	1.06623	0.481267	0.583314	0.557468	1.43225	1.77238	1.3755	2.40025	1.08526
ENSMUSG00000002578	Ikzf4	9.1249	8.23749	10.4799	9.31535	9.22056	8.19849	8.83556	9.15044	10.5092
ENSMUSG00000002580	Mien1	66.8845	73.4219	57.4441	50.5433	68.0009	52.2631	48.2753	48.8137	47.777
ENSMUSG00000002602	Axl	32.4415	29.4657	37.2113	36.7056	33.2095	31.064	40.0291	38.8508	38.7779
ENSMUSG00000002603	Tgfb1	3.7259	4.15076	4.61249	3.86848	4.18545	4.10782	4.46026	4.44687	5.89869
ENSMUSG00000002608	Ccdc97	45.6628	50.8863	54.7565	47.855	50.3506	50.8127	55.3356	50.5098	46.4138
ENSMUSG00000002617	Zfp40	17.925	14.7729	13.5919	12.5581	16.7502	18.198	13.4494	14.007	13.7221
ENSMUSG00000002625	Akap8l	153.443	169.924	74.14	68.8776	155.351	151.133	86.9813	81.1131	69.7765
ENSMUSG00000002633	Shh	2.3165	1.711	3.68674	3.18084	3.01743	1.67387	2.99136	2.23826	2.64119
ENSMUSG00000002635	Pdcd2l	32.5128	26.7885	27.7022	25.0939	33.0343	30.1734	29.8095	26.5113	25.9384
ENSMUSG00000002658	Gtf2f1	153.875	168.121	146.474	148.814	144.986	134.825	139.346	136.219	142.821
ENSMUSG00000002660	Clpp	133.833	165.811	125.706	123.372	124.145	138.178	126.541	108.454	126.088
ENSMUSG00000002661	Alkbh7	42.5338	44.1833	41.6014	43.0553	41.924	35.8028	41.2526	36.1243	31.6297
ENSMUSG00000002668	Dennd1c	1.17352	1.20065	1.02722	0.845359	1.38904	1.07627	0.833471	1.10869	0.72492
ENSMUSG00000002679	Med6	41.296	37.654	33.353	33.8914	37.9442	46.1072	35.4053	36.4538	32.0327
ENSMUSG00000002688	Prkd1	13.513	12.7915	11.296	12.8146	14.4167	14.35	13.8424	17.0887	15.6072
ENSMUSG00000002699	Lcp2	2.42026	1.8612	2.07699	2.59332	2.84799	2.50743	2.62616	2.32889	2.81898
ENSMUSG00000002718	Cse1l	40.2506	33.7016	45.9192	42.3537	39.6313	38.0621	45.7527	45.0495	43.5046
ENSMUSG00000002728	Naa20	39.7005	36.8134	38.5506	38.1675	44.8105	42.9405	35.4132	33.7615	37.6829
ENSMUSG00000002731	Prkra	24.1437	24.5535	29.7344	28.1664	25.9685	23.7697	24.0154	22.1116	24.2392
ENSMUSG00000002732	Fkbp7	6.45982	7.41098	5.26644	3.75274	6.41372	6.78847	5.28691	7.86706	3.77882
ENSMUSG00000002733	Plekha3	53.383	41.208	44.6047	44.0335	49.1674	50.6008	48.9111	55.832	53.0637
ENSMUSG00000002741	Ykt6	105.752	111.671	106.835	95.246	112.965	114.863	104.439	100.566	102.414
ENSMUSG00000002748	Baz1b	34.5538	36.8434	47.465	39.2161	36.0332	30.2017	49.9093	49.1814	43.3502
ENSMUSG00000002763	Pex6	79.0242	95.0078	81.8132	71.1651	80.4374	81.4563	85.8497	75.7899	69.4199
ENSMUSG00000002767	Mrpl2	88.6518	103.623	80.4758	81.9253	80.6068	89.4512	86.4379	77.5612	84.4129
ENSMUSG00000002768	Mea1	87.2451	96.9584	93.0261	93.1574	87.8061	76.536	72.2353	72.5698	77.3565
ENSMUSG00000002771	Grin2d	10.4158	12.4377	14.111	15.3382	12.7063	9.22225	12.8912	10.1204	12.1873
ENSMUSG00000002778	Kdelr1	103.018	101.568	100.597	101.703	104.239	100.936	106.228	101.004	106.362
ENSMUSG00000002781	Tmem143	9.72937	9.95906	9.22546	8.78398	9.7624	8.09416	10.1952	9.70041	8.88233
ENSMUSG00000002797	Ggct	9.44421	10.2262	8.46347	8.45457	9.35571	10.0578	8.84835	7.74009	8.08584
ENSMUSG00000002799	Jag2	30.616	26.3175	31.4251	28.7042	29.5747	29.0262	29.4414	25.7868	27.9731
ENSMUSG00000002803	Btbd6	67.6775	81.2799	78.506	77.4536	69.6706	69.6403	75.0659	75.8102	77.0259
ENSMUSG00000002804	Nudt14	13.6004	14.0967	11.9308	11.9393	15.4156	10.7409	12.9128	9.29473	12.3758
ENSMUSG00000002808	Epdr1	186.018	148.144	159.51	171.702	177.5	190.233	181.788	179.696	164.81
ENSMUSG00000002812	Flii	45.0547	45.8646	47.7453	46.6153	50.4776	42.0848	49.5938	42.3407	42.6517
ENSMUSG00000002814	Top3a	5.99683	5.3744	5.97418	4.81669	5.96926	5.73898	6.53915	5.74763	5.61276
ENSMUSG00000002820	Atg4d	13.0959	14.7034	13.2879	12.9654	15.1171	13.0452	13.0065	12.8338	11.4332
ENSMUSG00000002825	Qtrt1	32.3124	32.4619	20.8623	14.7582	33.7915	39.2961	24.7523	18.7207	17.4063
ENSMUSG00000002831	Plin4	4.4691	13.0694	1.99325	1.86492	5.382	15.9043	10.897	8.90155	1.60835
ENSMUSG00000002833	Hdgfl2	84.7603	87.5804	67.0899	65.8887	86.6354	91.0805	72.4292	68.8529	68.0612
ENSMUSG00000002835	Chaf1a	1.80574	1.69126	1.77821	1.88824	1.53975	1.84241	2.43474	2.62561	2.30698
ENSMUSG00000002844	Adprh	106.124	98.5409	111.889	104.702	98.0356	108.02	113.867	96.1235	105.836
ENSMUSG00000002845	Tmem39a	8.7868	8.63736	7.61597	5.9213	11.0847	9.71511	7.96333	7.14838	7.42906
ENSMUSG00000002846	Timmdc1	42.4571	47.9354	36.9161	33.8149	39.2557	43.2537	36.5492	37.3068	28.9384
ENSMUSG00000002847	Pla1a	1.7906	3.77174	2.10007	2.0111	1.67324	2.46331	2.78193	2.70198	3.24011
ENSMUSG00000002870	Mcm2	2.67196	2.59366	2.9587	2.84409	2.63107	2.71402	3.21385	3.27417	3.40436
ENSMUSG00000002871	Tpra1	23.6218	23.7468	19.1448	21.3774	27.0435	25.707	23.0023	19.7761	18.1087
ENSMUSG00000002881	Nab1	23.7871	22.9699	31.5738	30.3447	29.1972	23.2464	26.8734	28.0336	27.6471
ENSMUSG00000002885	Adgre5	7.81955	9.6042	7.42264	7.75033	7.85384	8.83025	9.03182	8.70046	8.18505
ENSMUSG00000002897	Il17ra	4.08377	3.91573	5.23903	4.5518	4.76475	3.78766	4.45509	4.33224	4.02953
ENSMUSG00000002900	Lamb1	14.6306	13.7535	17.8579	15.3552	15.2724	13.4736	21.2277	20.1932	20.7101
ENSMUSG00000002908	Kcnn1	13.4192	17.7386	17.3188	17.2822	16.5704	14.0254	16.1296	15.1013	15.1452
ENSMUSG00000002910	Arrdc2	25.847	26.9059	13.8818	11.4664	36.3451	52.4573	25.8562	28.9173	12.1884
ENSMUSG00000002944	Cd36	0.835031	1.35688	3.00971	1.70755	1.19646	1.37849	2.14986	1.31483	1.25048
ENSMUSG00000002948	Map2k7	56.9436	54.6569	51.3308	52.1406	57.1621	59.5964	50.913	48.4166	49.6524
ENSMUSG00000002949	Timm44	57.708	61.8453	43.4194	45.1727	56.5252	56.8775	48.0123	43.5437	45.5172
ENSMUSG00000002957	Ap2a2	170.03	165.314	205.916	188.524	157.007	158.011	220.575	201.171	213.899
ENSMUSG00000002963	Pnkp	28.2251	34.7507	21.9739	22.9772	31.949	33.6687	25.2626	23.0929	26.8663
ENSMUSG00000002968	Med25	47.6771	51.1992	37.3496	35.6291	50.6966	49.8765	42.1411	41.3771	43.4712
ENSMUSG00000002980	Bcam	16.3679	20.4158	21.8095	20.5562	20.1989	13.9801	21.1729	17.0424	19.9974
ENSMUSG00000002981	Clptm1	102.597	91.7182	113.177	112.982	110.037	102.388	115.648	104.647	113.008
ENSMUSG00000002983	Relb	9.72247	9.00914	7.41647	8.06876	8.60455	6.51064	9.24803	6.68245	9.04202
ENSMUSG00000002984	Tomm40	55.6199	60.085	52.0788	55.9073	61.2439	58.0773	50.8923	47.5109	50.5325
ENSMUSG00000002985	Apoe	2623.11	3030.77	2993.78	2776.31	2853.26	2913.16	3126.87	2860.13	3047.77
ENSMUSG00000002996	Hbp1	9.75435	8.74721	10.0951	10.8212	10.72	9.59985	11.393	12.0742	11.9201
ENSMUSG00000002997	Prkar2b	38.8538	33.2473	47.8169	48.602	39.0687	30.4645	37.4575	37.9674	36.8469
ENSMUSG00000003031	Cdkn1b	44.7381	38.6037	44.2856	40.3699	51.9395	48.9629	50.5147	51.3813	47.8312
ENSMUSG00000003032	Klf4	6.88237	9.58584	8.80873	8.68183	10.2901	9.43796	9.25241	10.4886	13.2881
ENSMUSG00000003033	Ap1m1	80.2793	74.9651	71.2633	65.1096	84.1676	77.8286	78.0275	69.7139	67.2892
ENSMUSG00000003037	Rab8a	30.0759	31.239	31.8741	28.5312	28.4241	28.0144	29.7826	28.5555	28.4776
ENSMUSG00000003038	Hmgn2	81.8343	79.4769	56.8996	63.2406	80.804	67.745	65.2733	71.2663	68.072
ENSMUSG00000003039	Fam32a	69.805	60.8067	76.0398	77.5443	68.8726	66.4728	77.958	86.8785	82.5758
ENSMUSG00000003062	Stard3nl	26.9085	26.9334	24.164	21.122	27.9795	27.0351	23.5722	23.9805	20.903
ENSMUSG00000003068	Stk11	57.9916	68.4631	63.5171	62.9985	63.977	58.1882	66.1858	63.1512	61.972
ENSMUSG00000003070	Efna2	14.9114	14.6465	16.9011	15.8869	15.8621	13.9337	16.298	14.8961	17.485
ENSMUSG00000003072	Atp5d	332.843	401.91	296.702	293.527	329.723	313.15	275.179	240.541	261.251
ENSMUSG00000003099	Ppp5c	157.472	121.964	148.318	150.427	151.617	134.018	153.776	138.552	150.882
ENSMUSG00000003119	Cdk12	5.0772	6.09074	10.1237	8.44475	6.14548	5.32834	10.0738	11.1165	10.6012
ENSMUSG00000003123	Lipe	5.53443	7.9694	5.40217	5.20736	6.56775	6.50821	6.91795	5.6537	5.66302
ENSMUSG00000003131	Pafah1b2	82.3726	77.3301	95.5213	98.7683	82.4187	79.471	95.9944	99.133	98.8571
ENSMUSG00000003134	Tbc1d8	9.9563	9.64233	14.2796	13.4295	11.7634	7.48689	10.9981	10.0234	10.7325
ENSMUSG00000003135	Cnot11	28.9408	30.7035	29.686	32.0104	32.1014	31.2448	31.712	31.6207	30.8731
ENSMUSG00000003153	Slc2a3	77.7611	73.3364	92.5919	76.1504	72.0975	71.9747	85.9759	75.8202	83.5109
ENSMUSG00000003154	Foxj2	25.7944	24.467	26.2552	23.9237	27.8068	24.5482	27.9778	26.6429	28.698
ENSMUSG00000003161	Sri	48.4799	47.4463	41.4626	41.1472	46.4572	46.2755	41.7966	42.9997	42.075
ENSMUSG00000003166	Dgcr2	43.2772	45.4657	42.5549	40.3548	41.8306	40.7606	44.8935	43.3073	42.3506
ENSMUSG00000003184	Irf3	30.2505	38.3159	17.4296	14.8145	32.1201	30.0334	19.4848	17.862	15.0315
ENSMUSG00000003190	Bcl2l12	3.03417	2.46518	1.87476	2.2562	2.92982	2.96824	1.68356	1.97075	2.44227
ENSMUSG00000003198	Zfp959	8.81695	10.0231	5.46465	6.88635	6.78961	9.80834	6.95785	7.95383	6.46428
ENSMUSG00000003199	Mpnd	119.304	141.436	103.618	116.534	117.966	112.518	109.053	106.129	104.148
ENSMUSG00000003200	Sh3gl1	38.1599	39.2363	27.1836	26.0462	41.2853	46.6267	36.1346	36.5413	32.0436
ENSMUSG00000003208	Yju2	6.81493	7.06225	5.3362	5.48174	6.25523	5.62145	5.58481	6.2146	6.00104
ENSMUSG00000003226	Ranbp2	28.1509	25.6747	51.6185	48.6102	29.2517	27.0839	52.1928	58.1276	51.991
ENSMUSG00000003228	Grk5	5.58052	7.08362	8.97033	9.24196	5.92949	5.11806	9.11017	9.11598	7.11087
ENSMUSG00000003233	Dvl3	31.708	27.5829	35.9761	34.2542	32.4268	26.707	38.3014	33.6897	34.9124
ENSMUSG00000003234	Abcf3	73.3573	65.564	70.8872	69.6603	74.2181	70.7295	73.229	67.3609	68.7958
ENSMUSG00000003235	Eif2b5	73.2401	75.5031	73.3609	69.9019	70.9587	67.5944	71.4828	71.8495	75.3395
ENSMUSG00000003269	Cyth2	81.6227	78.8694	73.3617	70.2063	81.7482	80.1257	74.8971	74.8113	76.4603
ENSMUSG00000003271	Sult2b1	12.0416	10.5965	11.2022	10.546	9.78677	8.12039	7.31036	8.42473	8.92164
ENSMUSG00000003273	Car11	298.22	336.662	216.439	225.763	306.891	321.374	207.756	215.977	205.99
ENSMUSG00000003279	Dlgap1	113.532	103.57	146.331	150.075	107.323	100.138	152.044	163.124	174.538
ENSMUSG00000003282	Plag1	0.77708	0.446414	1.47923	1.21477	0.506104	0.388735	1.30137	1.9188	1.37528
ENSMUSG00000003283	Hck	3.43911	2.75969	3.19729	3.39644	3.21371	5.34446	3.62568	3.49731	3.64804
ENSMUSG00000003299	Mrpl4	67.2788	76.1093	47.7752	47.4872	62.3698	64.1546	56.1869	48.2936	48.3746
ENSMUSG00000003308	Keap1	48.5893	51.8602	57.4927	53.1099	49.1056	45.4219	54.7814	52.2264	53.9033
ENSMUSG00000003309	Ap1m2	0.636467	1.03423	2.13017	2.26285	1.24898	0.175117	0.932329	0.338234	0.750588
ENSMUSG00000003316	Glg1	82.3081	83.9222	174.355	164.041	77.5457	70.084	174.378	176.077	175.042
ENSMUSG00000003344	Btbd2	94.1851	106.257	98.0826	93.9423	91.3452	94.9667	98.5956	87.1059	92.9206
ENSMUSG00000003345	Csnk1g2	119.332	135.862	111.63	117.825	120.781	125.099	124.51	126.573	123.303
ENSMUSG00000003346	Abhd17a	294.673	309.633	268.068	272.787	282.241	261.604	273.707	252.946	271.11
ENSMUSG00000003348	Mob3a	13.2661	10.9225	13.282	12.8874	13.1427	9.06868	11.6548	10.6256	11.0713
ENSMUSG00000003352	Cacnb3	196.213	213.753	207.552	183.306	176.46	187.768	197.645	191.811	201.232
ENSMUSG00000003354	Ccdc65	13.2431	12.5892	15.8075	14.7574	12.0002	10.1214	11.0891	9.71535	10.5357
ENSMUSG00000003360	Ddx23	48.928	58.7963	52.5503	51.2863	54.7755	50.258	57.1882	53.9732	50.0525
ENSMUSG00000003363	Pld3	594.836	478.371	640.191	634.519	499.965	487.809	546.338	516.417	602.147
ENSMUSG00000003378	Grik5	215.551	248.908	220.542	198.737	186.969	196.695	232.459	212.128	236.71
ENSMUSG00000003380	Rabac1	313.358	322.33	337.426	315.232	312.072	292.083	304.669	270.569	305.006
ENSMUSG00000003382	Etv3	9.7455	9.81623	12.3096	11.1196	11.3789	10.3116	13.6385	12.2325	12.7917
ENSMUSG00000003402	Prkcsh	73.0215	92.7607	71.3464	61.2359	76.4484	79.7467	68.4176	64.1235	65.0282
ENSMUSG00000003410	Elavl3	162.636	168.894	172.8	172.685	166.315	155.889	172.97	168.565	166.945
ENSMUSG00000003411	Rab3b	57.2217	50.8377	69.4102	59.4603	45.7872	34.8478	40.2529	39.4804	42.6757
ENSMUSG00000003418	St8sia6	2.21651	1.48306	1.86633	2.09054	2.04687	2.03282	3.33367	3.84936	2.95807
ENSMUSG00000003420	Fcgrt	32.8014	36.0487	35.7372	36.0563	37.4926	32.9606	34.565	33.2909	31.7685
ENSMUSG00000003421	Nosip	58.6705	60.0524	55.3106	51.2003	64.0294	56.4922	57.1246	50.1947	52.4679
ENSMUSG00000003423	Pih1d1	39.6733	46.2648	39.9897	36.2096	39.4769	38.0188	36.2975	35.7523	38.3363
ENSMUSG00000003429	Rps11	484.263	582.125	492.39	455.329	533.918	538	509.046	471.342	485.642
ENSMUSG00000003435	Supt5	96.4928	93.494	101.225	93.5652	100.99	96.128	104.95	100.706	100.607
ENSMUSG00000003436	Dll3	1.89332	1.8358	2.27471	1.61319	1.83476	1.73642	2.33454	1.65622	2.95344
ENSMUSG00000003437	Paf1	76.8478	85.4846	62.3168	61.7176	80.2851	82.5812	65.5281	62.4697	68.5529
ENSMUSG00000003438	Timm50	39.9106	51.2206	38.953	37.6851	45.2965	41.52	35.2504	30.117	33.6191
ENSMUSG00000003444	Med29	23.5577	28.872	25.7058	24.9059	22.3053	24.4671	23.0611	24.4118	22.9543
ENSMUSG00000003452	Bicd1	4.59234	4.12595	7.21787	6.99835	5.0623	4.27872	7.06349	7.58742	7.1546
ENSMUSG00000003458	Ncstn	56.7124	43.7535	54.856	53.6253	54.2169	56.1163	55.5039	57.9491	59.1788
ENSMUSG00000003464	Pex19	81.2499	64.1738	74.4196	73.9148	71.2743	67.4541	77.888	71.7006	76.6641
ENSMUSG00000003469	Phyhip	803.18	836.047	767.887	715.945	709.723	733.155	795.212	811.605	843.891
ENSMUSG00000003476	Crhr2	1.17215	1.30505	1.85086	1.28017	2.0446	1.54084	0.702416	1.5688	1.18484
ENSMUSG00000003477	Inmt	1.37397	1.35311	1.02904	3.65717	2.91801	1.94744	2.99405	2.65513	2.94606
ENSMUSG00000003500	Impdh1	52.9659	51.7036	58.9805	59.0019	51.1386	43.0122	50.5775	47.2167	50.664
ENSMUSG00000003518	Dusp3	91.2177	86.7394	109.189	116.14	96.5672	76.0245	106.609	113.847	112.087
ENSMUSG00000003526	Prodh	17.122	21.7044	12.4192	12.5079	19.6645	18.9236	17.3739	17.3445	12.3933
ENSMUSG00000003527	Ess2	27.349	25.9685	25.1726	25.5855	27.94	27.7684	27.7397	25.2691	27.9582
ENSMUSG00000003528	Slc25a1	66.8632	66.6135	57.1581	54.2088	60.3235	58.5271	55.5888	57.5306	55.3893
ENSMUSG00000003531	Dgcr6	57.1098	69.2648	58.2258	58.1553	54.5555	53.9735	53.9408	48.2302	53.7279
ENSMUSG00000003534	Ddr1	68.2356	68.7043	58.8451	65.7789	78.9023	70.3362	80.7221	73.6116	77.0147
ENSMUSG00000003541	Ier3	12.7226	12.921	14.1936	14.9052	16.5122	8.26501	11.1773	7.72099	24.5102
ENSMUSG00000003545	Fosb	7.71489	11.415	8.88435	4.82032	10.5596	12.6831	9.7409	8.56266	7.53239
ENSMUSG00000003546	Klc4	37.0779	38.8609	36.9275	31.6505	45.1757	34.4678	33.813	32.3188	29.7929
ENSMUSG00000003549	Ercc1	22.484	21.0513	14.984	14.465	21.8508	23.272	16.2112	15.7417	15.6568
ENSMUSG00000003559	As3mt	11.1374	11.7393	10.0917	10.5401	10.2912	9.1302	10.44	11.4993	9.22445
ENSMUSG00000003573	Homer3	46.8836	40.9605	34.0718	34.4656	47.0138	60.3681	65.5287	65.3492	60.3893
ENSMUSG00000003575	Crtc1	94.7066	83.6246	91.3819	77.5471	84.6248	93.3655	107.876	108.645	100.287
ENSMUSG00000003581	Rnf215	46.3811	52.8635	40.0641	35.3919	50.7043	44.9189	39.0502	34.154	37.5108
ENSMUSG00000003585	Sec14l2	81.0807	77.0045	65.9992	64.8308	73.4755	84.454	72.7038	72.5543	77.1367
ENSMUSG00000003604	Aven	6.59376	6.09681	4.93838	5.23741	6.6844	7.40339	7.58341	6.08789	5.85728
ENSMUSG00000003617	Cp	3.88587	6.52557	8.00337	4.89355	4.45114	3.16147	7.30307	6.18032	4.77503
ENSMUSG00000003623	Crot	19.6701	19.2451	18.5211	18.411	20.0239	23.1798	22.3895	22.7101	19.5828
ENSMUSG00000003644	Rps6ka1	13.2358	12.1181	12.5186	13.8404	12.8507	9.38397	14.1569	13.3304	13.4951
ENSMUSG00000003657	Calb2	59.6227	87.361	78.7569	62.8262	70.8224	56.0487	75.6576	53.3498	68.0597
ENSMUSG00000003660	Snrnp200	45.8795	44.1866	74.4106	69.1881	47.3867	43.0385	78.49	79.883	79.2032
ENSMUSG00000003662	Ciao1	58.4487	55.1911	56.8432	53.0351	58.707	56.8155	57.1068	57.5819	52.9033
ENSMUSG00000003665	Has1	0.840453	0.598987	1.59434	1.54184	0.744034	0.446254	1.03086	1.14924	0.844588
ENSMUSG00000003680	Taf6l	10.357	8.45077	9.64015	8.27537	8.07759	8.11045	8.80583	7.17397	8.36642
ENSMUSG00000003721	Insig2	55.8754	50.1297	57.2147	54.0354	63.4517	60.9555	57.7028	57.9666	57.5211
ENSMUSG00000003731	Kpna6	50.3117	43.3811	70.9574	68.8218	50.1781	41.4844	65.7731	64.834	63.5291
ENSMUSG00000003746	Man1a	27.7392	23.0779	26.4859	31.5843	23.9079	27.7014	29.2842	37.003	33.354
ENSMUSG00000003752	Itpkc	3.17644	3.14062	4.49777	3.87514	2.47354	2.21958	4.10411	4.01912	4.20467
ENSMUSG00000003762	Coq8b	12.7009	15.6644	11.3478	9.15336	12.604	15.0608	13.0782	10.3303	10.9297
ENSMUSG00000003778	Brd8	19.6035	17.6292	19.8975	19.8767	19.8994	18.5306	20.6242	20.1763	20.656
ENSMUSG00000003779	Kif20a	1.70458	1.78835	1.58934	1.44523	2.32472	2.36611	1.62578	1.52336	1.42294
ENSMUSG00000003808	Farsa	37.6537	33.6737	26.939	26.4028	36.3793	38.0068	31.6691	31.5948	29.0099
ENSMUSG00000003809	Gcdh	45.7901	46.1847	36.2815	32.3766	45.7048	47.8521	38.2682	36.5073	34.9244
ENSMUSG00000003810	Mast2	52.4394	60.6763	64.8309	62.0183	57.1232	47.3194	64.2943	63.6871	60.2775
ENSMUSG00000003812	Dnase2a	3.22639	3.2474	3.30345	3.17989	3.1882	3.36715	3.11128	3.21894	3.41545
ENSMUSG00000003813	Rad23a	58.7067	52.7173	65.887	68.1195	62.6132	58.678	62.894	58.9801	67.1991
ENSMUSG00000003814	Calr	540.222	837.301	565.076	479.011	665.565	753.648	648.387	597.2	486.762
ENSMUSG00000003824	Syce2	12.6938	11.3676	9.62106	8.49516	9.29966	16.2985	10.8186	10.2536	11.1204
ENSMUSG00000003847	Nfat5	17.6601	15.8052	26.6022	23.1746	17.468	16.027	26.1026	26.7308	27.1264
ENSMUSG00000003848	Nob1	37.7802	33.9507	32.5891	26.7771	37.9291	35.3854	32.332	30.974	29.9733
ENSMUSG00000003849	Nqo1	8.36465	6.6218	6.8249	6.90772	8.53794	7.08134	7.02617	9.87815	7.08218
ENSMUSG00000003863	Ppfia3	96.1935	97.9161	112.479	107.326	98.4948	93.2803	116.324	107.578	116.593
ENSMUSG00000003865	Gys1	14.4807	15.3705	14.8693	15.7387	15.6764	12.9362	14.1988	14.0454	13.358
ENSMUSG00000003868	Ruvbl2	37.9455	35.4364	33.3319	28.7571	36.8099	36.6956	32.6023	30.6604	29.74
ENSMUSG00000003872	Lin7b	81.8254	75.9642	61.1231	61.7086	67.91	66.1493	66.2161	67.5126	66.4333
ENSMUSG00000003873	Bax	63.1508	70.7465	59.7441	51.2728	67.6622	61.5227	60.8773	52.6384	52.626
ENSMUSG00000003923	Tfam	27.4243	28.0501	27.8939	26.307	29.1196	27.96	26.7157	27.3078	28.3232
ENSMUSG00000003929	Zfp81	14.8343	13.0462	16.216	14.8759	15.4573	13.8749	17.4028	18.7697	17.6693
ENSMUSG00000003934	Efnb3	200.667	212.61	214.665	180.815	200.188	196.706	217.392	185.48	193.151
ENSMUSG00000003948	Mmd	328.266	322.339	285.233	261.406	298.355	369.086	318.793	333.62	323.216
ENSMUSG00000003949	Hlf	83.7273	86.8185	108.094	126.12	100.602	73.9904	102.515	108.309	85.1684
ENSMUSG00000003955	Fam162a	113.562	133.083	95.6397	96.541	128.53	133.909	102.072	100.791	93.0856
ENSMUSG00000003970	Rpl8	734.257	902.34	690.794	687.479	795.931	747.182	715.282	686.588	716.659
ENSMUSG00000003974	Grm3	39.5244	34.5564	64.3949	59.4934	41.0378	38.8339	52.8958	61.2671	50.2812
ENSMUSG00000003992	Ssbp2	21.6995	21.4419	30.5167	24.0082	22.1483	21.9442	24.8806	24.3401	24.3577
ENSMUSG00000004018	Fancl	8.17895	5.5109	5.85928	5.53646	4.70758	6.63144	6.11675	6.33424	5.75799
ENSMUSG00000004031	Brinp2	38.3197	30.3538	45.6475	44.3054	39.6426	40.4753	45.8539	44.1765	46.1238
ENSMUSG00000004032	Gstm5	301.809	316.785	273.846	279.404	305.701	311.648	278.112	297.416	289.534
ENSMUSG00000004035	Gstm7	61.4157	63.2185	36.5079	40.7258	69.2885	69.2628	63.1682	66.7054	54.6083
ENSMUSG00000004040	Stat3	17.2433	19.2023	18.3081	16.9051	18.7791	18.123	21.4262	21.1066	18.5657
ENSMUSG00000004043	Stat5a	0.644409	0.733497	0.605909	0.800805	1.17817	1.05353	1.13798	1.29041	0.566425
ENSMUSG00000004044	Cavin1	17.216	23.1869	31.0116	23.1877	18.0661	14.7162	29.1587	25.5948	24.4987
ENSMUSG00000004054	Map3k11	19.4255	20.1647	20.8477	20.6777	20.448	21.4456	23.8391	20.4153	22.4053
ENSMUSG00000004056	Akt2	43.0754	52.3965	45.8022	43.0407	48.7636	50.9949	49.1707	54.5266	43.1548
ENSMUSG00000004069	Dnaja3	63.0409	58.5242	62.4734	58.442	59.1001	60.1123	61.0579	63.1959	60.2753
ENSMUSG00000004070	Hmox2	87.9812	88.5392	92.5528	90.241	90.8912	83.8317	100.117	96.0761	94.9684
ENSMUSG00000004071	Cdip1	93.2135	92.7991	89.4366	86.4991	93.2467	91.8986	98.1604	91.9006	95.1749
ENSMUSG00000004085	Map3k20	2.49445	1.91497	2.89242	3.39573	3.02842	1.99951	3.72724	3.89681	4.20245
ENSMUSG00000004096	Cwc15	132.555	143.207	103.624	113.691	136.349	142.221	113.926	114.701	108.159
ENSMUSG00000004098	Col5a3	3.43406	3.17959	1.0579	1.24814	3.09928	4.46849	1.93477	1.49046	1.73069
ENSMUSG00000004099	Dnmt1	25.1405	23.5271	32.2646	29.6318	26.3028	21.3427	32.3788	27.9298	28.9819
ENSMUSG00000004100	Ppan	22.1114	22.0788	14.5463	13.7442	20.8021	19.2261	15.7197	14.235	14.7716
ENSMUSG00000004105	Angptl2	1.65324	1.83687	2.84843	3.56834	2.64412	1.02054	2.56146	1.91483	2.05322
ENSMUSG00000004110	Cacna1e	44.9244	43.0942	63.5499	52.1872	43.7419	49.7091	73.7343	78.9528	69.5192
ENSMUSG00000004113	Cacna1b	40.5451	35.6402	63.0545	56.5859	40.5363	37.9593	66.6013	60.7596	61.6129
ENSMUSG00000004127	Trmt10a	2.80633	2.94056	2.61903	3.03934	2.83313	2.50482	2.43581	2.66312	2.51872
ENSMUSG00000004151	Etv1	33.6391	37.9121	44.5172	40.258	29.454	30.3689	34.8585	30.5133	34.9118
ENSMUSG00000004187	Kifc2	462.778	428.921	417.712	434.296	468.686	443.678	401	397.295	418.154
ENSMUSG00000004207	Psap	2180.51	2119.74	2324.85	2202.07	2196.45	2141.89	2231.91	2037.02	2145.56
ENSMUSG00000004221	Ikbkg	15.303	15.016	20.5426	19.4465	14.5764	13.289	20.5756	20.3418	21.0485
ENSMUSG00000004233	Wars2	3.15943	3.42867	4.94961	3.77239	2.85814	2.7743	4.36401	5.65619	4.56775
ENSMUSG00000004263	Atn1	17.5956	20.1202	15.3013	14.7801	19.1624	18.6476	14.4929	13.5194	15.1024
ENSMUSG00000004264	Phb2	70.3079	71.671	71.0748	69.7727	69.7685	67.5871	70.7219	68.2073	73.925
ENSMUSG00000004266	Ptpn6	3.99416	5.27981	3.9663	4.3258	4.73213	5.10226	4.36914	4.46418	6.2484
ENSMUSG00000004267	Eno2	736.241	702.641	711.357	725.474	707.635	662.566	686.415	641.295	658.023
ENSMUSG00000004268	Emg1	22.22	27.4595	19.9942	17.5354	25.118	26.9077	23.4996	21.7058	19.8197
ENSMUSG00000004270	Lpcat3	19.8138	17.1692	17.35	17.3511	19.4296	18.1158	20.5222	21.9907	18.7853
ENSMUSG00000004285	Atp6v1f	299.118	361	289.543	290.568	291.285	315.712	293.678	245.004	273.767
ENSMUSG00000004317	Clcn5	2.07669	2.39461	4.24122	4.53777	2.65811	1.80856	4.09014	3.83323	3.77304
ENSMUSG00000004319	Clcn3	30.7661	27.5944	45.5956	47.4658	31.8565	27.2179	46.6688	48.1881	48.8935
ENSMUSG00000004328	Hif3a	6.31421	8.38889	4.84613	3.65431	7.23631	9.77904	9.24144	8.63501	3.62952
ENSMUSG00000004347	Pde1c	0.944714	1.09902	2.11123	1.91464	1.27414	0.928949	1.97788	1.51245	1.69003
ENSMUSG00000004356	Utp20	8.83741	7.69492	13.6714	11.1877	8.89908	8.15895	12.7993	13.6299	12.0385
ENSMUSG00000004360	9330159F19Rik	72.9817	65.8529	50.3009	46.1664	67.9394	75.7055	55.6549	60.6502	47.2899
ENSMUSG00000004364	Cul3	99.8639	83.0805	110.97	112.246	102.363	97.3428	107.045	119.774	117.275
ENSMUSG00000004366	Sst	1063.84	1330.47	1224.57	992.055	905.011	992.708	999.77	872.033	975.521
ENSMUSG00000004383	Large1	76.7231	75.188	92.479	89.5383	68.3463	72.4101	94.7465	94.4521	102.311
ENSMUSG00000004393	Ddx56	46.7081	41.7383	48.1814	46.4769	36.2003	36.9038	45.3895	41.1833	46.7444
ENSMUSG00000004394	Tmed4	125.893	139.909	120.385	107.593	137.706	140.37	128.12	118.71	119.393
ENSMUSG00000004415	Col26a1	2.19992	2.44937	2.06411	1.87442	2.92372	1.61409	1.61128	1.05362	1.0707
ENSMUSG00000004446	Bid	9.17625	12.0954	11.2759	10.086	10.3634	11.1522	11.9949	10.3712	11.0334
ENSMUSG00000004451	Ralb	12.1613	13.8696	13.1082	15.5146	12.8795	12.715	14.6025	13.4283	14.5468
ENSMUSG00000004455	Ppp1cc	134.596	118.713	101.19	104.124	135.919	129.009	119.7	125.243	115.082
ENSMUSG00000004460	Dnajb11	64.9083	83.6844	57.9707	57.4332	70.9267	80.3729	67.069	64.1448	59.7223
ENSMUSG00000004462	Tbccd1	7.8627	7.48804	8.06737	7.75007	7.42811	8.95444	8.97481	8.57112	7.60174
ENSMUSG00000004473	Clec11a	6.77801	7.63341	6.18527	5.23973	6.71004	8.37047	6.56854	6.06276	5.12538
ENSMUSG00000004500	Zfp324	8.45265	7.85727	10.6222	9.07217	7.15572	7.82892	10.4482	9.98208	11.021
ENSMUSG00000004508	Gab2	12.1829	12.9871	19.3695	17.144	13.4433	11.7379	17.3887	14.7699	16.1577
ENSMUSG00000004530	Coro1c	26.4703	26.7523	28.6328	28.5157	26.7259	25.756	33.5701	33.5189	32.5753
ENSMUSG00000004535	Tax1bp1	52.5481	51.1395	55.1133	55.3322	53.3845	53.6419	54.6606	55.0521	53.2229
ENSMUSG00000004558	Ndrg2	747.69	808.495	815.534	862.5	810.837	802.92	779.61	780.569	743.591
ENSMUSG00000004561	Mettl17	25.9252	25.9943	17.0555	14.7392	27.8012	25.762	21.1838	19.2911	17.1032
ENSMUSG00000004562	Arhgef40	7.88529	8.1279	8.91447	8.96458	9.13404	7.05501	9.96155	7.84354	8.80221
ENSMUSG00000004565	Pnpla6	25.7387	25.6354	26.6543	23.9192	27.9801	23.4545	28.5402	26.1248	25.0199
ENSMUSG00000004567	Mcoln1	36.4255	33.9577	32.3353	29.6898	39.0314	34.0376	35.3852	28.4433	31.1513
ENSMUSG00000004568	Arhgef18	15.4108	16.536	18.4854	18.7179	16.9152	13.2495	19.6312	18.2502	16.4197
ENSMUSG00000004591	Pkn2	7.57375	6.52896	8.98218	8.09286	8.41162	7.25924	9.74481	10.7586	10.0317
ENSMUSG00000004609	Cd33	2.72606	1.74123	2.9	2.81474	3.55673	3.01904	3.33914	3.38635	4.15937
ENSMUSG00000004610	Etfb	14.4222	23.4043	7.86805	6.22394	17.3275	22.6749	6.97354	8.11037	7.32779
ENSMUSG00000004626	Stxbp2	48.2448	43.5095	23.2578	25.5929	47.4627	36.7988	18.2054	21.4788	20.3467
ENSMUSG00000004631	Sgce	8.49347	8.90854	7.48601	7.5752	9.20388	9.58587	8.00018	8.57356	8.58758
ENSMUSG00000004633	Chn2	14.3389	13.8446	10.7471	14.0232	16.3874	12.8983	12.6612	14.9436	12.9571
ENSMUSG00000004637	Wwox	6.3454	4.78837	7.94055	8.13491	5.80102	4.88266	6.71034	6.69315	6.66346
ENSMUSG00000004642	Slbp	9.43996	7.98743	11.5165	10.5247	10.0814	10.0755	9.92103	9.78851	9.66042
ENSMUSG00000004655	Aqp1	0.608605	0.549417	0.548401	0.636409	7.25114	0.488398	0.861123	3.14443	0.640831
ENSMUSG00000004661	Arid3b	1.52845	1.99054	1.81913	1.22272	1.9668	1.67754	1.96867	1.84939	1.77295
ENSMUSG00000004665	Cnn2	9.0989	13.1278	10.4158	10.3641	12.6779	7.97232	11.7382	9.54601	10.3563
ENSMUSG00000004667	Polr2e	67.7397	78.315	62.2817	57.5024	61.7612	64.1854	61.8496	61.5664	67.5907
ENSMUSG00000004677	Myo9b	33.8595	36.2467	31.7936	28.9941	35.3026	30.6622	37.652	35.2947	30.7677
ENSMUSG00000004698	Hdac9	7.85234	6.10381	13.0311	14.056	8.45785	5.49693	10.3492	9.20952	10.6119
ENSMUSG00000004730	Adgre1	4.93763	3.34308	4.67165	4.30267	5.30612	4.35863	5.58906	5.83105	6.27356
ENSMUSG00000004748	Mtfp1	199.736	218.2	230.674	193.109	201.903	208.388	219.969	184.002	205.089
ENSMUSG00000004768	Rab23	12.3987	12.0857	13.3644	11.4013	14.1558	13.6277	14.4071	13.9585	13.4379
ENSMUSG00000004771	Rab11a	110.412	94.6093	123.505	120.648	108.793	105.121	114.389	111.774	114.294
ENSMUSG00000004788	Eif2b2	58.4179	67.3804	59.9406	52.8457	56.4716	55.1325	64.0284	54.7773	55.7284
ENSMUSG00000004789	Dlst	50.4488	51.2613	49.724	48.8839	50.4636	48.9908	51.3816	46.3678	48.3606
ENSMUSG00000004791	Pgf	4.13057	7.83062	4.60815	4.36727	4.56749	6.06122	5.22558	4.22756	4.8712
ENSMUSG00000004798	Ulk2	58.2466	53.1556	73.8936	71.3735	64.3338	57.0075	77.0539	83.3169	79.0329
ENSMUSG00000004815	Dgkq	15.5677	14.3047	19.5673	18.0037	15.8723	10.4278	19.7502	16.7923	18.3122
ENSMUSG00000004837	Grap	8.1367	9.25721	8.72356	9.09119	9.26992	8.07575	10.0933	7.96359	9.38908
ENSMUSG00000004843	Chmp2b	113.608	112.198	113.258	119.521	108.874	109.897	111.949	112.742	104.489
ENSMUSG00000004846	Plod3	28.7017	30.2621	25.5949	21.766	31.2838	28.6351	26.7669	24.5465	23.2707
ENSMUSG00000004849	Ap1s1	329.599	393.991	385.724	367.571	304.089	312.875	350.774	279.392	335.773
ENSMUSG00000004865	Srpk1	20.6375	21.9542	17.8684	17.0548	22.5594	18.5866	17.6873	18.6792	17.6653
ENSMUSG00000004880	Lbr	9.15091	8.86728	8.60231	8.45697	11.0224	10.125	10.3135	10.5092	10.3721
ENSMUSG00000004885	Crabp2	2.72111	3.13884	9.80775	3.37236	0.988856	0.970515	4.02629	1.87453	3.1411
ENSMUSG00000004891	Nes	5.38874	9.53252	8.03533	7.94753	6.57825	5.48495	8.64865	7.63286	6.80452
ENSMUSG00000004892	Bcan	289.548	308.845	229.001	244.051	304.53	295.454	250.355	257.383	253.265
ENSMUSG00000004894	Hapln2	46.7808	56.9932	16.4923	30.4966	69.7073	66.0953	38.3324	36.7804	22.2474
ENSMUSG00000004895	Prcc	92.7369	105.292	95.2556	89.805	91.7302	87.1473	97.2499	90.177	96.9922
ENSMUSG00000004896	Rrnad1	21.964	19.4013	13.7107	11.7748	25.0888	20.6641	14.8344	15.0717	14.7411
ENSMUSG00000004897	Hdgf	198.529	220.542	185.212	196.591	200.143	195.793	187.075	193.213	199.226
ENSMUSG00000004902	Slc25a18	94.6441	93.8422	127.297	117.814	101.634	87.1845	89.2	86.0807	98.8994
ENSMUSG00000004929	Thop1	37.2918	39.1214	39.6847	35.5255	35.6598	35.7592	38.5082	36.0386	34.6076
ENSMUSG00000004931	Apba3	24.3417	28.9039	24.9247	21.7899	33.0209	29.6814	27.1203	22.5804	23.0675
ENSMUSG00000004933	Matk	205.332	228.287	115.918	114.513	195.655	205.432	119.194	117.21	133.143
ENSMUSG00000004934	Pias4	27.422	29.4914	23.3656	25.3756	28.3035	26.7368	24.453	23.2179	24.1167
ENSMUSG00000004936	Map2k1	367.582	284.482	348.767	314.837	340.792	358.308	387.905	379.7	397.657
ENSMUSG00000004937	Sgta	154.822	174.518	160.438	161.459	162.467	150.404	160.275	146.482	158.161
ENSMUSG00000004945	Tmem242	90.1885	96.2475	76.9676	80.9986	79.9061	84.0115	74.0318	69.4417	73.6801
ENSMUSG00000004947	Dtx2	5.05879	5.59307	3.45353	3.74454	5.57708	4.5353	4.88222	4.63163	4.05384
ENSMUSG00000004951	Hspb1	23.4548	47.7723	27.1482	19.3238	25.5403	31.1111	32.5251	29.3012	19.4853
ENSMUSG00000004952	Rasa4	2.10931	2.41035	1.78724	2.53141	3.94214	1.49374	1.47558	1.57657	1.64935
ENSMUSG00000004961	Syt5	232.431	213.769	262.274	229.411	219.473	195.919	217.83	196.197	224.556
ENSMUSG00000004980	Hnrnpa2b1	341.452	317.233	243.255	225.867	358.245	372.117	255.487	260.226	236.854
ENSMUSG00000004994	Ccdc130	20.1038	21.5641	13.4454	13.8597	19.2021	19.5943	16.3002	12.7467	13.1644
ENSMUSG00000004996	Mri1	22.1649	17.7493	15.217	14.8132	18.6011	17.6401	17.401	14.2054	18.4823
ENSMUSG00000005034	Prkacb	132.664	112.934	182.873	162.557	133.507	100.922	147.981	142.826	147.146
ENSMUSG00000005043	Sgsh	4.79932	4.4552	7.1804	6.3758	4.73862	4.44311	5.78822	4.22405	6.25482
ENSMUSG00000005045	Chd5	91.9067	88.4472	151.408	132.807	94.3798	73.3691	121.988	103.02	116.142
ENSMUSG00000005054	Cstb	89.154	93.349	72.8687	69.5448	91.6728	106.387	67.5275	65.9502	67.9341
ENSMUSG00000005057	Sh2b2	3.32715	3.90465	4.8349	3.45338	4.38727	5.22132	4.35686	4.06014	3.8822
ENSMUSG00000005069	Pex5	52.4082	53.6258	50.2121	48.2658	55.4621	52.8995	57.0681	45.2211	45.769
ENSMUSG00000005078	Jkamp	64.1423	54.8215	56.8034	56.8254	58.0653	62.5715	55.0169	54.6632	52.8219
ENSMUSG00000005087	Cd44	2.33002	1.73066	5.42157	3.65984	2.78365	0.838541	1.29613	1.65445	1.63974
ENSMUSG00000005089	Slc1a2	548.011	530.749	695.76	703.689	593.362	601.463	768.219	860.833	732.273
ENSMUSG00000005102	Eif2ak4	12.5694	11.4922	16.4215	13.919	12.6472	9.68429	17.1846	14.638	15.1106
ENSMUSG00000005103	Wdr1	71.101	64.9161	81.6614	79.8287	69.316	64.8998	80.2989	79.3911	81.3576
ENSMUSG00000005107	Slc2a9	2.90949	1.81018	1.63982	2.30237	2.60858	2.41596	2.69646	4.03955	3.00283
ENSMUSG00000005124	Ccn4	0.68233	0.940168	0.906069	0.700984	0.503376	0.559912	0.645617	0.487715	0.544516
ENSMUSG00000005125	Ndrg1	63.6577	70.3772	63.168	60.8313	72.8776	75.8053	73.777	65.2468	52.3041
ENSMUSG00000005142	Man2b1	24.253	22.816	23.7194	23.5383	26.2003	23.8189	24.2396	23.0101	23.3803
ENSMUSG00000005148	Klf5	4.64948	3.39947	9.06168	9.91129	5.81694	3.20694	4.81003	5.28656	5.50257
ENSMUSG00000005150	Wdr83	31.4173	35.9165	29.7975	28.3783	33.3344	35.1228	27.3882	27.1355	26.2456
ENSMUSG00000005161	Prdx2	195.395	206.146	198.958	199.114	195.631	195.488	195.415	176.777	172.357
ENSMUSG00000005198	Polr2a	47.7074	47.1014	62.1615	56.0279	47.4082	41.238	63.7006	63.9874	65.3661
ENSMUSG00000005204	Senp3	75.9345	88.8166	72.1628	72.3071	79.8017	84.226	78.1486	77.5551	74.2849
ENSMUSG00000005225	Plekha8	8.50186	6.97965	9.54851	8.69138	8.15792	7.56181	9.76408	11.0678	9.77313
ENSMUSG00000005237	Dnah2	1.26843	2.26604	1.6156	1.21933	1.9339	1.54292	2.11587	1.93943	1.912
ENSMUSG00000005262	Ufd1	60.5175	52.2604	55.0116	51.6026	60.6429	63.8721	55.3328	55.9548	57.9014
ENSMUSG00000005267	Zfp287	5.7609	5.8389	7.46967	7.46621	6.90044	5.83585	7.23579	8.14847	7.485
ENSMUSG00000005268	Prlr	0.742649	0.493998	1.31489	1.20801	2.60545	0.525765	1.015	2.35412	1.01702
ENSMUSG00000005299	Letm1	37.1122	36.0456	41.9505	42.287	36.1506	33.3908	41.9891	40.1587	42.0197
ENSMUSG00000005312	Ubqln1	175.72	170.956	172.572	166.957	175.012	177.132	179.821	179.473	170.282
ENSMUSG00000005338	Cadm3	205.917	172.051	255.101	254.056	204.892	200.08	269.865	255.435	274.585
ENSMUSG00000005354	Txn2	77.4137	85.4913	73.534	72.7394	74.0708	75.0926	71.2778	68.8181	69.8509
ENSMUSG00000005357	Slc1a6	19.6879	16.4318	23.6219	20.1342	17.443	16.0122	17.0046	13.983	17.6795
ENSMUSG00000005360	Slc1a3	215.161	209.811	261.194	252.073	226.391	239.003	269.925	293.57	292.797
ENSMUSG00000005362	Crbn	30.3125	23.0751	34.6795	33.3436	29.6365	27.1967	34.325	36.3888	35.701
ENSMUSG00000005370	Msh6	17.2904	13.4917	20.576	17.1827	16.2001	14.8031	19.6878	18.3281	18.1026
ENSMUSG00000005371	Fbxo11	111.22	91.1717	118.49	116.919	108.9	104.046	122.567	133.062	134.488
ENSMUSG00000005373	Mlxipl	3.06741	2.7691	1.41218	1.13207	2.96754	3.17727	2.40283	2.38654	2.04682
ENSMUSG00000005374	Tbl2	15.5708	14.2862	16.3231	15.0938	14.0748	13.3704	17.7877	17.3516	16.6024
ENSMUSG00000005378	Bud23	30.9279	31.3302	22.4589	20.3673	29.6179	30.909	23.2261	22.0608	21.0806
ENSMUSG00000005397	Nid1	4.51917	4.23558	8.37397	6.88275	4.49196	3.64307	8.93131	6.79856	5.99707
ENSMUSG00000005410	Mcm5	4.55458	4.15682	4.84494	3.62869	5.65917	4.13123	4.5656	5.556	4.8906
ENSMUSG00000005413	Hmox1	6.27744	8.34587	7.28729	7.39967	8.42572	10.8864	8.28355	7.41328	7.56324
ENSMUSG00000005417	Mprip	72.9252	78.6803	119.582	110.53	73.4426	73.6071	125.78	127.675	121.637
ENSMUSG00000005442	Cic	64.5914	55.2952	74.4036	66.0331	62.8072	58.1346	73.0108	70.3175	74.6934
ENSMUSG00000005447	Pafah1b3	8.91598	14.214	13.04	11.3731	11.6997	9.65593	9.34703	8.40099	9.0019
ENSMUSG00000005465	Il27ra	1.48673	1.29052	0.883292	0.55808	1.28242	1.31108	1.37067	1.7895	1.25236
ENSMUSG00000005469	Prkaca	227.724	211.523	299.28	324.111	223.683	211.357	306.09	293.212	324.107
ENSMUSG00000005481	Ddx39	11.8631	11.4094	8.00472	7.56736	11.2305	12.6222	8.3894	7.80602	8.81736
ENSMUSG00000005483	Dnajb1	54.329	67.177	79.7149	62.8769	58.7536	60.0665	67.6143	59.7764	58.3222
ENSMUSG00000005501	Usp40	6.39738	6.88468	6.38867	5.37519	7.23664	5.45034	7.03961	7.1573	6.50449
ENSMUSG00000005505	Kbtbd4	9.42272	6.83956	11.1132	12.2499	9.63807	7.82437	11.0643	12.1427	11.906
ENSMUSG00000005506	Celf1	72.075	70.534	99.5286	85.9083	65.6486	62.4562	102.992	109.567	104.032
ENSMUSG00000005510	Ndufs3	140.575	138.418	131.299	134.971	132.476	138.855	142.111	124.616	132.482
ENSMUSG00000005514	Por	72.2167	71.7891	86.7809	77.3349	73.5213	80.9552	93.0257	90.6248	88.283
ENSMUSG00000005533	Igf1r	13.9137	13.764	18.508	16.4287	15.3152	15.8171	22.9905	21.8639	18.6817
ENSMUSG00000005534	Insr	12.9832	11.8255	18.019	16.0037	13.3142	11.6939	19.3127	18.9895	18.0765
ENSMUSG00000005540	Fcer2a	0.710983	0.641838	0.931856	1.35175	1.14757	0.533505	1.29109	1.22128	1.16151
ENSMUSG00000005566	Trim28	121.987	119.452	109.041	98.3085	127.241	123.956	123.34	116.417	125.133
ENSMUSG00000005575	Ube2m	194.679	204.45	171.491	179.219	191.982	185.311	172.25	160.812	181.798
ENSMUSG00000005580	Adcy9	36.9937	30.966	71.579	65.9206	35.5034	25.0051	86.7239	87.67	90.8515
ENSMUSG00000005583	Mef2c	27.1258	20.2056	43.6562	47.0844	33.5596	17.9965	31.254	38.8147	33.4729
ENSMUSG00000005609	Ctr9	30.2024	27.4907	33.2121	31.8522	31.5612	28.0203	33.0343	34.5905	33.2344
ENSMUSG00000005610	Eif4g2	191.928	181.817	213.733	207.227	202.275	198.956	221.803	237.985	213.223
ENSMUSG00000005611	Mrvi1	1.20022	1.95557	2.54734	2.85702	2.7355	1.28869	3.09916	2.00508	1.87408
ENSMUSG00000005615	Pcyt1a	12.7805	13.9717	19.2701	19.6613	15.6215	10.0893	19.5689	19.7579	19.3512
ENSMUSG00000005621	Zfp592	14.9915	15.7973	19.4228	16.9922	16.6041	13.4771	19.0124	19.4235	19.1543
ENSMUSG00000005625	Psmd4	115.299	122.14	112.432	117.142	113.528	112.336	107.479	103.339	111.671
ENSMUSG00000005656	Snx6	48.1295	49.7074	43.9691	41.0805	54.9418	54.7176	42.788	43.77	42.1895
ENSMUSG00000005667	Mthfd2	10.8895	8.01959	6.25625	6.63241	8.24774	13.3511	7.63228	6.76834	5.56809
ENSMUSG00000005672	Kit	41.7823	39.1564	64.7723	61.6319	44.5766	43.4825	69.6778	54.7057	65.5677
ENSMUSG00000005674	Tomm40l	12.5709	14.7916	16.7732	16.3603	14.3292	14.2062	14.8488	14.294	14.2939
ENSMUSG00000005682	Pan2	12.6204	12.3088	9.78992	9.2091	13.7992	12.0289	10.9163	11.1989	10.5581
ENSMUSG00000005683	Cs	164.854	144.575	182.748	176.857	164.972	155.632	171.822	166.789	175.6
ENSMUSG00000005686	Ampd3	13.6383	13.1135	15.2883	13.7909	14.6694	12.9315	15.6552	15.7285	12.4058
ENSMUSG00000005687	Bcas2	54.9931	48.1655	43.4351	41.4471	55.4302	55.4876	43.3459	40.0252	43.7163
ENSMUSG00000005698	Ctcf	54.3216	49.7069	57.8038	56.4449	57.1785	52.045	60.5381	64.5633	62.3043
ENSMUSG00000005699	Pard6a	45.7307	51.6612	44.5568	42.0956	45.6847	47.8497	39.702	37.9678	34.6908
ENSMUSG00000005716	Pvalb	124.019	165.337	99.5426	133.833	119.837	107.403	126.166	104.403	83.4454
ENSMUSG00000005718	Tfap4	5.66283	6.88715	4.73818	5.0991	5.65917	4.32795	5.91766	5.52645	5.38849
ENSMUSG00000005732	Ranbp1	65.3774	72.7724	62.6316	61.8831	74.2078	66.6705	49.6013	57.728	61.1678
ENSMUSG00000005774	Rfx5	10.7251	7.87695	13.4596	11.8107	14.9144	11.1367	13.4836	15.9073	16.4763
ENSMUSG00000005779	Psmb4	252.093	245.054	214.774	213.801	247.344	259.573	233.672	214.842	221.758
ENSMUSG00000005802	Slc30a4	28.2533	23.3006	35.6652	38.0705	31.1027	25.8784	35.3426	40.2322	39.205
ENSMUSG00000005803	Sqor	3.08291	2.95979	4.48502	4.12776	5.16724	4.39821	3.81221	3.98747	3.98469
ENSMUSG00000005804	Bloc1s6	22.8606	22.3957	22.3807	21.1893	23.7572	24.2097	22.8323	23.2138	21.5308
ENSMUSG00000005813	Metap1	24.6958	22.5003	24.3881	24.0826	24.678	23.5133	26.4427	23.5338	24.2579
ENSMUSG00000005823	Gpr108	35.4033	35.9947	26.7506	22.6359	34.2575	31.893	29.5244	28.615	23.9206
ENSMUSG00000005846	Rsl1d1	89.4815	81.8179	72.2786	72.9304	86.098	91.2385	76.3172	79.2803	78.9294
ENSMUSG00000005871	Apc	44.4071	37.2226	84.7952	86.3795	49.1332	42.5809	87.7217	93.3372	95.3572
ENSMUSG00000005873	Reep5	479.807	441.275	490.384	508.027	498.678	486.579	472.181	493.333	471.861
ENSMUSG00000005881	Ergic3	169.416	174.461	162.239	157.319	172.488	154.512	151.389	140.094	148.16
ENSMUSG00000005882	Uqcc1	30.8836	28.7756	29.4034	28.8369	29.8483	28.5062	28.2914	28.9548	28.1691
ENSMUSG00000005886	Ncoa2	15.153	15.5363	29.2948	25.616	15.2702	14.0613	28.2012	28.4943	28.1259
ENSMUSG00000005893	Nr2c2	2.19454	2.88712	17.5422	16.1103	2.876	1.57087	17.1426	18.576	18.7264
ENSMUSG00000005897	Nr2c1	10.1509	10.221	8.75585	9.07232	10.2963	10.7419	9.61839	9.65666	8.59941
ENSMUSG00000005899	Smpd4	29.6215	33.0315	19.0338	16.3317	31.4631	28.5666	21.1225	19.4238	17.939
ENSMUSG00000005907	Pex1	6.40696	5.36576	8.22751	7.37231	6.38377	5.8229	8.37784	8.04482	7.51023
ENSMUSG00000005917	Otx1	1.9904	2.12958	2.37236	2.49246	4.13322	2.12969	2.15973	2.1329	2.11131
ENSMUSG00000005936	Kctd20	34.4456	37.647	37.0642	33.2047	36.7726	30.8645	36.1724	34.7485	34.282
ENSMUSG00000005949	Ctns	18.2701	15.0035	16.1138	15.9822	17.6784	17.5667	18.1297	17.1563	16.9124
ENSMUSG00000005950	P2rx5	6.09149	6.77969	5.58558	4.072	3.27499	4.28567	5.11162	3.39975	4.96721
ENSMUSG00000005951	Shpk	5.69089	5.56053	4.96419	5.60083	5.31791	4.66665	5.88445	5.65322	4.88777
ENSMUSG00000005958	Ephb3	13.6323	10.8667	12.3961	14.2656	11.2203	11.0122	13.4652	12.7939	17.6433
ENSMUSG00000005968	Tuft1	4.74461	4.22531	4.29177	4.06743	5.0927	4.76304	4.05568	4.01303	4.89682
ENSMUSG00000005973	Rcn1	19.5724	21.9591	26.3698	24.5424	23.5486	16.8607	19.8188	19.163	18.8222
ENSMUSG00000005980	Dnase1	4.1487	4.33043	6.24163	5.87469	3.27105	4.69666	6.388	6.00938	4.76881
ENSMUSG00000005981	Trap1	94.0611	83.9319	102.104	101.093	87.5334	85.9099	95.6772	88.8828	89.8108
ENSMUSG00000005982	Naa60	58.6017	57.982	65.0492	61.6859	61.0604	50.7269	59.1653	58.6112	54.6399
ENSMUSG00000005983	1700037C18Rik	2.84882	3.46629	3.09316	3.36753	3.58805	2.83993	3.09271	2.59635	2.88663
ENSMUSG00000005986	Ankrd13d	95.5384	86.9805	93.5753	86.2542	95.1982	80.2447	81.7346	75.1688	80.4777
ENSMUSG00000006005	Tpr	29.6463	24.838	52.2165	49.7365	29.8028	27.661	52.8802	53.82	55.0141
ENSMUSG00000006010	Odr4	50.4501	47.2159	47.4611	46.2816	49.9221	59.4571	49.7872	51.5484	50.9692
ENSMUSG00000006014	Prg4	3.64214	2.95071	6.08285	2.99474	3.66523	1.11344	3.10909	1.18557	2.64844
ENSMUSG00000006019	Dhx34	11.2188	11.6979	11.1501	8.7909	11.7838	10.1694	10.2205	10.1676	9.88979
ENSMUSG00000006021	Kptn	23.2092	24.0841	22.0222	20.3914	20.9614	20.4081	19.8747	20.6625	20.827
ENSMUSG00000006024	Napa	224.819	235.931	182.704	187.196	207.075	217.371	205.192	208.988	197.427
ENSMUSG00000006050	Sra1	53.8431	59.2939	41.0892	38.7579	52.7725	56.6193	42.5073	41.0095	38.1161
ENSMUSG00000006057	Atp5g1	96.7925	105.928	87.6942	88.4652	96.912	92.6892	88.0714	77.5255	84.8586
ENSMUSG00000006058	Snf8	70.1008	85.591	65.0403	60.2144	74.7847	78.122	62.5329	61.9785	61.9638
ENSMUSG00000006095	Tbcb	145.938	171.532	151.001	144.441	163.57	163.206	137.314	131.591	144.686
ENSMUSG00000006127	Inpp5k	34.6459	29.7962	25.9954	26.4631	33.2555	32.2867	30.5724	30.0371	28.6651
ENSMUSG00000006134	Crkl	38.4877	37.0348	49.2271	42.2217	46.2992	39.406	48.06	49.9922	47.1227
ENSMUSG00000006154	Eps8l1	6.68818	5.2905	11.5076	3.90079	3.89841	6.13392	9.612	3.94917	5.26198
ENSMUSG00000006169	Clint1	34.9519	29.3466	40.4415	36.3505	35.3961	34.7396	42.8742	43.6754	38.2667
ENSMUSG00000006191	Cdkal1	3.09168	3.04474	2.85419	2.8846	3.83748	3.95247	3.11904	3.74329	3.19181
ENSMUSG00000006205	Htra1	238.863	306.248	219.139	194.584	267.317	363.585	337.779	317.989	198.538
ENSMUSG00000006215	Zbtb17	31.5988	37.0881	28.6389	27.0232	38.4391	34.1332	30.4442	28.9156	29.9031
ENSMUSG00000006218	Fam131c	7.11262	7.05041	7.46822	9.7223	6.9071	4.09298	6.59308	4.69389	6.10887
ENSMUSG00000006219	Fblim1	0.986475	1.05245	0.992787	0.875247	0.92182	0.493486	1.46295	0.76782	0.830966
ENSMUSG00000006235	Epor	12.6602	11.7918	8.32955	7.35478	11.8305	10.1366	9.29943	11.5692	10.7773
ENSMUSG00000006241	Ccdc159	21.3308	15.7026	18.0069	14.1682	20.5316	22.1659	16.3974	17.4603	14.8579
ENSMUSG00000006262	Mob1b	7.19213	6.09664	7.88564	7.62728	7.11828	5.8036	7.78957	8.72897	8.42123
ENSMUSG00000006273	Atp6v1b2	434.285	366.951	478.458	476.92	395.225	394.667	458.73	434.52	454.381
ENSMUSG00000006276	Eps15l1	33.3628	30.386	28.5852	27.0206	33.3378	29.9996	31.3963	29.2782	28.778
ENSMUSG00000006281	Tep1	1.73366	1.69705	1.86061	1.92207	1.6981	1.4942	2.5312	2.15834	1.79466
ENSMUSG00000006288	Ttc5	40.0685	39.3673	36.5289	34.753	37.6721	36.5676	39.2496	40.8158	37.9901
ENSMUSG00000006289	Osgep	18.3119	16.0922	14.185	14.9968	18.7017	17.5375	16.0503	16.0036	12.5813
ENSMUSG00000006299	Aamp	122.696	138.833	127.96	120.304	123.728	120.426	126.373	119.644	124.11
ENSMUSG00000006301	Tmbim1	9.86703	10.3754	7.94192	8.79352	11.8905	9.93255	10.3121	9.1075	7.94366
ENSMUSG00000006304	Arpc2	548.14	530.241	358.872	374.583	522.411	633.442	495.817	572.79	511.139
ENSMUSG00000006307	Kmt2b	29.8443	27.4307	29.1467	26.8594	29.4258	24.3532	33.1979	30.682	32.3383
ENSMUSG00000006310	Zbtb32	3.30682	2.44942	2.09562	2.89636	4.12012	2.72173	2.54056	1.75232	2.66649
ENSMUSG00000006315	Tmem147	174.151	192.421	134.459	127.919	165.424	184.937	117.034	113.124	117.479
ENSMUSG00000006333	Rps9	242.88	281.424	201.89	195.612	265.615	269.919	221.553	216.594	216.407
ENSMUSG00000006335	Tfpt	76.5457	74.209	50.9805	51.8537	70.9068	68.6761	53.7372	54.1393	52.9849
ENSMUSG00000006342	Susd2	6.05079	5.40982	5.99147	6.85449	4.83871	3.89522	4.18382	3.882	3.62667
ENSMUSG00000006344	Ggt5	2.09232	1.88884	2.05042	1.43508	2.33362	2.22843	2.1122	1.81333	1.44031
ENSMUSG00000006345	Ggt1	1.93347	2.75039	1.65925	1.71547	2.68275	2.04192	1.95058	1.48762	1.90835
ENSMUSG00000006356	Crip2	110.066	119.56	119.033	104.275	113.617	119.893	103.716	97.5418	102.072
ENSMUSG00000006360	Crip1	6.66169	6.88426	4.37791	4.94955	6.06126	5.30573	4.78581	4.70989	4.52861
ENSMUSG00000006362	Cbfa2t3	19.5005	25.318	26.0423	17.3548	18.9585	20.0517	22.9171	21.9015	22.5051
ENSMUSG00000006369	Fbln1	12.1246	16.2737	24.5244	10.4299	11.0735	10.2387	17.0601	12.4544	13.1039
ENSMUSG00000006373	Pgrmc1	641.417	586.324	731.684	592.769	565.185	570.791	588.097	523.941	583.818
ENSMUSG00000006378	Gcat	1.50894	2.64871	1.33809	1.11036	1.80172	0.999477	1.95361	1.83147	1.17692
ENSMUSG00000006386	Tek	10.3912	10.0699	13.933	13.7487	11.3351	9.95796	13.8943	14.876	16.6488
ENSMUSG00000006390	Elovl1	29.5451	35.7388	15.6658	16.559	35.2816	29.6516	22.7965	20.5623	16.2624
ENSMUSG00000006392	Med8	27.9032	26.6324	18.1736	20.8911	26.7589	27.8506	24.5652	21.6665	21.4663
ENSMUSG00000006395	Hyi	16.0134	17.0696	9.73601	9.58657	16.4856	14.5204	11.1443	9.72253	7.36689
ENSMUSG00000006398	Cdc20	1.28384	2.22138	1.3221	1.7154	1.79954	1.56993	2.70697	1.89517	1.5621
ENSMUSG00000006403	Adamts4	18.7386	20.517	18.2916	25.1704	27.1005	19.3958	31.1508	30.814	27.2527
ENSMUSG00000006411	Nectin4	7.09561	6.02025	6.53792	8.74008	7.1291	6.50758	8.84521	8.19048	7.81961
ENSMUSG00000006412	Pfdn2	119.58	127.883	133.982	136.947	120.517	121.499	128.81	120.321	123.413
ENSMUSG00000006418	Rnf114	55.9773	58.7047	63.6861	59.4894	57.9289	50.6283	55.5907	57.5261	61.3992
ENSMUSG00000006423	C330007P06Rik	24.416	20.1217	26.3358	26.573	24.9037	23.9233	26.5815	28.6431	26.0169
ENSMUSG00000006435	Neurl1a	90.734	94.5172	104.231	94.7548	79.9415	84.1457	102.542	100.396	103.063
ENSMUSG00000006442	Srm	95.3634	91.3922	104.191	96.1913	92.8507	88.7214	94.538	80.8108	89.4899
ENSMUSG00000006445	Epha2	1.19722	1.38959	1.43105	1.1625	0.958934	1.45094	1.4235	1.36335	1.4407
ENSMUSG00000006456	Rbm14	18.605	21.779	23.0546	19.455	19.7738	18.0476	23.0403	24.4764	22.9628
ENSMUSG00000006457	Actn3	1.92893	0.99505	2.19925	2.4973	1.41625	0.758175	1.3761	1.01694	1.23798
ENSMUSG00000006463	Zdhhc24	36.4611	30.9353	27.208	25.1312	36.1208	39.5366	31.0768	27.5995	27.9807
ENSMUSG00000006464	Bbs1	24.1415	23.6745	28.2133	24.4183	24.1897	21.3049	27.7617	25.3727	22.9756
ENSMUSG00000006471	Ndor1	6.13081	6.36941	4.30308	4.34556	6.36911	5.46568	4.94875	4.85371	4.94316
ENSMUSG00000006476	Nsmf	595.144	658.868	564.351	549.884	580.397	632.488	661.757	651.467	662.221
ENSMUSG00000006494	Pdk1	23.6615	24.5145	33.7588	29.0497	25.1596	22.4546	30.6885	27.8214	27.6862
ENSMUSG00000006498	Ptbp1	20.8705	20.2491	21.0149	16.2835	22.3788	19.6049	20.1288	19.6926	21.9963
ENSMUSG00000006517	Mvd	36.444	34.5496	37.3641	33.7997	31.1422	34.5084	34.7167	27.5495	36.3437
ENSMUSG00000006519	Cyba	17.6961	17.017	13.9648	14.75	19.4122	22.0511	17.8023	19.4216	15.9867
ENSMUSG00000006522	Itih3	23.1823	24.8951	26.8997	29.5645	27.0016	19.4474	23.9217	23.0952	26.3147
ENSMUSG00000006526	Stimate	22.45	22.4174	23.9212	21.6551	22.3915	20.9257	24.8932	21.5614	21.5354
ENSMUSG00000006527	Sfmbt1	13.7445	12.6585	17.2876	16.8727	12.714	13.3694	19.0274	19.8384	18.6856
ENSMUSG00000006567	Atp7b	1.50541	1.49768	2.37287	1.92757	1.43545	1.54971	2.49568	1.8685	2.07036
ENSMUSG00000006575	Rundc3a	428.038	518.179	412.524	403.655	429.194	429.897	419.975	384.673	403.932
ENSMUSG00000006576	Slc4a3	67.4923	63.0896	76.7558	72.6982	64.5891	50.5595	63.8805	52.2306	59.92
ENSMUSG00000006585	Cdt1	1.65482	0.632027	1.5075	1.15361	1.54636	1.45931	1.86466	1.12745	1.78712
ENSMUSG00000006586	Runx1t1	7.53301	8.40984	17.1441	14.7915	9.6673	6.83965	14.8133	13.7592	15.201
ENSMUSG00000006589	Aprt	60.1409	66.0218	53.9686	48.6544	55.7366	58.5616	49.2726	43.3297	44.6144
ENSMUSG00000006599	Gtf2h1	54.316	52.48	52.2449	45.4286	51.0064	55.7729	52.2643	52.8338	53.1065
ENSMUSG00000006611	Hfe	3.18911	3.88912	4.4653	4.99245	6.16931	4.25895	4.80568	5.28582	5.84405
ENSMUSG00000006641	Slc5a6	19.5294	19.7096	23.4891	21.0849	20.5891	16.3954	17.1712	16.4694	18.1662
ENSMUSG00000006649	Nphs1	1.41888	1.68969	1.43008	1.03122	0.620627	1.68891	1.66839	1.49736	1.40712
ENSMUSG00000006651	Aplp1	1605.5	1549.82	1614.87	1560.97	1541.31	1513.64	1702.37	1585.67	1670.81
ENSMUSG00000006673	Qrich1	37.33	33.2211	37.208	36.0706	37.3363	34.4448	40.1492	40.7909	40.2829
ENSMUSG00000006675	P4htm	79.9917	82.5085	72.6938	71.272	78.5897	76.3311	73.2392	70.0452	72.1278
ENSMUSG00000006676	Usp19	95.4168	95.967	79.7765	72.3487	102.597	92.9707	93.5522	87.4329	82.1986
ENSMUSG00000006678	Pola1	2.04091	2.0062	2.42868	2.21319	2.0131	1.49742	2.23467	2.45037	2.35592
ENSMUSG00000006699	Cdc42	387.438	333.153	336.258	348.912	376.653	363.426	337.742	339.416	351.639
ENSMUSG00000006705	Pknox1	8.99372	8.48338	7.65876	8.11849	9.61642	6.95297	8.77145	8.69768	7.72164
ENSMUSG00000006711	D130043K22Rik	16.5532	17.2003	28.554	24.558	17.4151	15.0772	28.0464	26.907	24.3138
ENSMUSG00000006715	Gmnn	4.77459	4.31026	5.40858	5.51576	5.8639	6.25559	5.99491	4.75246	4.36666
ENSMUSG00000006717	Acot13	228.861	260.68	179.113	180.518	230.428	277.397	181.181	185.415	180.414
ENSMUSG00000006720	Zfp184	2.61689	2.41375	2.57771	2.49849	2.8175	2.97394	2.53789	1.88111	2.39605
ENSMUSG00000006724	Cyp27b1	1.70813	1.33173	0.679627	0.649513	1.01575	1.70899	1.24074	1.69628	0.741229
ENSMUSG00000006728	Cdk4	50.2549	52.4753	38.1335	36.6204	53.1115	52.4649	43.9467	43.4759	43.6971
ENSMUSG00000006731	B4galnt1	100.215	106.766	104.512	97.0081	106.569	102.576	111.61	110.08	107.487
ENSMUSG00000006732	Mettl1	16.7058	16.3224	17.6639	16.6782	16.703	13.9973	17.3946	16.3593	15.7903
ENSMUSG00000006736	Tspan31	56.6836	57.3412	62.7369	58.3202	55.6085	58.2546	62.4993	61.9356	53.9916
ENSMUSG00000006740	Kif5b	74.1959	78.6899	121.303	135.428	87.8188	80.0582	132.335	149.411	134.041
ENSMUSG00000006763	Saal1	5.41675	5.71612	5.99846	5.00037	5.38531	4.44611	6.12644	6.73276	5.6671
ENSMUSG00000006764	Tph2	1.59658	0.877322	1.03654	1.54854	0.90814	1.40061	1.01685	1.35262	1.05253
ENSMUSG00000006782	Cnp	353.954	396.229	218.476	360.227	435.243	386.926	363.114	380.09	341.781
ENSMUSG00000006784	Ttc25	1.04038	1.37945	1.00443	0.679944	1.36715	0.983981	0.757672	0.883077	0.748571
ENSMUSG00000006800	Sulf2	91.9089	100.056	102.956	100.213	81.8135	90.1927	112.194	89.424	95.6954
ENSMUSG00000006818	Sod2	56.3328	55.1088	65.7131	67.419	56.914	54.8328	62.1201	63.8845	60.2534
ENSMUSG00000006850	Tmco6	14.7377	13.8409	11.9029	11.0611	16.6595	17.3315	11.554	12.8077	12.3477
ENSMUSG00000006906	Stambp	11.0411	9.89808	10.9753	10.8773	11.5354	11.1633	10.6955	10.0394	11.1305
ENSMUSG00000006920	Ezh1	42.9518	44.8127	45.9193	39.2682	43.2744	46.0439	49.4358	46.9327	43.1576
ENSMUSG00000006930	Hap1	215.718	222.333	285.758	183.159	195.877	199.155	219.214	153.915	237.455
ENSMUSG00000006931	P3h4	21.6551	25.2647	20.5524	20.4055	26.8382	19.9446	20.7118	20.2636	20.7148
ENSMUSG00000006932	Ctnnb1	261.284	237.055	345.654	305.287	266.352	253.505	347.742	336.79	330.51
ENSMUSG00000006941	Eif1b	366.66	354.736	317.217	305.762	375.331	373.094	308.365	314.787	318.436
ENSMUSG00000006958	Chrd	70.6088	82.1064	45.2854	35.2865	66.0706	82.3891	51.0119	44.5964	42.4318
ENSMUSG00000006998	Psmd2	201.484	190.915	219.364	219.642	200.997	187.011	219.738	208.834	213.094
ENSMUSG00000007021	Syngr3	303.298	305.338	343.939	304.137	287.388	272.322	295.502	264.502	269.061
ENSMUSG00000007029	Vars	39.3786	36.5784	34.607	32.7682	35.6988	38.7953	36.8739	33.4575	35.5424
ENSMUSG00000007033	Hspa1l	3.39552	3.21127	4.28765	3.83244	4.75947	3.78144	5.27538	4.29633	4.13147
ENSMUSG00000007036	Abhd16a	82.7333	73.9029	77.689	75.5014	77.7169	79.4631	77.6924	70.2905	77.0628
ENSMUSG00000007038	Neu1	52.3584	49.4897	45.1529	45.0469	55.4804	51.1127	53.1491	47.5122	49.2156
ENSMUSG00000007039	Ddah2	21.202	21.8582	22.7383	22.6516	19.2262	19.6751	21.6352	22.816	25.7152
ENSMUSG00000007041	Clic1	13.3308	15.8452	17.1601	12.7007	18.478	14.3656	17.7524	17.2516	18.466
ENSMUSG00000007050	Lsm2	6.84768	9.7305	8.2597	7.86772	8.88733	9.0714	7.64133	9.0601	9.07959
ENSMUSG00000007080	Pole	0.429787	0.420322	0.49792	0.461905	0.502023	0.394169	0.727348	0.793051	0.95537
ENSMUSG00000007097	Atp1a2	452.546	505.639	732.241	643.432	520.402	435.487	663.832	624.57	564.088
ENSMUSG00000007122	Casq1	2.45844	2.12688	1.52958	1.64243	2.20159	2.34865	2.04616	1.2097	2.12842
ENSMUSG00000007207	Stx1a	138.531	120.254	180.911	179.978	138.138	113.782	132.17	115.483	128.859
ENSMUSG00000007216	Zfp775	4.8032	6.37659	6.8861	6.36857	6.11654	6.39179	5.92602	6.28401	6.45248
ENSMUSG00000007279	Scube2	0.962441	0.521305	0.991125	1.0735	1.43898	1.19162	1.76229	1.96061	1.27013
ENSMUSG00000007338	Mrpl49	72.121	73.1854	66.4814	63.0507	61.7199	71.5178	66.6763	61.2046	60.9014
ENSMUSG00000007411	Mark3	31.3168	29.4616	30.0966	28.4674	32.9801	32.6896	33.1849	32.4334	31.8643
ENSMUSG00000007415	Gatad1	57.1071	50.4712	60.8582	61.8051	54.0811	47.933	55.3283	57.9554	59.4274
ENSMUSG00000007440	Pcdha11	1.30524	0.63965	1.82419	1.74183	1.35909	1.06026	1.96164	2.29009	2.32462
ENSMUSG00000007458	M6pr	82.2408	77.1415	81.5085	80.6523	87.9573	91.5565	84.4046	85.3491	82.5987
ENSMUSG00000007476	Lrrc8a	8.72144	15.2021	10.6295	10.2518	11.0543	13.7849	13.0351	11.943	9.32652
ENSMUSG00000007480	Mc5r	0.870252	0.739406	1.18613	0.999226	1.29158	0.89203	1.3975	1.17885	1.2649
ENSMUSG00000007564	Ppp2r1a	608.106	553.304	593.649	591.02	570.988	562.44	617.399	587.504	624.031
ENSMUSG00000007570	Fance	19.9726	18.765	19.8908	17.8079	18.6635	18.0303	18.593	17.3386	18.3184
ENSMUSG00000007589	Tinf2	8.66101	11.0704	6.93942	7.64599	9.68178	7.8319	7.1951	7.81449	7.63661
ENSMUSG00000007594	Hapln4	102.727	77.7936	86.3823	100.727	112.223	124.154	125.812	109.315	100.933
ENSMUSG00000007603	Dus3l	113.638	113.188	79.4147	79.4563	118.56	120.346	81.1792	79.646	78.8361
ENSMUSG00000007610	Gtpbp3	25.6836	24.8614	22.2131	22.5906	27.7972	25.5795	23.6478	21.4152	23.0434
ENSMUSG00000007613	Tgfbr1	10.9805	11.9007	17.2451	16.333	16.3773	14.7832	19.5102	21.9974	19.1517
ENSMUSG00000007617	Homer1	32.2738	42.8892	42.507	37.4476	37.0511	41.4604	45.623	48.7454	39.6313
ENSMUSG00000007646	Rad51c	4.0116	4.27992	4.15464	3.33683	4.38766	4.01362	3.88522	3.63385	3.22561
ENSMUSG00000007653	Gabrb2	5.18481	7.54566	76.3363	77.1302	7.42899	4.03466	72.9159	80.7302	77.6793
ENSMUSG00000007655	Cav1	13.8108	12.782	16.1945	17.5567	14.0444	14.2629	15.262	16.4126	18.477
ENSMUSG00000007656	Arpp19	79.0211	75.2305	72.4912	73.6092	75.6127	70.9565	68.078	70.3703	61.8322
ENSMUSG00000007659	Bcl2l1	98.7923	107.753	91.6393	91.8374	100.095	109.909	100.484	97.3948	87.9052
ENSMUSG00000007670	Khsrp	101.013	96.7449	93.3017	88.9665	106.11	101.681	107.835	105.055	102.382
ENSMUSG00000007682	Dio2	30.3471	50.9133	40.6305	32.0569	37.7359	48.7299	61.603	57.5926	35.2229
ENSMUSG00000007721	Ccdc124	164.971	234.667	195.492	198.713	169.465	160.81	188.854	166.224	184.625
ENSMUSG00000007739	Cct4	84.1552	83.3576	82.3032	76.5086	84.1075	88.1322	86.7592	85.0002	78.0353
ENSMUSG00000007777	0610009B22Rik	65.8827	62.7295	44.5434	43.1363	62.6874	65.3816	43.8674	51.7902	46.7816
ENSMUSG00000007783	Cpt1c	91.2075	90.8995	78.7428	71.0647	90.5608	94.1787	85.6579	76.088	81.3749
ENSMUSG00000007812	Zfp655	18.4214	15.1152	20.1285	20.5074	20.3166	18.2699	20.1576	21.1433	22.6747
ENSMUSG00000007815	Rhoa	55.1763	54.553	56.9443	60.904	57.2169	56.3514	62.9298	66.2465	64.0228
ENSMUSG00000007817	Zmiz1	34.1197	32.732	44.5535	40.5958	34.4634	29.4772	44.2996	43.8741	43.4745
ENSMUSG00000007827	Ankrd26	7.68763	4.99978	13.3081	9.98852	7.00354	5.61011	11.3383	11.2588	11.4351
ENSMUSG00000007833	Aldh16a1	3.37706	3.43372	3.86209	3.14723	4.25192	4.33607	4.02378	2.98058	3.81289
ENSMUSG00000007836	Hnrnpa0	215.149	205.409	203.233	213.819	198.817	196.498	230.659	214.993	251.032
ENSMUSG00000007837	Prrg2	7.82058	9.64636	6.45888	7.12527	8.61044	6.74639	6.80554	7.08676	6.39207
ENSMUSG00000007850	Hnrnph1	181.172	172.941	135.437	118.787	191.963	183.634	144.162	152.123	132.153
ENSMUSG00000007867	Ift43	17.431	20.6532	13.2759	14.3455	18.777	17.8737	12.4122	13.5803	12.7798
ENSMUSG00000007872	Id3	57.9132	57.62	53.6064	67.7545	60.9995	45.3361	51.6375	54.8849	72.878
ENSMUSG00000007877	Tcap	1.89732	6.28027	6.51288	3.38014	4.53091	3.67351	4.63214	2.24062	2.84129
ENSMUSG00000007880	Arid1a	38.2774	34.4134	52.474	49.3012	39.4628	30.809	53.965	51.5171	54.1497
ENSMUSG00000007888	Crlf1	70.3854	88.0127	30.2326	20.254	59.9789	91.8674	66.0488	67.0423	50.1762
ENSMUSG00000007891	Ctsd	237.254	281.635	252.291	247.47	262.375	262.186	262.911	271.449	235.059
ENSMUSG00000007892	Rplp1	2682.97	3397.51	2696.94	2533.46	2817.01	3075.5	2729.91	2663.29	2682.74
ENSMUSG00000007908	Hmgcll1	12.25	9.43628	10.7266	9.40906	12.6809	9.62022	9.54853	8.77086	9.28906
ENSMUSG00000007944	Ttc9b	115.606	136.19	123.665	130.834	115.037	98.6115	98.4398	90.6897	97.0808
ENSMUSG00000007950	Abhd8	203.77	218.099	254.118	234.683	218.023	214.788	233.645	211.768	208.201
ENSMUSG00000007987	Ift22	54.7817	58.6549	59.5232	54.9482	52.5371	46.7366	51.413	47.3594	49.1165
ENSMUSG00000007989	Fzd3	20.7749	16.965	32.3161	27.986	21.5136	17.3497	28.5177	32.2756	28.9342
ENSMUSG00000008028	1700008O03Rik	1.68582	2.45463	1.70806	1.63015	2.28676	1.99498	1.88288	1.44497	1.19102
ENSMUSG00000008035	Mid1ip1	87.153	82.5771	117.314	129.107	101.45	83.1173	103.053	100.482	117.399
ENSMUSG00000008036	Ap2s1	271.129	330.924	275.365	273.436	269.472	267.587	263.787	237.214	260.754
ENSMUSG00000008090	Fgfrl1	18.1748	18.5473	25.3375	24.4387	20.1387	15.4827	17.7935	19.0455	24.4068
ENSMUSG00000008129	4930432K21Rik	4.65156	3.97423	3.46433	3.1269	3.41526	4.18989	4.25865	3.08993	2.56554
ENSMUSG00000008136	Fhl2	56.9949	49.645	43.0708	49.28	48.9278	52.2716	48.4716	50.8228	55.9675
ENSMUSG00000008140	Emc10	277.338	330.709	282.429	253.71	267.676	279.363	268.464	243.172	242.391
ENSMUSG00000008153	Clstn3	244.27	216.055	314.797	308.538	247.136	196.847	281.765	254.194	270.659
ENSMUSG00000008167	Fbxw9	18.1951	15.839	14.9352	14.9081	18.0514	14.8993	12.1544	11.0227	12.8719
ENSMUSG00000008200	Fnbp4	30.4497	26.8855	22.9942	23.915	32.681	27.8984	26.6825	27.8747	27.1925
ENSMUSG00000008206	Cers4	20.3045	21.4633	20.4901	19.9029	22.3695	22.1638	21.1365	20.9185	18.6502
ENSMUSG00000008226	Scrn3	26.4807	23.4933	25.7953	25.6651	26.1415	27.5599	27.8298	28.6498	24.2875
ENSMUSG00000008301	Phax	72.3706	70.5266	70.5003	65.1166	73.256	74.1235	69.3778	72.3005	70.5797
ENSMUSG00000008305	Tle1	28.6779	24.5842	20.283	20.136	27.6345	28.8263	28.7341	35.059	29.826
ENSMUSG00000008307	1700109H08Rik	2.08858	2.35683	3.59591	3.23049	2.43961	2.45423	4.82385	5.3569	3.37206
ENSMUSG00000008318	Relt	11.4549	11.4409	12.5178	14.6966	15.4868	11.0085	14.3211	9.13826	10.1624
ENSMUSG00000008333	Snrpb2	36.1648	31.8268	32.02	32.0871	34.5789	36.9529	30.6007	30.2346	31.8583
ENSMUSG00000008348	Ubc	156.744	180.477	116.135	117.12	159.898	151.928	116.004	108.257	102.881
ENSMUSG00000008373	Prpf31	25.7208	24.5794	23.4035	25.1797	25.2025	24.7688	21.6277	23.3669	25.8137
ENSMUSG00000008384	Sertad1	15.4646	20.8068	15.5427	13.165	13.0616	11.7283	13.9603	13.1703	17.7031
ENSMUSG00000008393	Carhsp1	72.4442	79.1604	52.964	65.5168	85.7963	90.7465	82.2252	86.1303	67.5034
ENSMUSG00000008398	Elk3	6.36887	6.89939	6.10636	5.20538	6.64921	6.52589	7.34072	7.28784	8.41115
ENSMUSG00000008429	Herpud2	28.2528	25.3819	31.291	31.3037	30.7056	28.0707	31.9211	32.5186	32.9775
ENSMUSG00000008435	Rdh13	14.2123	15.3469	12.2642	11.0907	16.1692	13.2846	12.0458	10.7717	11.9633
ENSMUSG00000008438	Adam21	1.09846	1.23954	1.2019	0.670041	1.47554	0.944463	1.41708	1.74313	0.886743
ENSMUSG00000008450	Nutf2	32.2277	33.1736	30.8103	31.3026	30.5745	31.7196	31.2064	31.9092	29.0785
ENSMUSG00000008475	Arpc5	324.714	335.226	232.392	222.448	293.996	390.093	293.675	333.434	320.075
ENSMUSG00000008489	Elavl2	34.1619	28.0617	43.7708	46.4737	37.1798	30.0961	42.6915	42.8274	46.1857
ENSMUSG00000008496	Pou2f2	6.40066	7.20084	4.81873	4.88459	6.9327	4.98079	4.35868	5.18235	5.82734
ENSMUSG00000008540	Mgst1	11.3179	11.9201	10.7351	10.1739	11.1328	11.3816	12.9565	12.3106	8.13994
ENSMUSG00000008575	Nfib	41.9423	48.9606	47.5818	36.7467	37.82	45.4392	57.4642	60.3639	55.4814
ENSMUSG00000008604	Ubqln4	115.274	105.369	113.4	113.486	118.212	115.312	116.704	119.543	107.495
ENSMUSG00000008658	Rbfox1	306.18	234.293	242.665	255.812	281.487	306.675	345.435	394.462	357.277
ENSMUSG00000008668	Rps18	217.3	237.535	165.544	156.771	217.383	225.914	177.317	169.907	175.65
ENSMUSG00000008682	Rpl10	360.958	426.915	325.602	296.625	380.873	384.969	341.584	349.822	344.893
ENSMUSG00000008683	Rps15a	74.1392	84.4814	76.2011	68.5271	81.2835	80.8283	75.4906	73.4949	73.5139
ENSMUSG00000008690	Ncaph2	80.8353	79.5493	80.4501	79.2183	79.1407	73.3941	78.7382	77.8367	76.9147
ENSMUSG00000008730	Hipk1	28.9503	30.0692	43.6166	37.696	31.4676	31.2703	47.2459	49.2719	42.449
ENSMUSG00000008734	Gprc5b	141.277	139.305	145.91	147.295	164.608	141.524	165.143	162.124	150.578
ENSMUSG00000008763	Man1a2	39.0222	34.9782	61.5949	58.8122	40.4486	37.6054	66.4927	70.5903	64.6711
ENSMUSG00000008822	Acyp1	49.5282	39.8743	29.156	34.9311	43.1696	40.6423	29.1209	31.6393	30.6602
ENSMUSG00000008845	Cd163	1.06128	1.75096	1.80896	1.30111	1.81247	0.738391	2.87532	1.55584	0.863156
ENSMUSG00000008855	Hdac5	79.0071	89.0157	88.9096	87.6387	81.4862	66.5309	76.9465	75.427	77.5262
ENSMUSG00000008859	Rala	92.1009	84.3264	80.4344	86.9853	87.6751	90.2218	82.3934	86.6218	83.7376
ENSMUSG00000008892	Vdac3	90.1172	88.3434	76.4372	81.1504	83.9008	85.2191	75.4466	77.836	80.8393
ENSMUSG00000008958	Vps72	28.3383	26.4252	27.2034	27.2592	32.2288	30.0193	26.8405	26.9802	24.8271
ENSMUSG00000008976	Gabpa	18.8008	19.8593	19.4154	17.1487	21.4107	23.2374	21.8077	24.9416	19.261
ENSMUSG00000008999	Bmp7	5.32073	8.57409	15.3626	9.67167	7.38832	3.32921	10.9263	5.4907	6.22729
ENSMUSG00000009013	Dynll1	248.966	262.552	209.405	185.486	234.521	264.143	197.688	191.964	193.418
ENSMUSG00000009030	Pdcl	26.7995	22.3174	24.992	24.9967	26.4371	24.5786	30.8637	27.9993	25.5519
ENSMUSG00000009035	Tmem184b	49.7714	38.4082	56.8574	55.6453	47.8995	40.5792	52.3842	46.8811	47.0453
ENSMUSG00000009073	Nf2	70.3065	69.5754	75.0706	71.5689	65.8354	70.254	81.4986	83.1315	77.4845
ENSMUSG00000009075	Cabp7	331.868	308.175	271.982	285.162	324.685	399.079	430.853	446.833	431.499
ENSMUSG00000009076	Zmat5	22.8996	29.3463	25.1487	23.8899	23.9426	28.9326	27.6161	27.3267	25.7196
ENSMUSG00000009079	Ewsr1	152.146	140.313	118.251	113.895	157.16	148.66	130.681	126.936	123.612
ENSMUSG00000009090	Ap1b1	136.795	130.116	161.465	152.727	138.755	115.364	150.33	138.55	149.724
ENSMUSG00000009092	Derl3	2.70746	6.78932	2.0653	1.88743	3.65446	5.79387	3.73901	2.78288	2.36513
ENSMUSG00000009097	Tbx1	1.93202	1.84673	2.6333	1.70338	1.4337	2.34518	2.27015	2.11384	2.26568
ENSMUSG00000009112	Bcl2l13	14.996	13.4185	23.3228	21.092	14.0542	13.2087	22.7808	22.7209	22.9919
ENSMUSG00000009207	Lnpk	13.6887	11.6479	20.1895	18.0809	14.1992	13.2351	18.1854	17.6351	17.2502
ENSMUSG00000009216	Fam163b	206.875	187.427	141.853	121.57	170.469	162.476	197.152	231.505	198.594
ENSMUSG00000009281	Rarres2	6.77205	8.55884	5.34664	4.35377	6.39852	7.93607	6.36286	6.35348	7.26796
ENSMUSG00000009291	Pttg1ip	62.8368	61.705	57.0123	50.5248	64.1134	66.2808	61.2659	60.7836	57.0852
ENSMUSG00000009292	Trpm2	9.51212	9.55726	14.1153	13.0945	11.3619	8.37076	12.6351	10.7976	10.4313
ENSMUSG00000009293	Ube2g2	86.402	111.247	82.2043	68.2562	89.8809	115.658	99.35	89.8515	79.2679
ENSMUSG00000009376	Met	2.2382	2.1615	4.55622	3.64676	1.41055	1.43213	2.73797	1.35233	2.32383
ENSMUSG00000009378	Slc16a12	2.15666	2.76896	3.70157	3.20738	2.68709	2.02189	3.73359	2.85818	2.7183
ENSMUSG00000009394	Syn2	354.649	326.907	456.619	420.637	334.699	342.412	472.829	417.762	460.273
ENSMUSG00000009406	Elk1	52.8503	47.4423	51.5761	40.0019	54.8353	74.3578	81.6564	80.5054	58.9207
ENSMUSG00000009418	Nav1	23.7943	24.8749	34.3486	31.8125	24.4781	23.4104	36.1777	35.4695	38.5954
ENSMUSG00000009470	Tnpo1	17.6999	16.9923	26.9098	23.0627	19.4381	17.4755	30.1933	33.8588	28.1078
ENSMUSG00000009535	Rnmt	32.1602	27.4347	33.4412	34.2464	33.0551	30.494	33.036	33.9273	34.1785
ENSMUSG00000009549	Srp14	226.609	232.501	199.004	190.968	227.854	221.174	193.089	183.872	196.474
ENSMUSG00000009551	6330409D20Rik	1.95521	2.52152	3.09214	5.06266	1.30505	0.896591	1.8598	1.81421	2.74499
ENSMUSG00000009555	Cdk9	80.7465	75.7109	55.8594	54.6284	83.8786	78.3479	60.6039	58.4271	60.3384
ENSMUSG00000009563	Tor2a	29.6172	32.0015	21.2892	22.9765	28.2272	28.9656	23.8215	22.8661	23.8812
ENSMUSG00000009566	Fpgs	9.19881	8.54148	6.11683	5.27674	7.66265	7.47232	6.85994	6.1455	6.64175
ENSMUSG00000009569	Mrtfb	72.671	70.5605	99.1033	85.762	70.4217	68.4224	107.802	121.983	111.594
ENSMUSG00000009575	Cbx5	61.4686	67.1698	95.248	81.8814	63.3084	64.2508	94.9626	92.8874	85.7994
ENSMUSG00000009585	Apobec3	1.43747	1.33584	1.08847	1.14946	1.284	1.35712	1.22456	1.47289	1.02093
ENSMUSG00000009614	Sardh	6.32812	8.27013	9.32042	9.13073	7.25419	6.98468	9.03947	8.45072	8.30574
ENSMUSG00000009621	Vav2	8.55471	7.40967	9.16682	9.08656	8.50716	7.05059	9.50629	8.5838	9.21867
ENSMUSG00000009628	Tex15	0.290783	0.337505	0.609593	0.868763	0.69872	0.304783	0.746801	0.797172	0.909791
ENSMUSG00000009630	Ppp2cb	258.214	214.803	204.406	219.461	247.774	236.067	219.396	225.408	224.309
ENSMUSG00000009633	G0s2	16.0615	24.2348	14.768	15.8355	16.2953	18.9391	17.5694	20.3225	16.8797
ENSMUSG00000009640	Dmap1	36.7707	32.2365	32.7527	32.1346	35.3526	34.9751	32.0557	31.1131	31.2935
ENSMUSG00000009647	Mcu	22.9068	21.3033	20.2513	20.2071	20.8939	23.2282	24.0199	22.0666	23.8992
ENSMUSG00000009681	Bcr	68.2435	77.091	86.3832	75.0777	71.5227	78.7889	87.532	85.5907	80.6484
ENSMUSG00000009687	Fxyd5	10.5837	11.5342	9.54901	5.94904	13.2313	11.6304	6.15824	5.7145	5.35452
ENSMUSG00000009731	Kcnd1	9.4501	8.49694	9.77068	9.3548	8.97203	7.28024	8.02893	7.65577	8.4274
ENSMUSG00000009733	Tfcp2	12.0709	11.9486	11.6776	11.5424	11.1639	11.8434	12.2292	11.6059	11.6643
ENSMUSG00000009734	Pou6f2	0.572228	0.335776	0.530355	0.957393	0.962504	0.551047	0.87633	0.794027	0.819438
ENSMUSG00000009739	Pou6f1	62.1496	58.1825	62.8616	65.4801	61.8387	56.3925	61.9482	64.123	66.363
ENSMUSG00000009741	Ubp1	82.9316	74.6767	63.0141	59.0436	85.8582	76.7139	63.3315	72.5103	65.8474
ENSMUSG00000009772	Nuak2	0.713753	1.19663	0.735025	0.604196	1.52451	1.54299	1.49363	1.56538	1.63193
ENSMUSG00000009828	Cilk1	7.54383	7.51468	8.7777	10.0223	9.83675	7.52305	10.6926	9.19553	9.92392
ENSMUSG00000009863	Sdhb	186.194	182.752	182.597	182.567	189.672	181.733	166.232	159.01	177.043
ENSMUSG00000009876	Cox4i2	6.08683	7.3265	3.00353	4.59687	5.2139	4.1868	5.91042	4.64237	4.41517
ENSMUSG00000009894	Snap47	410.03	385.738	411.536	417.436	398.02	380.613	399.056	354.418	397.909
ENSMUSG00000009905	Kdsr	16.8525	16.963	15.6749	15.3224	16.344	16.5808	15.8271	15.9186	16.0074
ENSMUSG00000009907	Vps4b	22.6894	19.7332	22.1407	21.3088	21.9573	21.2413	24.5367	23.906	22.9377
ENSMUSG00000009927	Rps25	219.531	249.939	201.333	189.903	231.098	243.363	190.331	191.853	199.813
ENSMUSG00000009995	Taz	30.9985	30.7082	23.8267	24.259	29.2105	31.5049	26.0233	26.2235	23.5802
ENSMUSG00000010021	Kif19a	3.43893	5.76547	3.18728	4.31524	4.31532	4.55068	3.8272	3.8291	4.1383
ENSMUSG00000010025	Aldh3a2	33.8953	29.732	44.9779	38.9027	40.3816	33.5654	41.6565	38.7263	39.6074
ENSMUSG00000010044	Zmynd10	6.00773	7.96571	4.88175	3.40285	7.01747	5.42376	5.00024	3.43653	3.74278
ENSMUSG00000010045	Tmem115	58.2974	61.6733	53.9376	49.3401	55.6682	53.2156	59.135	56.2061	57.0362
ENSMUSG00000010047	Hyal2	8.98206	9.20429	11.3434	10.1963	9.92459	11.7443	11.638	11.6107	11.9286
ENSMUSG00000010048	Ifrd2	10.9891	8.27843	7.37534	7.44945	12.6768	9.5224	8.02349	9.62126	8.25665
ENSMUSG00000010051	Hyal1	3.01602	3.34367	4.4409	3.06159	3.31279	3.97926	4.54485	3.90541	2.97143
ENSMUSG00000010054	Tusc2	105.691	108.148	124.868	130.423	107.762	105.25	115.177	107.032	107.704
ENSMUSG00000010057	Nprl2	61.5536	57.3599	48.8702	48.5857	60.7664	61.0963	51.8922	48.1286	47.7803
ENSMUSG00000010064	Slc38a3	35.7512	33.7103	40.0733	39.1006	41.6893	31.4686	34.0174	36.6295	36.3894
ENSMUSG00000010066	Cacna2d2	17.2012	16.6635	22.5826	23.0711	17.0843	11.7395	17.6487	15.7252	15.5911
ENSMUSG00000010067	Rassf1	3.59013	3.33359	3.36263	3.33702	3.48264	2.94767	3.73367	3.87633	3.66742
ENSMUSG00000010080	Epn3	2.70268	2.4842	2.73262	6.30317	7.34703	2.25337	4.87516	2.98859	2.31802
ENSMUSG00000010086	Rnf112	605.716	635.614	322.036	298.387	633.616	769.738	488.858	480.085	427.467
ENSMUSG00000010095	Slc3a2	119.775	112.472	138.595	131.464	118.645	119.457	136.462	119.21	134.524
ENSMUSG00000010097	Nxf1	84.1477	78.5317	56.6934	48.4019	86.8165	86.0757	60.4476	61.282	56.3056
ENSMUSG00000010110	Stx5a	39.2957	41.811	30.0312	29.4089	38.2637	40.9938	35.9478	33.2603	31.5359
ENSMUSG00000010122	Slc47a1	1.1815	0.853278	5.77939	1.27666	1.21447	0.270897	2.43874	0.383702	1.1943
ENSMUSG00000010142	Tnfrsf13b	2.18455	1.84486	1.30625	1.76853	1.90967	1.68036	2.2053	2.28855	2.53271
ENSMUSG00000010154	Spire2	22.0552	22.6417	31.609	30.1954	25.1483	23.6596	27.0379	23.037	25.2631
ENSMUSG00000010175	Prox1	35.4682	35.3519	34.9062	26.8844	34.4568	36.4174	63.4575	80.5647	59.687
ENSMUSG00000010277	2610507B11Rik	101.879	102.86	148.764	144.736	104.435	98.9359	153.926	155.468	149.811
ENSMUSG00000010290	AI597479	36.0055	36.156	39.4295	38.1943	40.1264	38.2161	35.8262	37.7428	38.979
ENSMUSG00000010307	Tmem86a	22.135	25.3365	29.6113	28.7206	22.0698	20.5921	25.1047	24.2641	25.1583
ENSMUSG00000010358	Ifi35	4.28169	5.85017	3.9922	3.4689	5.40685	4.88204	4.70017	6.76467	4.09412
ENSMUSG00000010362	Rdm1	12.8158	10.424	11.3031	10.2611	10.1973	13.4994	9.80063	11.5384	9.61979
ENSMUSG00000010376	Nedd8	213.481	247.659	197.483	197.435	220.371	205.237	189.525	160.211	172.307
ENSMUSG00000010392	Gosr1	39.9795	35.3763	50.0242	45.7039	45.7193	37.7774	50.882	48.4515	48.2522
ENSMUSG00000010406	Mrpl52	64.6947	81.8293	46.4875	53.2659	74.4315	65.2832	46.3161	45.436	46.552
ENSMUSG00000010453	Kansl3	51.3707	51.0846	50.8107	41.1432	51.3278	48.7719	50.7248	47.1359	46.7101
ENSMUSG00000010461	Eya4	1.42159	1.74305	1.48581	1.98205	1.98272	1.44	2.68426	2.78133	2.03753
ENSMUSG00000010476	Ebf3	0.34655	0.175976	0.557622	0.135893	0.485755	0.258237	0.721084	0.626671	0.340573
ENSMUSG00000010492	Uckl1os	1.18864	1.64534	2.73376	1.71251	1.18479	1.38084	2.47987	3.13497	2.58104
ENSMUSG00000010505	Myt1	4.61344	5.54467	8.17103	6.16103	5.99914	4.61344	8.99339	9.51793	9.06774
ENSMUSG00000010517	Faf1	25.1923	20.5106	21.3162	23.0605	22.5878	24.9399	21.9212	23.4483	23.7772
ENSMUSG00000010529	Gm266	10.3626	10.8397	8.63881	7.91203	11.2205	8.74959	9.30934	9.6153	10.5303
ENSMUSG00000010554	Mettl16	9.41614	9.49278	11.3055	9.54886	9.25855	9.43174	11.6629	10.7185	8.1714
ENSMUSG00000010592	Dazl	3.13902	3.63664	2.8285	3.86596	3.42217	4.99006	2.4036	4.51017	3.31992
ENSMUSG00000010607	Pigyl	75.362	104.72	69.7943	67.7776	86.0455	83.9779	69.874	63.787	62.1097
ENSMUSG00000010608	Rbm25	28.1328	26.8193	31.9027	32.0399	30.2333	27.795	34.8142	33.9838	31.9137
ENSMUSG00000010609	Psen2	17.2078	16.992	14.5376	15.9839	14.6574	13.8355	16.1882	12.4762	14.7413
ENSMUSG00000010660	Plcd1	12.1474	12.716	9.94767	11.6664	13.3438	9.95555	10.6696	11.6747	11.7202
ENSMUSG00000010663	Fads1	175.347	168.567	171.313	166.97	182.794	172.281	161.829	173.208	170.912
ENSMUSG00000010721	Lmbr1	22.4789	17.9181	25.2421	23.5535	21.9634	21.1487	25.158	24.0853	23.3287
ENSMUSG00000010751	Tnfrsf22	0.900442	1.75409	1.26891	1.38759	1.28428	1.217	1.07288	1.23127	1.70329
ENSMUSG00000010755	Cars	22.1314	21.9798	21.2435	20.169	22.8086	25.9216	20.6385	18.9656	17.9351
ENSMUSG00000010797	Wnt2	11.1668	10.4809	5.43039	5.68403	8.36452	11.1355	5.606	8.37293	5.52444
ENSMUSG00000010803	Gabra1	157.076	124.34	158.569	190.629	152.517	122.643	142.296	165.894	153.226
ENSMUSG00000010825	Grid2ip	1.20979	0.985583	0.835626	2.38612	3.08818	0.865974	2.77022	0.714343	0.828516
ENSMUSG00000010911	Apip	32.3758	42.0367	31.0769	29.2573	38.0975	45.8222	29.9405	31.6256	30.0779
ENSMUSG00000010914	Pdhx	43.835	35.9912	41.3447	42.1507	46.3317	43.0006	43.8145	40.2962	42.265
ENSMUSG00000010936	Vac14	13.6105	13.3756	16.2191	13.0913	12.9868	10.7445	16.7292	13.0044	13.8031
ENSMUSG00000011096	Akt1s1	67.2675	78.5204	67.028	61.4516	63.2235	63.4232	68.0072	62.998	63.7509
ENSMUSG00000011114	Tbrg1	30.1749	30.3852	30.0718	25.3213	29.7291	27.6742	30.1204	28.8284	29.4315
ENSMUSG00000011148	Adssl1	29.0692	32.9754	21.9593	32.597	35.474	32.7113	26.5501	24.3352	24.3793
ENSMUSG00000011154	Cfap161	2.31947	2.71641	1.1943	0.611822	2.40177	2.70219	1.92006	1.59167	1.44337
ENSMUSG00000011158	Brf1	17.4241	17.05	19.8064	18.6584	17.6729	16.6155	21.2042	21.8496	21.9908
ENSMUSG00000011171	Vipr2	0.268677	0.0404246	0.62254	2.55978	4.97951	0.410685	1.75914	0.449496	0.553233
ENSMUSG00000011179	Odc1	67.9669	66.1257	67.9979	65.7937	70.6423	70.7855	70.8528	78.2547	70.7994
ENSMUSG00000011254	Thg1l	11.0034	11.0702	10.2392	9.38046	10.7778	10.4563	9.93051	11.2722	10.9067
ENSMUSG00000011256	Adam19	8.03336	7.20138	10.8182	10.241	8.32052	5.95077	9.38869	7.96105	8.77025
ENSMUSG00000011257	Pabpc4	46.3027	47.1758	48.2704	43.2804	45.3085	50.0209	49.6984	51.047	43.0864
ENSMUSG00000011267	Zfp296	1.66788	2.21422	1.81862	2.7358	2.47536	1.16974	1.11054	1.10069	0.826442
ENSMUSG00000011305	Plin5	1.24488	2.16118	1.97228	1.80242	2.95296	3.16167	3.12428	2.94025	2.04349
ENSMUSG00000011306	Sugp1	37.6213	35.7345	32.1058	33.4789	35.3084	34.3835	34.3509	32.4328	35.861
ENSMUSG00000011382	Dhdh	4.18154	4.91952	5.19518	5.0026	5.34443	3.31543	4.86793	5.09745	5.30248
ENSMUSG00000011427	Zfp790	10.599	11.4917	15.5846	15.1584	12.508	11.7249	15.3513	18.7106	17.1506
ENSMUSG00000011589	Fsd1	71.507	69.0397	67.1577	67.5087	72.0641	63.743	62.5578	55.8552	54.7874
ENSMUSG00000011658	Fuz	11.3847	12.91	6.8287	7.12894	12.5796	11.7967	7.12821	8.01959	7.15603
ENSMUSG00000011751	Sptbn4	114.711	123.1	104.033	95.0026	121.722	110.801	116.051	104.247	102.29
ENSMUSG00000011752	Pgam1	342.227	298.659	379.788	366.718	345.238	326.905	366.779	319.307	342.865
ENSMUSG00000011831	Evi5	23.4316	22.1378	34.4076	34.277	23.819	19.6478	29.9818	32.5614	31.7895
ENSMUSG00000011832	Evi5l	36.8097	39.5795	44.4861	41.5641	38.9761	34.9418	45.2721	40.7012	42.0141
ENSMUSG00000011837	Snapc2	42.7041	43.2425	43.8605	45.9939	42.6501	36.1604	44.9831	39.8245	41.4283
ENSMUSG00000011877	Git1	308.947	324.769	272.318	282.298	303.675	334.64	302.087	353.53	312.103
ENSMUSG00000011884	Gltp	75.6529	70.3434	56.2991	73.9301	85.533	92.6846	77.8626	74.5406	65.2238
ENSMUSG00000011958	Bnip2	31.8142	32.1666	27.5799	27.1786	30.6479	31.1405	30.3112	32.1058	31.5741
ENSMUSG00000011960	Ccnt1	15.7139	14.7768	22.3967	19.5052	16.2544	14.0114	22.975	23.6218	23.385
ENSMUSG00000012017	Scarf2	3.12348	2.77272	5.0661	4.20974	3.25929	1.81427	3.5009	2.82796	2.66033
ENSMUSG00000012076	Brms1l	75.3128	64.0199	65.5842	66.4545	69.6741	70.1325	66.6307	70.2229	63.0182
ENSMUSG00000012114	Med15	21.4923	17.2481	19.216	18.0942	19.7147	18.4202	20.9056	20.2522	20.3022
ENSMUSG00000012117	Dhdds	74.3631	70.707	73.9687	73.8208	69.4893	66.6505	70.7544	67.1736	72.428
ENSMUSG00000012123	Crybg2	0.333042	0.531925	0.527643	0.26789	0.430912	0.469911	0.307043	0.272286	0.316508
ENSMUSG00000012126	Ubxn11	14.6664	15.9413	8.81038	8.8728	13.8627	12.2527	7.66086	7.41581	8.59127
ENSMUSG00000012296	Tjap1	23.892	25.4446	15.8263	13.6327	30.4699	29.7099	18.4841	15.6638	14.2288
ENSMUSG00000012405	Rpl15	193.628	202.374	189.329	181.967	210.465	213.157	181.712	190.298	192.966
ENSMUSG00000012422	Tmem167	16.8654	14.6576	17.2442	16.901	15.8464	16.5701	17.731	20.5175	19.4615
ENSMUSG00000012429	Mplkip	8.03309	7.09159	7.40412	7.17797	8.29458	9.40255	8.06746	8.56938	8.72325
ENSMUSG00000012443	Kif11	1.20537	1.06397	0.993038	0.784274	1.07631	1.08091	1.12362	1.48674	1.05296
ENSMUSG00000012483	Rpa3	25.685	20.8049	13.5876	17.6604	15.9463	22.4271	13.3537	16.8283	16.1035
ENSMUSG00000012535	Tnpo3	17.7577	16.8295	23.1022	21.9297	19.7017	16.8038	23.1804	24.9704	23.4828
ENSMUSG00000012609	Ttll5	7.67931	7.94394	7.84984	8.17933	8.29357	6.81199	9.36302	9.31411	8.42703
ENSMUSG00000012640	Zfp715	19.013	17.3754	20.7857	17.5001	20.9408	17.1867	21.056	21.5772	21.464
ENSMUSG00000012819	Cdh23	0.648904	0.298224	0.55282	0.690887	0.562275	0.324616	0.298519	0.599121	0.516796
ENSMUSG00000012848	Rps5	302.197	361.246	240.761	237.263	334.625	335.501	250.176	244.519	248.086
ENSMUSG00000013033	Adgrl1	195.545	208.506	211.847	207.951	194.038	186.469	211.946	203.662	203.079
ENSMUSG00000013076	Amotl1	5.50066	7.29619	11.1452	16.5568	14.4184	5.99185	19.1458	10.7523	9.41204
ENSMUSG00000013089	Etv5	66.4383	75.3231	79.5791	76.027	75.3291	62.2279	74.0749	74.692	72.0487
ENSMUSG00000013150	Gfod2	16.8711	22.0037	20.1653	17.4453	22.3714	16.9049	19.5214	17.0043	17.049
ENSMUSG00000013155	Enkd1	9.01213	11.4393	7.34021	6.16833	8.82978	8.71611	7.45535	5.67615	6.07316
ENSMUSG00000013160	Atp6v0d1	433.029	423.014	402.489	402.188	410.064	424.334	406.777	381.726	395.28
ENSMUSG00000013236	Ptprs	132.216	129.299	163.3	144.089	131.076	118.911	166.571	147.362	155.281
ENSMUSG00000013275	Slc41a1	59.2392	56.9673	73.5743	65.4058	61.5538	64.5914	76.7205	75.3633	74.3255
ENSMUSG00000013367	Iglon5	50.2295	55.7346	39.5994	48.5125	53.4901	45.7872	44.001	43.4759	43.9592
ENSMUSG00000013419	Zfp651	48.9228	50.3466	54.7809	50.8718	51.4012	49.877	53.2991	53.5646	50.4824
ENSMUSG00000013465	Nelfb	56.3682	59.9806	60.2369	53.7066	60.2919	51.2162	55.9106	55.4958	54.1206
ENSMUSG00000013495	Tmem175	22.1495	20.0563	21.1605	20.7054	24.4152	22.5091	21.2578	19.3093	18.478
ENSMUSG00000013523	Bcas1	146.434	183.617	75.1264	134.67	193.579	189.795	143.891	159.144	126.62
ENSMUSG00000013539	Tango2	30.7735	31.4757	27.6057	26.8073	32.298	30.6794	27.6231	24.5411	23.2975
ENSMUSG00000013584	Aldh1a2	6.17913	10.6783	21.2716	12.9844	6.68151	2.67161	13.636	6.72384	7.38622
ENSMUSG00000013593	Ndufs2	299.042	300.068	278.324	278.581	314.484	299.617	277.356	257.287	262.794
ENSMUSG00000013622	Atraid	87.7347	87.6078	63.3633	66.8498	82.2536	86.3623	68.6436	66.768	70.4003
ENSMUSG00000013629	Cad	13.6279	11.2222	11.9968	9.60245	10.384	9.69865	13.3345	11.9549	10.5606
ENSMUSG00000013646	Sh3bp5l	27.341	31.7828	31.1529	29.0836	30.2532	29.4035	34.1052	30.8948	29.7009
ENSMUSG00000013662	Atad1	71.4062	57.1791	68.4193	70.9501	71.1497	68.6683	69.1425	72.7326	72.1123
ENSMUSG00000013663	Pten	39.4248	32.9723	56.9381	56.8809	39.4376	34.0391	55.6583	60.6079	56.5787
ENSMUSG00000013698	Pea15a	505.398	531.806	589.756	524.013	477.45	511.034	563.053	504.788	526.912
ENSMUSG00000013701	Timm23	82.8049	84.2475	89.1331	85.1837	97.036	92.8759	87.7688	85.6964	87.535
ENSMUSG00000013707	Tnfaip8l2	5.16548	6.43191	3.57686	4.22184	5.65917	4.57405	6.99738	5.25873	5.50151
ENSMUSG00000013736	Trnt1	40.1694	31.9293	36.3765	32.8965	38.1715	37.7958	35.9434	36.4473	33.9007
ENSMUSG00000013766	Ly6g6e	3.76781	11.1962	8.24522	9.7404	9.09556	5.61529	5.22658	4.35686	3.70282
ENSMUSG00000013787	Ehmt2	160.055	157.308	152.621	138.585	155.962	145.522	147.833	145.567	150.629
ENSMUSG00000013822	Elof1	62.3506	79.3953	55.9258	53.5345	59.2517	65.1526	51.6013	45.9682	45.433
ENSMUSG00000013833	Med16	49.4162	47.1253	58.7232	49.5973	46.618	45.832	55.0482	47.8553	55.6461
ENSMUSG00000013846	St3gal1	16.4525	15.6951	24.513	18.0989	14.4746	12.1729	15.694	16.8629	15.3169
ENSMUSG00000013858	Tmem259	93.0465	107.135	84.0353	79.8935	90.793	90.249	89.8636	81.1338	84.3597
ENSMUSG00000013878	Rnf170	18.4246	17.0088	16.1689	17.8479	16.6481	15.8104	14.9561	17.1607	17.2206
ENSMUSG00000013921	Clip3	484.771	441.936	494.303	504.21	490.824	430.111	490.038	471.964	499.805
ENSMUSG00000013973	Dedd	4.3305	3.53996	3.7046	3.61316	3.60058	3.94035	4.04133	4.00668	3.63826
ENSMUSG00000013997	Nit1	27.3518	26.0087	20.5098	19.6891	28.5884	30.2508	21.6925	21.7253	20.6394
ENSMUSG00000014039	Prdm15	6.92055	6.16803	7.47136	6.10118	6.77963	6.15323	8.34831	8.13117	6.94211
ENSMUSG00000014074	Rnf168	30.7256	29.1931	38.0065	34.8145	29.0467	28.9187	33.7295	37.7661	35.8927
ENSMUSG00000014075	Tctex1d2	15.921	15.1291	11.9515	9.87219	15.7389	15.3701	11.1588	11.2811	10.776
ENSMUSG00000014077	Chp1	151.53	141.125	160.928	163.171	151.366	148.925	153.605	145.391	153.255
ENSMUSG00000014158	Trpv4	1.71609	2.2574	0.934109	1.67486	5.13157	3.10278	2.21999	2.57668	0.688364
ENSMUSG00000014164	Klhl3	44.2172	48.4671	56.722	43.1167	44.4309	43.6819	65.4622	58.1004	57.8935
ENSMUSG00000014177	Tvp23b	45.9612	38.1011	42.4506	41.7027	48.798	44.2845	37.688	38.7017	38.4146
ENSMUSG00000014195	Dnajc7	62.4104	57.6641	58.5156	59.2344	59.4329	59.4439	63.698	59.882	62.4176
ENSMUSG00000014226	Cacybp	127.687	134.292	114.83	109.358	127.054	133.594	108.125	103.292	100.726
ENSMUSG00000014232	Cluap1	32.5338	36.4946	26.5048	26.0424	33.2696	30.7224	29.8952	27.7021	25.2138
ENSMUSG00000014243	Zswim7	31.9434	38.942	30.2244	25.3137	27.8088	31.0489	26.5411	22.4082	26.9845
ENSMUSG00000014245	Pigl	11.2791	8.75028	11.5698	12.1015	13.9159	12.1223	14.14	10.5623	11.6289
ENSMUSG00000014294	Ndufa2	296.981	415.711	215.702	213.122	319.96	293.198	216.121	174.946	193.853
ENSMUSG00000014301	Pam16	29.1364	30.5261	25.821	24.6028	30.2945	31.5392	23.8813	23.5043	21.847
ENSMUSG00000014303	Glis2	11.1968	10.933	10.3068	9.43034	9.86504	8.08935	10.1939	10.6321	9.54719
ENSMUSG00000014313	Cox6c	217.612	232.41	149.09	142.172	204.187	219.001	137.62	129.684	137.591
ENSMUSG00000014329	Bicc1	3.30354	3.66116	4.72961	4.68084	3.78976	2.4386	5.13248	4.74181	3.90644
ENSMUSG00000014349	Ube2z	99.6004	104.945	105.89	100.56	98.2588	96.4823	107.6	104.543	109.956
ENSMUSG00000014353	Tmem87b	20.7112	16.8488	19.404	19.4501	20.1546	18.4271	20.1783	21.3943	21.4836
ENSMUSG00000014355	Anapc1	14.3246	13.4604	21.9795	20.8556	14.9277	14.5412	23.6218	26.222	23.7435
ENSMUSG00000014361	Mertk	35.1214	42.3992	38.0192	40.7101	47.248	51.0638	55.2714	53.7776	35.6416
ENSMUSG00000014402	Tsg101	86.6752	77.6511	72.8994	68.3334	85.1673	77.9481	70.3364	76.5526	74.2039
ENSMUSG00000014418	Hps5	10.8277	9.10822	9.55069	9.11363	9.97431	11.0588	11.2649	10.8797	9.81178
ENSMUSG00000014426	Map3k4	20.1009	21.3003	23.1864	19.1444	20.6912	20.2354	27.4346	28.2236	23.855
ENSMUSG00000014444	Piezo1	1.95124	2.25178	2.90015	2.81867	2.03012	1.91867	2.58503	2.41119	2.71116
ENSMUSG00000014470	Rnf166	58.9988	63.4406	48.6783	40.6381	60.965	57.7106	52.1549	50.7099	46.9278
ENSMUSG00000014496	Ankrd28	15.7489	15.8691	18.1194	20.6025	17.2509	15.5825	21.2336	22.9105	22.982
ENSMUSG00000014498	Ankrd52	29.7362	24.482	39.0252	32.5209	30.8994	23.6938	38.5695	37.5186	35.3485
ENSMUSG00000014503	Pkd2l2	8.09182	7.98874	8.72304	7.17727	9.07377	8.36863	7.84107	8.1124	7.9861
ENSMUSG00000014504	Srp19	38.7589	40.5064	31.1545	27.1733	38.5852	38.3745	29.9863	29.3552	27.8877
ENSMUSG00000014547	Wdfy2	9.37786	9.91939	13.7914	11.8616	11.8944	10.696	14.6615	15.263	13.4164
ENSMUSG00000014550	Rbsn	20.1148	20.0689	24.8032	24.698	21.6244	18.7609	26.9834	27.9329	26.3742
ENSMUSG00000014551	Mrps25	15.6817	19.3694	14.819	15.6354	16.3295	17.4202	16.2087	14.3739	13.2609
ENSMUSG00000014554	Dguok	15.1698	15.6508	10.5559	9.72918	15.4716	16.1386	11.7168	12.4378	9.83328
ENSMUSG00000014592	Camta1	87.6628	79.2736	106.852	102.965	89.4669	94.89	129.47	129.28	121.836
ENSMUSG00000014599	Csf1	17.635	16.6374	17.9462	14.2724	22.4909	20.7549	20.9141	20.1108	22.1656
ENSMUSG00000014601	Strip1	58.8961	57.6018	63.5009	61.7783	60.2416	56.1664	65.4973	62.5412	65.3462
ENSMUSG00000014602	Kif1a	380.552	380.612	622.417	593.27	395.062	294.146	580.154	544.257	566.832
ENSMUSG00000014606	Slc25a11	164.028	155.225	170.131	165.87	148.433	148.447	149.075	145.615	160.564
ENSMUSG00000014633	Cmc2	13.3038	16.4254	15.7151	15.1391	14.0773	10.9453	12.7663	12.9962	11.4263
ENSMUSG00000014668	Chfr	29.9528	28.9103	21.9398	22.1054	32.2829	29.9078	27.6514	26.9682	25.4208
ENSMUSG00000014747	Ankrd53	4.59691	3.83862	5.14813	2.40346	3.97346	2.21338	4.36166	3.05363	1.87159
ENSMUSG00000014748	Tex261	34.1232	41.4848	41.8864	36.6705	34.9019	36.2273	43.2278	41.7986	38.243
ENSMUSG00000014763	Fam120b	25.9363	25.9002	33.6394	32.2883	28.3318	25.2146	33.8054	35.6634	31.0803
ENSMUSG00000014767	Tbp	7.06603	6.56489	6.64749	6.36261	7.42828	7.69554	7.23371	7.77956	7.71298
ENSMUSG00000014769	Psmb1	88.2475	74.3647	68.9756	73.6777	80.1877	86.7181	71.9064	70.367	72.9806
ENSMUSG00000014773	Dll1	6.86854	7.35515	9.97571	8.58577	7.48072	7.5592	9.96676	7.69178	10.0819
ENSMUSG00000014776	Nol3	13.8436	15.5648	17.237	17.5905	14.5239	16.4475	16.6336	12.9673	14.3822
ENSMUSG00000014778	Fhod1	8.26644	6.61186	4.85186	4.95654	6.96419	6.04939	6.04599	4.93167	5.05111
ENSMUSG00000014782	Plekhg4	1.60523	2.66769	1.10831	0.966444	1.84093	2.54289	1.38462	1.31405	1.04487
ENSMUSG00000014786	Slc9a5	16.9339	15.7691	13.8252	12.0709	15.5033	14.796	14.0179	11.9808	11.0946
ENSMUSG00000014791	Elmo3	8.42986	6.62643	4.42913	4.99715	7.12714	8.78313	4.27653	4.50353	4.47635
ENSMUSG00000014813	Stc1	2.90467	2.92309	3.65323	3.12036	3.02577	4.19245	4.02662	4.52679	5.00052
ENSMUSG00000014837	4931428F04Rik	16.2549	12.89	18.4692	17.1869	17.3133	13.1406	17.271	15.8119	15.0936
ENSMUSG00000014846	Tppp3	67.9147	106.316	42.6537	44.9324	75.6913	88.8673	61.1339	56.0656	39.4144
ENSMUSG00000014850	Msh3	6.78363	6.05979	7.95504	6.9945	5.77482	6.33547	8.06406	8.17884	7.70876
ENSMUSG00000014852	Adamts13	0.852156	0.915812	1.21186	0.848653	0.455031	0.669888	0.810572	0.599015	0.660852
ENSMUSG00000014856	Tmem208	46.0278	50.1484	28.3308	30.5196	49.4381	47.5508	29.9427	32.0982	25.4023
ENSMUSG00000014859	E2f4	44.8279	50.2542	40.4983	38.4666	48.973	49.485	44.1211	39.8487	38.8597
ENSMUSG00000014867	Surf4	79.3068	89.3002	90.5463	81.2739	86.4605	79.1588	85.4139	82.7228	85.4815
ENSMUSG00000014873	Surf2	27.9721	27.4222	22.0723	20.522	28.4403	26.5145	21.1239	21.0527	20.9116
ENSMUSG00000014905	Dnajb9	71.1905	72.3359	72.5452	74.2242	76.1223	72.9128	69.1707	74.1646	71.4156
ENSMUSG00000014907	Naf1	21.3803	17.6683	23.1483	21.0287	23.4799	18.5421	20.6012	21.8162	21.1113
ENSMUSG00000014932	Yes1	4.57836	5.28653	5.98946	6.64315	7.51189	5.63928	6.50456	7.00994	6.98079
ENSMUSG00000014956	Ppp1cb	99.5683	93.1915	99.6598	100.766	98.3304	104.233	112.547	124.818	109.403
ENSMUSG00000014959	Gorasp2	90.8369	91.4915	89.6216	88.5333	92.0471	95.9115	99.0713	91.0169	100.994
ENSMUSG00000014980	Tsen15	18.0556	19.1382	15.1841	13.2844	18.5639	20.3606	15.2894	15.7529	15.1692
ENSMUSG00000015002	Efr3a	46.1976	47.3235	66.3154	68.1264	54.6545	40.9059	59.9913	59.122	55.5099
ENSMUSG00000015013	Trappc2l	58.2129	62.0813	44.486	43.2251	47.5979	57.3365	40.876	39.3353	41.5542
ENSMUSG00000015016	Acsf3	14.0274	15.4077	16.8897	17.8845	16.248	13.1584	16.9044	14.6759	17.3723
ENSMUSG00000015023	Ddx19a	33.5901	31.7267	28.2924	26.7145	31.0096	31.7362	34.426	35.5574	31.1984
ENSMUSG00000015027	Galns	12.896	14.8417	12.8921	11.9868	11.9099	12.104	14.3614	15.0959	14.8229
ENSMUSG00000015053	Gata2	2.8878	4.31151	4.49893	3.14878	4.35917	5.29697	5.34938	5.35596	4.22061
ENSMUSG00000015083	C8g	11.1103	9.06304	4.8936	4.66579	7.88038	7.48869	5.6151	5.21661	6.46474
ENSMUSG00000015085	Entpd2	11.7394	10.5129	12.9113	15.9093	13.515	12.8337	16.5085	13.5308	15.6638
ENSMUSG00000015087	Rabl6	98.3119	112.141	104.355	96.6442	101.588	96.9456	104.594	101.856	97.9799
ENSMUSG00000015090	Ptgds	791.768	1176.36	2124.41	1081.28	790.046	532.416	1173.41	603.197	690.128
ENSMUSG00000015092	Edf1	285.436	333.021	248.156	244.578	282.043	281.961	239.463	213.163	220.883
ENSMUSG00000015093	Clic3	6.31939	8.37896	4.67743	3.57938	5.72068	5.79569	4.3392	5.83033	4.3251
ENSMUSG00000015094	Npdc1	239.964	265.957	190.975	189.256	232.747	251.565	222.872	211.812	214.118
ENSMUSG00000015095	Fbxw5	121.731	142.287	103.207	103.577	125.317	125.456	105.339	95.3482	95.3521
ENSMUSG00000015112	Slc25a13	2.47314	3.27768	1.40889	2.78788	3.5895	3.81248	2.66278	2.92063	1.92075
ENSMUSG00000015120	Ube2i	59.7654	47.9876	68.4269	62.254	55.4048	58.3283	67.8471	68.8548	67.2278
ENSMUSG00000015126	Tsr3	54.3219	56.7581	39.8837	33.8951	58.9085	51.5115	45.882	38.9063	39.1678
ENSMUSG00000015127	Unkl	12.1186	9.79514	18.5927	15.9385	11.6864	11.5666	17.78	15.289	17.6863
ENSMUSG00000015133	Lrrk1	1.3379	1.19028	2.46601	2.12218	1.54011	1.24481	2.27225	2.16388	2.15598
ENSMUSG00000015134	Aldh1a3	0.995575	1.21136	0.668639	0.965618	0.768529	1.07186	1.15286	0.76677	0.996635
ENSMUSG00000015143	Actn1	61.6926	56.932	49.2479	41.3455	59.6406	55.0562	55.3151	57.3927	55.6387
ENSMUSG00000015149	Sirt2	114.036	117.207	87.2278	104.677	119.841	119.984	106.217	103.147	101.977
ENSMUSG00000015165	Hnrnpl	148.151	140.259	126.81	117.86	154.064	136.427	132.666	129.127	128.105
ENSMUSG00000015176	Nolc1	69.5024	69.8307	66.702	61.1523	68.5214	74.2663	67.3554	67.5763	67.3215
ENSMUSG00000015189	Casd1	62.475	53.9859	73.3095	70.5058	66.5684	61.3838	67.2101	77.8716	78.3698
ENSMUSG00000015202	Cnksr3	5.2606	7.19403	5.79285	7.69767	9.34492	8.69392	9.81456	8.54982	5.79143
ENSMUSG00000015214	Mtmr1	36.6001	35.0114	34.67	32.6009	34.9344	37.2584	37.997	41.3897	37.5635
ENSMUSG00000015217	Hmgb3	20.8439	14.6981	21.0505	30.6206	22.4872	16.6552	16.9165	18.9634	20.3462
ENSMUSG00000015222	Map2	166.235	172.817	337.457	302.541	167.823	169.834	304.524	329.959	316.703
ENSMUSG00000015224	Cyp2j9	25.453	24.3833	31.423	25.9687	26.1353	28.1771	26.8371	30.1999	24.5179
ENSMUSG00000015243	Abca1	8.23471	9.47078	17.3575	17.1143	12.0561	10.8067	20.2242	22.3531	18.7358
ENSMUSG00000015247	Nipsnap3b	28.5501	22.2444	28.242	24.858	24.0221	23.2506	22.0072	24.8323	24.4819
ENSMUSG00000015289	Lage3	24.524	21.157	18.2792	17.372	22.6395	18.864	15.539	16.8163	19.825
ENSMUSG00000015290	Ubl4a	79.5078	73.9575	76.539	70.6801	76.4366	75.8356	77.1647	77.1433	68.6173
ENSMUSG00000015291	Gdi1	544.24	475.689	553.945	544.797	512.352	518.764	537.541	494.933	537.877
ENSMUSG00000015305	Sash1	27.5471	27.416	47.032	44.6353	34.3295	27.8741	48.8602	52.3782	46.1341
ENSMUSG00000015312	Gadd45b	23.5193	34.6297	31.279	27.1802	31.8502	28.8371	24.9556	27.4778	32.4191
ENSMUSG00000015335	Zdhhc12	11.42	9.80406	9.68504	10.8491	12.2409	10.8844	11.0332	10.9742	9.36829
ENSMUSG00000015337	Endog	27.8249	29.7014	32.8168	33.5523	29.3393	25.8639	39.6828	32.3045	32.2017
ENSMUSG00000015341	Golga7	40.3505	38.8941	31.0883	38.2168	46.9519	46.1356	39.2124	42.2828	36.0921
ENSMUSG00000015342	Xk	14.8431	13.6484	20.6375	20.1735	14.3854	12.3131	19.4255	21.4345	23.8126
ENSMUSG00000015354	Pcolce2	4.58036	5.8513	2.33619	3.16295	6.33949	4.7556	4.48838	5.20502	2.71781
ENSMUSG00000015357	Clpx	37.1217	31.8592	31.9254	35.6874	37.3077	39.8682	35.6475	34.1116	33.2131
ENSMUSG00000015363	Trabd	17.8368	16.0376	14.9266	11.8364	16.6678	16.7848	16.0892	13.6981	13.6098
ENSMUSG00000015377	Dennd6b	52.7083	46.2359	31.2411	30.2933	53.3714	43.1487	30.3558	29.8217	32.0741
ENSMUSG00000015396	Cd83	14.9966	15.1515	13.323	17.2255	17.4264	17.1744	17.6425	16.1042	18.4142
ENSMUSG00000015405	Ace2	1.91245	1.29484	1.53179	2.33312	2.18424	2.09501	1.98082	1.41155	1.37231
ENSMUSG00000015451	C4a	2.2864	2.73268	1.19385	0.740828	2.67821	2.71714	1.26508	1.57823	0.994634
ENSMUSG00000015461	Atf6b	126.347	123.287	120.222	104.655	120.437	141.472	133.31	130.419	116.383
ENSMUSG00000015468	Notch4	4.36345	5.93102	4.79987	3.69862	5.46751	5.47979	7.54403	5.07977	4.10719
ENSMUSG00000015474	Ppt2	33.4869	39.0646	21.927	18.974	35.0786	34.6384	26.8785	23.5651	20.995
ENSMUSG00000015476	Prrt1	463.314	574.73	339.501	283.052	490.61	571.565	428.925	388.662	345.161
ENSMUSG00000015478	Rnf5	100.667	92.3365	123.79	127.296	101.499	105.301	125.442	109.253	116.544
ENSMUSG00000015484	Fam163a	11.12	12.7341	15.0034	16.15	12.556	13.3619	16.1109	15.5639	13.906
ENSMUSG00000015488	Cacfd1	33.7272	35.637	35.5437	32.5665	37.3266	33.9395	35.3584	29.6461	30.7062
ENSMUSG00000015501	Hivep2	51.7981	50.574	95.4933	92.2237	53.5076	51.4197	97.3575	111.392	109.311
ENSMUSG00000015522	Arnt	20.8412	18.251	17.6582	15.1379	21.5977	20.0068	21.7377	20.8246	17.6749
ENSMUSG00000015536	Mocs2	21.9408	21.1221	16.7414	16.3726	21.039	20.3047	18.1511	17.869	18.0234
ENSMUSG00000015542	Nat9	21.5715	28.1189	23.5592	19.8259	24.135	24.8407	20.3532	20.6767	17.9808
ENSMUSG00000015568	Lpl	15.7355	12.8277	15.1046	13.9613	12.708	12.3848	16.9924	17.9746	20.4261
ENSMUSG00000015575	Atp6v0e	27.9425	31.2518	21.7062	17.3025	30.2366	33.9716	25.058	26.5132	19.3804
ENSMUSG00000015597	Zfp318	12.2771	10.1944	18.6291	17.1072	11.6484	10.7153	18.5664	18.3369	19.342
ENSMUSG00000015599	Ttbk1	36.7747	35.8475	53.7694	48.8912	39.1469	35.1183	55.7875	53.0303	47.346
ENSMUSG00000015605	Srf	56.9226	56.2511	75.7282	68.4323	59.0016	56.8303	78.0566	71.1788	80.8077
ENSMUSG00000015647	Lama5	4.86114	4.73692	5.22289	4.74679	6.23164	4.60314	5.74902	5.3884	5.35136
ENSMUSG00000015653	Steap2	2.73182	2.30273	3.63518	4.56601	3.42933	2.21866	3.58313	4.09095	3.14217
ENSMUSG00000015656	Hspa8	1269.87	1426.25	1347.6	1180.58	1404.23	1477.99	1373.11	1345.97	1166.15
ENSMUSG00000015659	Serac1	11.3115	11.0394	20.2164	17.5369	12.6515	11.5357	20.5012	19.3152	18.37
ENSMUSG00000015668	Pdzd11	31.9461	40.2901	32.5111	31.637	35.6472	38.4329	29.842	30.6804	30.3926
ENSMUSG00000015671	Psma2	83.0853	71.8123	72.562	74.4206	77.3347	86.9786	72.168	71.067	69.5446
ENSMUSG00000015672	Mrpl32	15.6046	13.6887	10.5341	11.2978	14.207	13.8699	10.6038	11.0616	12.5927
ENSMUSG00000015697	Setdb1	28.9001	23.5885	27.8243	22.9931	29.513	23.8305	26.7186	27.9819	27.1201
ENSMUSG00000015702	Anxa9	3.37423	4.17748	2.08488	1.74739	3.87378	3.44827	1.79736	1.3662	1.46176
ENSMUSG00000015709	Arnt2	121.668	120.253	180.018	160.357	111.969	95.9948	150.064	134.182	151.758
ENSMUSG00000015711	Prune1	26.1275	22.9882	29.2954	27.5715	26.2217	27.2046	27.8422	28.0174	30.0585
ENSMUSG00000015714	Cers2	69.8608	70.1832	42.186	54.3866	77.1192	73.6446	54.5886	54.7334	53.4287
ENSMUSG00000015733	Capza2	189.197	153.184	146.773	154.837	174.894	195.114	171.95	193.738	186.257
ENSMUSG00000015745	Plekho1	35.7928	45.1868	33.4484	41.6935	39.4656	35.105	34.5538	33.9566	27.696
ENSMUSG00000015747	Vps45	33.6006	30.6041	33.7769	34.8389	33.1765	28.6116	36.0763	35.1564	35.2637
ENSMUSG00000015748	Prpf3	16.4865	17.369	14.0695	11.6654	15.6369	15.7354	14.1273	13.5912	12.0934
ENSMUSG00000015749	Anp32e	93.4244	90.764	102.5	104.744	103.85	95.3965	105.754	110.693	117.424
ENSMUSG00000015750	Aph1a	32.7871	30.6967	32.0641	32.9523	33.6696	32.567	36.1407	35.9833	35.8813
ENSMUSG00000015755	Tab2	38.4065	35.8477	39.1151	39.4458	41.0947	39.2271	42.6645	45.5482	44.8557
ENSMUSG00000015757	Ppil4	27.3594	27.0762	24.1225	21.7081	27.8536	31.7132	26.1186	27.242	25.613
ENSMUSG00000015759	Cnih1	116.61	131.059	100.684	100.949	123.351	131.34	105.602	103.828	99.1614
ENSMUSG00000015766	Eps8	10.5142	11.025	16.7494	14.2083	12.1227	11.1561	14.1847	13.8016	14.089
ENSMUSG00000015776	Med22	34.0642	37.0415	33.2002	28.3344	33.3302	37.4794	36.0471	32.8157	32.6693
ENSMUSG00000015790	Surf1	105.113	104.667	84.2952	90.2047	109.409	103.093	96.2529	87.9827	96.0332
ENSMUSG00000015804	Med28	46.1838	47.777	36.9023	33.5582	43.2315	44.2585	34.9999	37.6084	34.5808
ENSMUSG00000015806	Qdpr	280.998	334.494	191.477	265.707	338.933	310.094	261.672	272.839	237.455
ENSMUSG00000015829	Tnr	34.2016	37.0729	65.6913	60.2781	35.3998	38.0765	83.0039	84.3293	72.544
ENSMUSG00000015837	Sqstm1	481.405	450.715	474.012	453.456	459.647	464.448	476.804	437.916	455.679
ENSMUSG00000015839	Nfe2l2	15.5837	13.688	16.3735	15.0478	17.1698	17.9136	16.1604	18.7765	15.7584
ENSMUSG00000015843	Rxrg	7.74346	7.93292	18.0092	9.94714	6.74813	7.7401	9.9063	3.80167	7.67098
ENSMUSG00000015846	Rxra	22.1634	27.9367	35.0522	26.7015	27.1995	23.2928	29.9579	25.8928	26.513
ENSMUSG00000015850	Adamtsl4	7.14093	7.00515	3.77493	6.33879	9.07515	8.81952	8.27322	7.13995	4.94586
ENSMUSG00000015852	Fcrls	33.3941	31.7697	35.5357	37.6655	40.247	47.5891	42.7599	47.172	38.0354
ENSMUSG00000015869	Prpsap1	41.8238	51.3126	35.3382	37.9482	45.9344	43.8989	38.745	38.3078	34.9836
ENSMUSG00000015879	Fam184b	2.92873	2.79079	3.399	3.03012	2.23721	2.43021	2.73938	2.41557	2.91085
ENSMUSG00000015882	Lcorl	3.84591	2.90273	5.01559	4.38788	3.33855	3.12243	4.72272	5.21189	5.73576
ENSMUSG00000015889	Lta4h	20.0113	19.4548	20.6751	17.6263	21.0257	17.1814	20.2155	17.8111	18.5764
ENSMUSG00000015932	Dstn	316.875	261.134	285.502	308.532	308.225	300.59	288.142	304.926	301.514
ENSMUSG00000015937	Macroh2a1	33.0492	35.6643	43.7064	39.5107	37.3011	35.398	43.5811	41.3688	41.4046
ENSMUSG00000015942	Gtf2ird2	11.7332	11.9307	12.5974	12.3591	11.4762	10.613	12.7918	10.4873	10.0827
ENSMUSG00000015943	Bola1	27.8905	33.6819	26.0587	23.6922	25.0269	33.7102	23.9819	23.5576	22.5084
ENSMUSG00000015944	Castor2	77.4554	90.4939	106.347	95.1287	83.421	66.721	94.2395	92.0946	83.6832
ENSMUSG00000015947	Fcgr1	2.39296	4.11143	3.89515	3.8745	4.83291	4.4601	5.19118	4.14776	5.63538
ENSMUSG00000015950	Ncf1	6.65624	7.388	5.61854	5.51501	7.6985	9.45716	6.93862	9.0526	5.94398
ENSMUSG00000015957	Wnt11	0.676314	1.13386	0.522353	0.30309	0.947982	1.10762	0.771973	0.88426	1.05801
ENSMUSG00000015961	Adss	72.0715	61.0409	53.5071	53.0716	68.7905	75.6051	55.2716	60.2661	50.7528
ENSMUSG00000015966	Il17rb	1.4017	1.84941	1.41572	1.46574	1.71286	0.988879	1.47176	2.03733	1.6046
ENSMUSG00000015968	Cacna1d	11.3858	10.2785	13.5348	12.2134	10.5043	11.239	18.9047	17.4331	16.2547
ENSMUSG00000015970	Chdh	3.086	3.51137	2.31727	3.18217	4.11534	2.56492	3.85273	4.8402	3.05083
ENSMUSG00000015971	Actr8	22.3609	21.9486	20.8343	21.1556	22.305	20.284	21.964	20.9448	20.1814
ENSMUSG00000015980	Lrrc27	5.87958	6.89516	7.32802	7.16331	6.16175	6.04747	6.73211	4.41265	5.61617
ENSMUSG00000015981	Stk32c	127.88	135.35	150.734	116.322	122.014	103.747	138.156	129.437	122.03
ENSMUSG00000015994	Fnta	64.9581	62.714	51.1101	53.3785	63.7389	63.4087	51.6459	51.1281	48.7004
ENSMUSG00000016018	Mtrex	37.5734	29.4118	38.2112	37.1362	36.2773	33.8872	41.7658	45.3118	40.9737
ENSMUSG00000016024	Lbp	4.26095	4.03329	2.79039	1.49962	5.87588	4.85634	2.80957	5.27619	3.06654
ENSMUSG00000016028	Celsr1	2.78358	2.51287	4.21134	3.91693	3.43608	2.20621	4.22168	5.38743	5.37465
ENSMUSG00000016087	Fli1	2.00653	2.89823	5.04776	3.83671	2.78575	2.10314	4.73337	3.85906	5.15116
ENSMUSG00000016128	Stard13	8.37169	9.174	8.70501	8.10569	9.90914	10.0453	12.1084	14.3766	10.9306
ENSMUSG00000016150	Tenm1	3.2432	3.37509	14.3857	10.2447	3.30424	2.79885	11.2397	10.619	11.7182
ENSMUSG00000016179	Camk1g	46.359	48.6512	44.1974	49.8908	43.3206	44.5101	39.7904	35.9706	39.4984
ENSMUSG00000016181	Utp25	11.5075	10.9962	11.3935	10.9024	12.269	12.6029	13.2458	14.7643	11.8934
ENSMUSG00000016194	Hsd11b1	22.5191	18.0373	15.3472	19.6969	25.5681	26.7323	27.2336	30.9797	28.9883
ENSMUSG00000016200	Syt14	5.09174	5.23161	7.62376	7.25093	5.96318	5.77578	9.15601	10.7602	8.9826
ENSMUSG00000016206	H2-M3	3.75241	3.76387	3.50645	5.32867	4.93504	3.31398	5.27463	3.52869	3.74623
ENSMUSG00000016239	Lonrf3	1.10096	2.79236	8.66528	8.44256	2.69449	1.73095	12.9159	14.89	10.069
ENSMUSG00000016252	Atp5e	173.561	214.012	117.905	121.787	163.674	166.901	111.851	105.17	105.903
ENSMUSG00000016253	Nelfcd	56.8427	60.2635	63.1413	58.4731	54.2185	53.7215	54.8338	56.8131	58.237
ENSMUSG00000016256	Ctsz	66.9868	72.8671	66.1982	69.8053	79.1851	77.9709	69.2586	75.3404	54.7524
ENSMUSG00000016257	Prelid3b	83.1637	77.9858	77.1223	74.8286	80.7253	78.0455	73.474	68.2658	68.666
ENSMUSG00000016262	Sertad4	18.3759	15.2298	11.6802	14.0044	17.9961	17.5672	18.0421	22.0686	19.5894
ENSMUSG00000016308	Ube2a	66.9395	61.1442	51.18	53.4103	68.2238	71.2341	54.1764	57.7564	54.9793
ENSMUSG00000016319	Slc25a5	453.246	411.688	394.359	412.121	447.934	458.333	403.815	415.387	396.081
ENSMUSG00000016344	Ppdpf	113.239	128.289	111.068	109.392	103.441	116.339	106.973	107.583	103.914
ENSMUSG00000016346	Kcnq2	104.869	125.414	155.288	127.823	108.611	115.145	182.034	170.356	145.735
ENSMUSG00000016349	Eef1a2	1666.32	1768.74	2072.54	2039.87	1684.27	1596.83	2048.33	1829.66	1993.17
ENSMUSG00000016356	Col20a1	7.34574	7.96464	5.06313	3.44102	6.64638	7.73506	5.2534	5.62261	3.44856
ENSMUSG00000016382	Pls3	240.641	192.079	257.623	245.504	209.447	238.734	242.62	245.256	252.718
ENSMUSG00000016386	Mpped2	37.3444	27.4968	29.3538	32.6234	34.8968	36.0691	34.6562	42.2754	41.9432
ENSMUSG00000016409	Nkap	14.4598	12.3446	16.3418	15.684	15.5843	13.5581	16.426	17.5127	16.2665
ENSMUSG00000016427	Ndufa1	346.281	375.47	251.242	237.743	353.002	317.146	239.778	202.497	216.962
ENSMUSG00000016477	E2f3	23.1914	16.0509	23.3329	24.1995	20.8114	21.0669	25.1235	27.1703	26.3781
ENSMUSG00000016481	Cr1l	7.04856	6.25848	7.30835	6.97343	6.65877	6.12793	8.11348	8.70021	7.40687
ENSMUSG00000016487	Ppfibp1	7.19714	7.761	10.8864	8.53315	8.4026	7.12744	10.1579	9.36841	8.73858
ENSMUSG00000016493	Cd46	4.04801	2.96618	3.47839	3.18845	4.54415	3.32682	3.04537	3.07315	2.83419
ENSMUSG00000016494	Cd34	22.3701	18.9819	19.6632	25.265	19.162	15.2866	16.5013	18.745	22.1537
ENSMUSG00000016495	Plgrkt	12.5729	15.8617	9.26375	7.33459	13.961	12.6889	9.21219	10.3127	8.59678
ENSMUSG00000016496	Cd274	1.4346	1.44452	1.47736	1.34628	1.75306	1.92296	1.39608	2.24804	2.04507
ENSMUSG00000016503	Gtf3a	12.2358	14.5153	16.7198	15.0912	10.6276	10.7902	15.4585	13.3845	14.4033
ENSMUSG00000016510	Mtif3	8.88745	8.86768	9.4534	8.23369	7.35791	8.18668	9.1879	8.26295	8.42771
ENSMUSG00000016520	Lnx2	4.25401	4.19662	7.6551	6.23687	4.18011	5.269	6.59942	6.3444	5.86152
ENSMUSG00000016526	Dyrk3	23.7708	18.7341	22.1803	18.0179	21.6252	24.7999	21.8571	21.2767	20.0589
ENSMUSG00000016528	Mapkapk2	41.2057	38.3849	45.31	40.8203	40.286	37.4895	45.246	38.5721	39.0833
ENSMUSG00000016534	Lamp2	27.3037	23.364	27.7297	27.8145	30.0501	25.6934	29.3247	30.5392	27.5172
ENSMUSG00000016541	Atxn10	484.305	412.058	453.158	464.138	437.813	453.727	464.401	469.465	480.211
ENSMUSG00000016552	Foxred2	11.3066	10.3893	12.6139	11.2836	11.2259	11.9436	11.8079	14.2664	11.395
ENSMUSG00000016554	Eif3d	27.7571	29.9965	25.5602	25.1832	26.6145	26.416	26.4638	24.3945	27.0185
ENSMUSG00000016559	H3f3b	238.934	242.493	206.948	205.704	239.026	246.602	213.465	223.045	230.081
ENSMUSG00000016619	Nup50	31.2394	33.473	36.7122	33.6772	33.6185	32.7703	36.9243	38.8691	37.6549
ENSMUSG00000016624	Phf21b	7.68657	7.86988	4.82662	5.84859	9.81064	6.40479	6.2103	5.75639	6.63278
ENSMUSG00000016637	Ift27	19.6083	21.544	15.6295	16.5395	22.1703	19.7112	16.8195	16.6049	14.1856
ENSMUSG00000016664	Pacsin2	45.8093	49.0738	49.2922	47.0647	53.8416	47.9135	53.2763	52.5593	40.5659
ENSMUSG00000016757	Ttll12	16.8233	17.5099	18.9807	15.3842	16.4605	14.0677	17.1978	14.9589	14.9493
ENSMUSG00000016763	Scube1	8.17377	5.83701	10.1553	8.80233	6.02305	4.84842	10.6006	9.66474	9.80835
ENSMUSG00000016831	Tox4	40.8328	39.5875	41.6944	38.7692	41.0587	39.3477	43.5394	42.8387	42.131
ENSMUSG00000016833	Mrps18c	39.7473	39.5706	25.1521	27.5793	39.5721	44.6298	24.8577	28.7338	27.9534
ENSMUSG00000016918	Sulf1	2.12344	2.36421	4.337	2.84957	4.59688	1.52551	2.65101	2.48676	1.77876
ENSMUSG00000016921	Srsf6	132.708	128.428	76.2256	68.5886	130.533	132.151	79.371	85.7935	77.5583
ENSMUSG00000016933	Plcg1	48.481	46.7972	41.0854	39.7552	47.4665	45.2565	47.3879	44.8474	41.2956
ENSMUSG00000016940	Kctd2	74.6535	84.4215	71.133	66.6739	74.0431	78.7612	70.5809	61.9639	71.7994
ENSMUSG00000016942	Tmprss6	1.84441	2.79297	0.245081	0.248861	1.05636	2.18266	0.198078	1.47551	1.33648
ENSMUSG00000016946	Kctd5	22.5569	21.2822	24.5258	20.6927	22.4804	24.5204	25.4008	25.7841	25.2444
ENSMUSG00000016984	Etaa1	7.64065	5.86295	8.70438	9.05501	8.03236	7.6644	9.22102	10.2356	8.90338
ENSMUSG00000016995	Matn4	10.2745	11.5767	9.10897	9.31676	10.6839	12.2216	9.72169	9.89845	10.1515
ENSMUSG00000017007	Rbpjl	0.732182	0.975726	0.825813	0.850701	0.94484	0.767434	0.742883	0.349983	0.587391
ENSMUSG00000017009	Sdc4	113.225	132.531	102.621	103.82	130.147	149.322	153.34	158.036	104.167
ENSMUSG00000017057	Il13ra1	4.684	4.5687	6.57008	5.51728	3.92422	4.54272	5.69988	5.53153	5.80504
ENSMUSG00000017119	Nbr1	78.8234	78.1684	92.1204	88.1019	89.3944	79.5736	102.721	103.339	95.7662
ENSMUSG00000017132	Cyth1	107.167	115.041	78.9234	78.0267	113.438	107.251	103.729	110.119	93.0611
ENSMUSG00000017144	Rnd3	8.92835	7.81581	11.377	12.6684	13.5682	8.85013	11.6495	10.5439	13.4464
ENSMUSG00000017146	Brca1	1.05394	0.676583	0.542676	0.522473	1.0943	0.7518	0.701758	0.691468	0.434035
ENSMUSG00000017167	Cntnap1	191.244	154.712	185.752	202.329	197.338	165.412	199.252	191.059	182.167
ENSMUSG00000017176	Nt5c3b	41.957	41.411	35.595	35.0746	43.5756	38.1048	35.913	35.3328	30.0923
ENSMUSG00000017188	Coa3	222.858	266.143	209.059	198.445	232.281	221.146	195.248	179.273	186.587
ENSMUSG00000017210	Med24	79.6893	75.2282	73.1422	67.9743	77.6133	74.8822	76.7266	72.4522	78.5857
ENSMUSG00000017221	Psmd3	96.3243	106.171	94.9687	94.6942	97.6437	91.7735	97.4374	91.4683	96.3915
ENSMUSG00000017264	Exosc10	57.0526	48.7934	47.9873	47.4093	52.2741	53.0385	53.9088	50.0392	50.5257
ENSMUSG00000017286	Glod4	25.3932	22.8335	28.8404	29.9754	25.1595	26.4021	26.9462	28.0227	28.4268
ENSMUSG00000017288	Vps53	50.3564	52.4982	56.1094	52.9381	47.2355	53.8629	56.4961	54.7277	58.3048
ENSMUSG00000017291	Taok1	30.6188	27.1327	50.3126	45.7859	30.9124	31.6376	53.5125	57.7821	53.861
ENSMUSG00000017299	Dnttip1	29.9494	30.2675	33.2666	32.3024	29.8346	31.7862	36.873	29.863	33.3731
ENSMUSG00000017307	Acot8	23.7179	23.6699	20.9723	20.9992	20.5736	20.1003	25.1878	21.3321	20.4005
ENSMUSG00000017314	Mpp2	136.241	126.182	155.265	137.031	128.555	126.056	147.215	138.087	155.587
ENSMUSG00000017344	Vtn	112.724	122.469	162.162	131.497	122.815	92.8182	141.394	119.808	129.812
ENSMUSG00000017376	Nlk	41.0195	37.3284	47.1161	52.8175	44.4681	35.8031	41.6527	44.347	40.2605
ENSMUSG00000017386	Traf4	13.1736	13.7558	11.6907	12.1884	12.4804	12.3046	12.8137	11.9727	12.5799
ENSMUSG00000017390	Aldoc	927.043	976.773	1000.62	983.485	901.425	940.991	918.187	927.122	931.038
ENSMUSG00000017400	Stac2	102.377	111.675	82.0212	106.033	100.545	101.775	87.7517	91.277	79.5162
ENSMUSG00000017404	Rpl19	526.222	602.501	463.67	458.449	546.918	531.394	435.534	466.597	481.978
ENSMUSG00000017405	Nek8	2.94686	2.31478	2.16763	2.29444	3.21864	2.63245	1.70732	2.32758	2.1277
ENSMUSG00000017412	Cacnb4	38.5297	32.5484	56.8191	67.5696	44.8389	30.2448	51.9923	58.1011	53.4546
ENSMUSG00000017417	Plxdc1	11.1992	8.50592	16.9378	25.2367	17.1074	4.62391	12.4649	9.85823	7.5656
ENSMUSG00000017418	Arl5b	7.66593	7.02421	10.6278	9.20521	7.62913	6.80214	12.3779	13.6814	12.0217
ENSMUSG00000017421	Zfp207	77.2928	73.0548	54.4965	49.8022	77.8088	84.0188	63.4965	70.6476	59.1833
ENSMUSG00000017428	Psmd11	39.5757	36.8857	36.0477	34.7265	37.3914	38.7654	37.6087	35.8104	35.4469
ENSMUSG00000017446	C1qtnf1	1.7234	3.1116	5.42289	3.64877	1.96833	1.34642	3.06003	2.48751	2.47331
ENSMUSG00000017453	Pipox	2.75098	1.31476	1.74978	2.14339	2.11703	1.48412	0.700362	1.05106	1.72663
ENSMUSG00000017466	Timp2	304.906	278.495	484.645	373.584	268.481	239.79	341.108	220.928	318.112
ENSMUSG00000017478	Zc3h18	22.4424	18.9249	22.8874	20.6934	20.9919	20.423	22.2554	20.9175	21.8356
ENSMUSG00000017485	Top2b	24.9865	21.6552	33.5829	33.3691	26.5183	22.088	34.0481	37.0823	36.7882
ENSMUSG00000017491	Rarb	1.89792	0.959472	2.52128	2.56678	1.41882	0.870317	2.24941	2.33098	2.19559
ENSMUSG00000017493	Igfbp4	71.8214	72.7216	55.2268	67.7989	59.3751	59.5605	51.7088	53.5783	60.2834
ENSMUSG00000017499	Cdc6	0.802614	0.552044	0.747817	0.612808	0.821439	0.771152	0.407172	0.677028	0.4078
ENSMUSG00000017548	Suz12	32.6955	29.8807	34.0445	33.02	32.3276	30.9497	38.5348	39.3274	35.3828
ENSMUSG00000017550	Atad5	2.78602	1.91625	2.5275	2.44162	2.2811	2.26312	2.65007	3.4468	3.39732
ENSMUSG00000017561	Crlf3	14.6335	11.2204	11.7128	10.7572	15.3399	13.7649	13.4911	14.595	12.9852
ENSMUSG00000017615	Tnfaip1	49.2095	47.0482	53.4521	51.1813	47.466	45.5677	51.7001	47.5332	51.4997
ENSMUSG00000017631	Abr	206.662	179.001	210.758	203.484	193.1	189.201	246.069	268.519	248.648
ENSMUSG00000017639	Rab11fip4	120.377	125.16	170.217	165.685	122.388	101.742	165.912	156.127	151.062
ENSMUSG00000017664	Slc35c2	57.3409	68.9117	49.9006	49.8336	55.3959	68.4172	58.3409	59.0331	53.2193
ENSMUSG00000017667	Zfp334	10.0839	9.89479	14.0089	12.4124	11.4259	9.60563	13.169	13.735	12.7893
ENSMUSG00000017670	Elmo2	117.531	104.555	103.027	96.2803	112.411	121.21	134.449	139.294	122.253
ENSMUSG00000017677	Wsb1	97.5945	77.1979	60.2916	66.2183	103.002	86.2887	59.6757	66.7132	72.3716
ENSMUSG00000017679	Ttpal	34.9596	36.0163	39.8576	37.3176	35.8065	30.9845	36.9847	38.0332	38.7178
ENSMUSG00000017686	Rhot1	41.5929	37.3046	39.7374	37.1133	42.1163	41.8049	41.5145	41.2241	39.5245
ENSMUSG00000017692	Rhbdl3	22.079	23.5142	28.8017	25.5156	21.4998	20.0944	28.0811	23.7807	29.7528
ENSMUSG00000017697	Ada	1.79686	1.71223	2.51862	1.11345	2.23879	5.03541	2.19344	2.9472	1.56966
ENSMUSG00000017707	Serinc3	251.947	217.907	265.084	261.77	259.168	252.308	271.752	286.625	265.759
ENSMUSG00000017713	Tha1	6.0436	9.36174	5.48112	4.35676	6.03255	7.74726	4.66427	4.50126	4.43524
ENSMUSG00000017715	Pgs1	48.3794	52.4025	51.7315	48.4343	47.94	46.7416	51.0268	51.203	48.6972
ENSMUSG00000017716	Birc5	1.1749	1.06064	0.907438	0.368573	0.933213	0.915905	1.17345	0.728432	0.725773
ENSMUSG00000017718	Afmid	0.790594	0.917623	1.16308	0.826712	1.0554	0.517911	0.940017	0.700233	0.761102
ENSMUSG00000017721	Pigt	70.3831	73.0362	82.4883	81.3667	70.1775	66.2616	80.5453	72.652	75.9945
ENSMUSG00000017724	Etv4	11.5893	15.5189	11.4706	9.9643	13.0558	13.5223	10.4603	9.88452	9.97929
ENSMUSG00000017734	Dbndd2	56.4172	61.7826	38.5214	49.2019	61.953	60.0105	53.2093	61.7051	49.0451
ENSMUSG00000017737	Mmp9	1.7506	1.58035	2.20985	2.12583	2.16356	2.01985	1.91764	1.60053	1.71248
ENSMUSG00000017740	Slc12a5	296.757	255.178	351.229	325.693	284.931	266.528	329.25	315.829	313.001
ENSMUSG00000017747	Ghdc	6.01334	10.656	8.44787	7.29725	10.0591	8.64698	8.99648	9.38086	7.9212
ENSMUSG00000017754	Pltp	65.6029	73.1659	80.3708	88.095	93.1575	78.0515	82.1163	86.0863	85.3778
ENSMUSG00000017756	Slc12a7	1.32508	1.79432	2.67229	1.77051	1.68046	1.51909	2.26876	2.10509	2.25897
ENSMUSG00000017760	Ctsa	69.8524	71.7068	64.8194	69.8228	70.4629	68.1453	67.3105	64.8469	66.4816
ENSMUSG00000017764	Zswim1	27.0205	23.0952	31.193	29.4071	28.1371	25.3085	32.9682	29.7879	32.9711
ENSMUSG00000017765	Slc12a4	17.6078	17.7927	19.6476	18.0703	17.3703	14.9064	17.6015	20.0216	18.727
ENSMUSG00000017774	Myo1c	13.3234	12.3016	13.783	13.0329	14.7473	10.4379	13.2564	13.3865	12.7485
ENSMUSG00000017776	Crk	127.896	112.025	133.296	127.333	125.199	129.62	140.721	152.36	140.182
ENSMUSG00000017778	Cox7c	461.017	457.976	316.262	307.959	451.607	458.627	307.082	274.199	289.161
ENSMUSG00000017781	Pitpna	302.269	278.815	314.119	327.297	300.776	270.871	312.352	301.374	303.803
ENSMUSG00000017801	Mlx	40.8899	41.1552	39.1229	37.3566	48.8602	39.4268	36.9451	40.5553	39.6934
ENSMUSG00000017802	Retreg3	75.7863	85.2057	75.0918	68.5151	76.543	77.5747	77.9356	78.1226	72.6733
ENSMUSG00000017817	Jph2	1.22118	1.31442	1.35431	1.50617	1.05336	0.732294	1.6575	1.16481	1.29243
ENSMUSG00000017830	Dhx58	1.28266	2.5364	2.32728	0.936752	1.54105	2.12866	1.54542	1.65901	1.47492
ENSMUSG00000017831	Rab5a	68.6774	56.8632	72.7745	77.1683	75.0908	69.8028	74.2358	77.6555	79.4986
ENSMUSG00000017837	Nkiras2	9.43957	10.841	10.0373	9.53984	10.178	9.27201	10.4878	9.92727	9.62964
ENSMUSG00000017843	Ppp2r5c	91.146	83.1964	85.4425	92.6282	89.9504	84.1014	89.1141	93.5531	92.8349
ENSMUSG00000017858	Ift52	29.3143	29.2965	32.9423	33.4131	33.5914	26.6887	32.7211	33.8183	34.0858
ENSMUSG00000017861	Mybl2	1.12179	1.36324	0.755337	0.631635	1.37081	0.870542	0.63202	0.636906	0.314983
ENSMUSG00000017868	Sgk2	2.63578	2.32657	1.26669	2.32745	3.66718	2.73966	2.06701	2.73226	2.23672
ENSMUSG00000017897	Eya2	3.50734	2.31379	5.62618	3.43247	2.33204	2.47437	4.49102	2.30994	3.82562
ENSMUSG00000017929	B4galt5	41.7052	38.6125	47.5821	46.2138	36.154	30.463	48.3718	45.0877	44.4182
ENSMUSG00000017943	Gdap1l1	90.3976	104.333	105.656	96.2284	99.2394	87.7371	95.3144	78.7164	91.6117
ENSMUSG00000017969	Ptgis	3.0363	2.8113	4.28932	2.98505	2.40079	2.71327	4.14706	3.35584	2.40463
ENSMUSG00000017978	Cadps2	40.154	39.7381	55.7977	49.6783	33.7544	33.7032	42.4969	39.7342	48.2665
ENSMUSG00000017999	Ddx27	30.992	29.2514	23.8834	25.1049	32.4113	29.5652	25.8016	25.5022	24.0911
ENSMUSG00000018001	Cyth3	19.5679	17.5502	19.7367	18.2178	19.6509	17.9463	20.6999	22.2207	20.9429
ENSMUSG00000018008	Cyth4	9.31508	12.6376	7.90308	6.32772	12.6859	14.3194	11.5413	12.0162	10.3582
ENSMUSG00000018012	Rac3	51.4697	51.2083	53.1628	50.2114	47.0853	42.8099	38.3872	35.8672	40.7086
ENSMUSG00000018040	Rrp7a	55.4012	64.3839	65.0968	59.9406	56.4986	56.8734	62.5628	56.5059	60.917
ENSMUSG00000018042	Cyb5r3	50.1254	52.9324	62.8004	62.1076	45.6236	47.7625	55.3267	49.7503	62.5391
ENSMUSG00000018068	Ints2	6.55557	6.15611	8.90427	8.19456	6.49558	6.94524	9.31946	9.63268	8.92853
ENSMUSG00000018076	Med13l	17.5665	16.3376	28.2489	24.8893	18.6305	17.5721	31.2941	33.917	30.4166
ENSMUSG00000018102	H2bc4	99.7525	127.352	72.7268	58.452	127.786	147.614	93.2403	107.594	77.5713
ENSMUSG00000018126	Baiap2l2	3.51644	3.04219	3.0177	3.37066	2.32756	2.95627	1.95116	1.98984	2.46842
ENSMUSG00000018143	Mafk	14.1397	11.6546	13.163	11.6785	11.3938	16.0689	13.5764	13.5218	13.8095
ENSMUSG00000018160	Med1	17.7407	19.7873	23.1483	18.7024	19.4583	18.0713	25.0084	26.6939	23.336
ENSMUSG00000018166	Erbb3	6.97617	9.26666	6.38015	9.24018	9.93364	7.28158	10.1748	10.7296	8.60014
ENSMUSG00000018167	Stard3	31.8008	35.7584	30.116	26.6734	37.0145	35.6066	31.0132	30.8202	28.1445
ENSMUSG00000018169	Mfng	3.37895	4.82971	4.60329	3.72961	4.60467	5.03576	4.87466	4.69696	5.73211
ENSMUSG00000018171	Vmp1	88.9548	90.0206	69.3839	77.8853	85.7843	88.6544	78.973	75.7475	75.0046
ENSMUSG00000018189	Uchl5	48.9877	46.3854	43.7543	46.313	48.9738	41.9788	39.8614	41.8131	38.7679
ENSMUSG00000018196	Glrx2	32.5338	32.023	31.2394	27.1748	32.4879	29.8377	28.064	28.0352	26.0234
ENSMUSG00000018199	Ro60	19.0194	18.2476	30.7492	27.5984	23.8407	19.6525	32.399	33.0357	30.8544
ENSMUSG00000018209	Stk4	29.8071	28.8479	38.1235	37.1839	32.9526	29.4325	40.9652	43.0138	37.7103
ENSMUSG00000018217	Pmp22	30.1389	24.5254	25.398	29.1188	33.1616	26.1619	29.3385	26.7694	22.3603
ENSMUSG00000018238	Gdf9	1.7712	1.86544	0.911996	1.37194	1.56317	2.88786	1.83453	1.85928	1.65777
ENSMUSG00000018239	Zcchc10	26.2924	21.2711	19.7521	21.1335	23.4951	25.4312	17.2195	18.6638	18.6379
ENSMUSG00000018286	Psmb6	156.08	154.972	138.304	139.395	155.428	142.068	134.135	124.877	133.994
ENSMUSG00000018287	Spag7	87.5022	79.8458	94.3514	87.1695	82.3982	82.3561	84.0671	81.7271	90.543
ENSMUSG00000018293	Pfn1	195.53	220.774	171.278	172.34	193.586	225.205	218.001	219.231	215.175
ENSMUSG00000018322	Tomm34	117.61	112.107	101.719	94.3622	101.854	131.196	112.408	111.795	100.048
ENSMUSG00000018326	Ywhab	770.211	723.1	805.398	789.332	748.335	780.468	851.058	845.93	865.359
ENSMUSG00000018334	Ksr1	89.726	95.6303	92.0815	75.6525	88.9723	103.889	121.454	115.979	106.005
ENSMUSG00000018339	Gpx3	7.38555	11.0458	17.5952	11.6805	10.8158	6.97569	9.76181	7.02959	7.98554
ENSMUSG00000018340	Anxa6	138.19	136.142	127.242	121.442	140.032	130.992	136.793	138.506	120.313
ENSMUSG00000018347	Zkscan6	22.1682	24.9583	18.0114	16.5704	25.1261	28.8345	21.0463	20.9534	21.3007
ENSMUSG00000018362	Kpna2	28.1725	21.0369	29.4419	30.1142	26.4561	23.1583	23.8533	26.3285	25.7822
ENSMUSG00000018363	Smurf2	18.357	16.6303	24.2981	21.3435	20.2148	16.1813	23.517	27.0789	24.4788
ENSMUSG00000018372	Cep95	9.56656	9.49552	7.76862	7.23312	12.1418	11.873	8.65153	7.92514	7.67093
ENSMUSG00000018377	Vezf1	26.8437	26.5466	27.599	29.7355	29.8333	25.1768	28.5457	32.0086	30.8568
ENSMUSG00000018378	Cuedc1	25.9713	28.2845	21.0472	20.6365	28.5994	26.6734	22.9802	22.0738	20.6439
ENSMUSG00000018379	Srsf1	126.805	117.001	94.5415	93.4985	134.455	134.08	101.305	114.41	101.676
ENSMUSG00000018381	Abi3	0.914319	0.608189	0.842456	1.34188	0.809425	1.05922	1.12146	1.165	1.64847
ENSMUSG00000018387	Shroom1	5.77829	5.92232	5.68206	5.36081	6.65813	7.21201	7.4345	7.67039	6.19709
ENSMUSG00000018395	Kif3a	109.845	113.351	203.712	192.819	120.978	99.1068	188.397	178.556	190.035
ENSMUSG00000018398	Septin8	208.519	192.864	205.638	215.515	217.985	204.788	204.577	196.231	202.447
ENSMUSG00000018401	Mtmr4	45.7031	47.995	76.4355	62.605	48.8729	45.8516	71.3326	63.901	66.0435
ENSMUSG00000018405	Mrm1	12.6823	13.1474	16.0742	14.1361	14.065	12.2704	11.0891	10.1218	12.6788
ENSMUSG00000018411	Mapt	247.326	249.505	292.491	275.404	252.12	232.597	289.691	276.548	265.265
ENSMUSG00000018412	Kansl1	46.6629	40.0776	50.838	47.1428	47.9514	39.9694	49.7314	52.7027	50.499
ENSMUSG00000018415	Gid4	58.1802	57.6779	65.034	63.7884	58.8209	55.6197	72.1428	77.6112	67.3293
ENSMUSG00000018417	Myo1b	5.29627	4.66417	6.33135	7.59086	6.6277	4.58562	7.15159	7.27149	7.70599
ENSMUSG00000018425	Dhx40	29.2718	28.8971	27.1784	23.5328	29.1621	29.8337	29.5499	32.1708	27.7594
ENSMUSG00000018427	Ypel2	27.6666	30.0009	32.6947	29.9509	33.6362	27.4158	35.4429	31.6257	33.7596
ENSMUSG00000018428	Akap1	50.6228	38.5077	46.1542	41.098	42.9233	39.6221	45.589	45.5627	42.5915
ENSMUSG00000018433	Nol11	16.7879	12.5283	14.1764	15.7864	15.6179	13.5491	17.2888	16.8076	16.9907
ENSMUSG00000018442	Derl2	12.9609	14.9057	13.4878	11.4067	14.2692	15.3936	13.1763	13.6054	12.2423
ENSMUSG00000018446	C1qbp	73.0523	64.0326	66.6724	67.4418	66.5463	63.6906	64.0388	62.5523	68.5061
ENSMUSG00000018449	Rpain	13.9938	15.3626	12.0211	11.177	14.5223	16.8326	11.1905	11.1279	9.71456
ENSMUSG00000018451	6330403K07Rik	448.235	499.267	490.836	444.444	435.36	438.938	426.362	382.525	420.099
ENSMUSG00000018459	Slc13a3	8.89077	11.4511	22.6723	14.9606	10.6716	5.58829	17.0451	10.4542	9.44762
ENSMUSG00000018470	Kcnab3	45.0623	44.7102	33.5828	46.1484	50.1266	34.6745	32.6982	30.8916	30.1241
ENSMUSG00000018474	Chd3	361.45	346.641	526.047	423.704	336.19	352.38	463.999	458.662	474.126
ENSMUSG00000018476	Kdm6b	23.6522	22.3378	21.9599	17.7306	24.5458	23.0099	24.5127	25.4712	25.5319
ENSMUSG00000018481	Appbp2	46.2597	40.6722	62.0637	63.4843	47.5044	43.2485	60.9238	63.3577	63.9905
ENSMUSG00000018486	Wnt9b	0.928921	0.598987	0.273316	1.69602	1.65341	0.243411	2.32679	0.417905	0.621021
ENSMUSG00000018500	Adora2b	7.36577	7.6273	8.75656	8.00433	10.7294	6.55667	7.14028	8.57062	7.84703
ENSMUSG00000018501	Ncor1	49.1398	46.8535	80.9669	76.8977	48.3973	50.2467	88.1759	95.4659	88.3847
ENSMUSG00000018507	Trpv2	11.6301	13.0735	15.6248	12.9846	11.201	11.688	12.2239	11.9453	13.3876
ENSMUSG00000018509	Cenpv	37.4099	38.0555	29.2062	31.926	39.5985	34.0061	31.7425	31.7332	32.2253
ENSMUSG00000018537	Pcgf2	31.3436	25.737	24.7774	21.7318	28.23	22.1444	20.0396	16.3655	20.4345
ENSMUSG00000018541	Cwc25	15.504	12.8536	16.2715	14.6958	14.303	15.8514	18.0392	16.4176	16.1472
ENSMUSG00000018547	Pip4k2b	111.6	101.301	132.485	121.999	108.664	110.84	133.734	131.861	126.529
ENSMUSG00000018548	Trim37	124.36	114.641	182.599	195.578	142.407	112.86	180.825	199.583	181.212
ENSMUSG00000018554	Ybx2	17.5996	17.5151	9.71715	7.46492	14.3656	17.3079	8.18885	8.26355	7.62098
ENSMUSG00000018559	Ctdnep1	96.1702	107.984	87.6236	94.8172	92.5203	96.0964	100.076	99.7804	92.737
ENSMUSG00000018565	Elp5	77.7101	74.3209	73.9255	78.1629	77.7457	76.7032	72.9732	70.1142	75.5381
ENSMUSG00000018566	Slc2a4	0.517153	1.29683	1.21307	1.24179	1.1276	0.790492	0.956504	1.08574	1.5489
ENSMUSG00000018567	Gabarap	251.331	288.625	218.307	210.341	252.582	261.415	209.417	210.35	214.298
ENSMUSG00000018572	Phf23	47.3218	46.027	48.3863	42.5241	45.3044	41.2722	45.7793	41.6428	46.5657
ENSMUSG00000018574	Acadvl	34.5237	32.3081	32.7176	30.5509	35.3203	32.3451	33.0938	35.3227	32.2987
ENSMUSG00000018581	Dnah11	0.317926	0.449228	0.320283	0.202361	0.387507	0.278901	0.635064	0.86517	0.496803
ENSMUSG00000018583	G3bp1	39.8061	40.9918	46.6154	42.4825	43.1191	41.2815	44.5886	44.5028	41.9436
ENSMUSG00000018585	Atox1	151.827	166.409	124.207	126.959	146.364	139.245	112.653	104.264	112.853
ENSMUSG00000018589	Glra2	10.7856	8.01844	16.4319	13.0033	11.2644	9.07716	10.0541	10.377	11.3656
ENSMUSG00000018593	Sparc	302.994	330.777	341.228	347.161	332.338	307.884	345.529	300.498	356.365
ENSMUSG00000018599	Mief2	25.9011	28.3642	26.1426	23.3398	27.0227	27.8712	24.5952	21.898	23.8015
ENSMUSG00000018604	Tbx3	1.41802	1.79761	1.83312	2.39773	1.6916	1.74324	2.39058	1.87057	2.62617
ENSMUSG00000018634	Crhr1	19.1727	16.9414	17.9454	20.3317	23.2302	17.2113	16.6066	15.2065	15.1922
ENSMUSG00000018648	Dusp14	43.2582	44.4312	30.5801	27.9357	44.6478	50.0392	35.1658	38.3443	29.8321
ENSMUSG00000018651	Tada2a	37.9004	30.15	28.3037	27.1708	33.1558	35.4991	28.7704	26.9025	27.8124
ENSMUSG00000018654	Ikzf1	2.21403	2.31101	3.02815	2.72516	2.90942	3.20446	2.71804	3.35	2.95293
ENSMUSG00000018659	Pnpo	44.4113	40.8941	47.6698	50.7746	39.0744	35.9685	45.5391	42.6435	50.4559
ENSMUSG00000018661	Cog1	40.4751	35.562	38.8132	34.7533	40.4811	34.4379	38.8773	37.8603	37.5828
ENSMUSG00000018666	Cbx1	39.147	39.1821	35.8585	34.4307	42.0444	41.4791	40.64	39.7956	36.561
ENSMUSG00000018669	Cdk5rap3	28.258	26.7877	23.3504	26.6434	27.6797	27.5991	26.7394	23.5269	28.4993
ENSMUSG00000018672	Copz2	8.41763	10.7857	9.78702	8.77064	6.93555	8.8822	10.9083	7.5357	8.33599
ENSMUSG00000018677	Slc25a39	69.5417	86.2797	72.0623	70.368	73.9285	65.9068	72.087	58.8317	68.0471
ENSMUSG00000018678	Sp2	14.6346	17.2805	16.8492	16.8131	18.4346	20.777	19.4497	19.1146	19.6585
ENSMUSG00000018697	Aatf	15.0463	15.5324	14.2394	14.811	14.3205	15.141	15.074	14.5194	15.4909
ENSMUSG00000018707	Dync1h1	96.4027	101.856	211.321	189.397	97.336	85.8383	209.538	208.466	204.385
ENSMUSG00000018727	Cpsf4l	7.47438	8.43436	5.68123	4.15605	6.15302	6.77336	6.87266	4.62356	3.84763
ENSMUSG00000018733	Pex12	11.5864	10.7657	11.2332	10.7564	10.7742	10.367	12.2682	10.8795	9.99794
ENSMUSG00000018736	Ndel1	98.2359	93.1746	100.183	98.2482	97.3088	94.7715	97.7256	94.6804	96.0155
ENSMUSG00000018740	Slc25a35	5.0547	4.80845	5.17736	5.22878	5.89156	5.93184	4.92177	5.0386	5.49403
ENSMUSG00000018750	Zbtb4	59.9035	60.9903	87.3989	83.0912	65.5026	52.794	82.6414	81.2099	80.6923
ENSMUSG00000018761	Mpdu1	46.9897	49.875	52.1321	56.4191	49.3119	49.5334	57.1866	50.1769	54.1212
ENSMUSG00000018765	Fxr2	145.616	142.282	139.108	139.986	142.122	137.491	157.98	140.692	146.174
ENSMUSG00000018770	Atp5g3	343.622	332.457	315.788	313.455	342.251	340.189	299.39	273.778	287.91
ENSMUSG00000018774	Cd68	18.7609	16.2187	19.5656	17.1795	19.7598	20.8515	20.008	14.6451	17.7676
ENSMUSG00000018796	Acsl1	17.7107	14.732	17.6398	16.8386	16.3183	16.9773	18.9264	19.8346	19.2815
ENSMUSG00000018800	Abca5	13.4375	11.3262	20.3882	17.8704	12.7854	10.9297	19.3722	19.4389	18.6839
ENSMUSG00000018809	Smyd4	12.2339	10.669	13.6919	12.0687	11.3026	9.18773	13.7403	11.558	13.1182
ENSMUSG00000018819	Lsp1	1.58366	1.29017	2.12808	1.50792	1.19112	1.23987	1.49169	1.02634	1.45332
ENSMUSG00000018820	Zfyve27	38.8438	38.6439	36.0872	33.7678	38.8102	35.5397	36.45	35.4853	35.2975
ENSMUSG00000018821	Avpi1	36.5423	41.7465	36.2993	40.4661	42.3064	32.7725	35.4204	35.8982	35.5942
ENSMUSG00000018830	Myh11	7.83729	11.2774	13.2844	9.40538	6.58635	4.96874	14.6745	11.8332	9.18642
ENSMUSG00000018841	Rad51d	12.5916	10.4926	13.798	12.6791	13.6268	10.0182	13.5075	14.3615	13.8098
ENSMUSG00000018844	Fndc8	8.39632	8.32941	4.75085	2.76583	9.0531	8.1236	5.03769	4.19504	4.71515
ENSMUSG00000018845	Unc45b	1.02305	1.6865	0.732898	0.775209	1.03913	1.30542	1.27353	0.761667	0.77435
ENSMUSG00000018846	Pank3	26.4716	22.7231	41.3372	40.4022	27.5217	24.3027	43.1355	46.892	45.0688
ENSMUSG00000018848	Rars	54.6061	43.427	46.3193	47.0013	49.4072	49.4562	48.1488	49.0595	48.3622
ENSMUSG00000018849	Wwc1	71.4386	74.4212	77.5096	79.1543	76.9977	73.8329	84.7777	88.3855	88.1103
ENSMUSG00000018858	Mrpl58	46.124	45.3745	36.7204	39.4296	44.7825	42.5767	37.1011	35.8055	36.8826
ENSMUSG00000018861	Fdxr	24.2157	26.6829	13.6789	15.1435	26.9546	20.2493	15.9815	15.6024	15.1188
ENSMUSG00000018865	Sult4a1	578.708	593.459	642.942	666.764	579.438	551.763	631.229	571.004	609.808
ENSMUSG00000018882	Mrpl45	43.496	53.9994	40.7095	42.9339	49.6376	53.8711	40.9561	37.0473	38.8658
ENSMUSG00000018899	Irf1	6.78568	6.17114	5.07271	4.62533	4.93184	6.36163	6.4928	6.73726	5.843
ENSMUSG00000018900	Slc22a5	17.9612	15.8619	14.308	12.6119	18.4259	18.9197	16.0757	15.7162	14.3258
ENSMUSG00000018906	P4ha2	10.7629	13.7935	10.5559	7.32444	11.0752	10.6348	10.7069	8.28444	7.60917
ENSMUSG00000018909	Arrb1	68.8166	76.0245	97.5719	89.3771	75.0686	65.0163	97.0837	93.3171	86.8621
ENSMUSG00000018920	Cxcl16	0.992308	1.43329	1.56689	0.830113	1.05091	0.78873	1.40953	1.44529	1.41171
ENSMUSG00000018921	Pelp1	41.2497	38.9101	44.5597	42.8799	36.2387	38.8607	48.4294	42.4835	45.9198
ENSMUSG00000018923	Med11	23.8827	24.1473	20.2659	17.0488	23.5672	22.254	21.3724	17.5994	20.1715
ENSMUSG00000018927	Ccl6	2.33809	2.21121	2.98105	2.48371	4.3697	4.7992	3.85492	3.08985	2.81359
ENSMUSG00000018931	Natd1	11.7172	12.8291	11.5091	10.9895	13.4557	11.0051	12.6583	12.837	11.6274
ENSMUSG00000018932	Map2k3	14.4732	12.0857	11.6752	10.51	15.2715	14.7118	13.331	10.9318	11.5821
ENSMUSG00000018965	Ywhah	1026.41	865.155	969.912	961.271	1017.75	1038.8	1140.72	1079.33	1096.74
ENSMUSG00000018974	Sart3	44.9373	41.9384	33.5978	31.3514	43.8078	40.5328	40.6005	38.1532	35.8099
ENSMUSG00000018983	E2f2	0.573108	1.14561	0.822048	0.71344	1.03284	1.16386	1.25382	0.966865	1.05748
ENSMUSG00000018995	Nars2	6.68368	5.54167	6.85334	6.21913	6.19202	6.68227	6.09286	6.28394	6.15361
ENSMUSG00000018999	Slc35b4	22.3	21.3895	27.0014	24.0779	23.077	22.0498	28.1305	28.8553	25.4742
ENSMUSG00000019027	Dnah1	3.06449	3.49958	3.51874	2.30723	2.87796	3.42885	2.88726	3.16661	2.45233
ENSMUSG00000019039	Dalrd3	100.576	124.265	68.3651	69.0935	106.216	121.919	73.2474	71.1972	66.6171
ENSMUSG00000019054	Fis1	217.69	254.518	172.607	181.832	229.137	204.034	177.322	152.361	173.126
ENSMUSG00000019055	Plod1	14.7709	19.1483	12.8534	13.6128	16.5082	16.9065	18.9031	16.9552	14.3835
ENSMUSG00000019066	Rab3d	16.4796	15.7369	15.8672	11.8867	13.9308	15.0265	14.7784	14.3992	17.9206
ENSMUSG00000019080	Mfsd3	6.91666	8.15393	6.41052	6.97738	8.06016	6.56735	5.79738	5.76576	6.35183
ENSMUSG00000019082	Slc25a22	177.304	155.334	180.562	163.013	182.483	197.329	192.874	161.47	170.725
ENSMUSG00000019087	Atp6ap1	397.126	340.26	389.238	386.608	383.318	368.758	369.171	364.079	375.376
ENSMUSG00000019088	Dnase1l1	2.54407	2.97714	2.08621	2.69314	2.64148	3.37023	2.44681	1.66911	1.4816
ENSMUSG00000019102	Aldh3a1	0.720368	1.85803	2.91436	3.08485	2.40413	1.5101	1.23339	1.09377	1.90712
ENSMUSG00000019122	Ccl9	2.2315	2.42923	1.38556	2.05893	2.5759	4.27373	2.97165	2.75153	2.06402
ENSMUSG00000019124	Scrn1	76.2231	70.5908	89.7494	93.3657	78.7079	62.2667	82.5945	86.2746	86.2743
ENSMUSG00000019132	BC005537	123.997	120.852	122.696	125.196	123.15	123.404	131.044	137.152	133.184
ENSMUSG00000019139	Isyna1	52.4239	63.397	69.5317	52.2738	59.3376	51.992	58.122	48.5394	40.2207
ENSMUSG00000019143	Hars2	32.8803	29.4719	23.808	21.8472	34.0423	30.3268	26.7133	25.3993	23.3432
ENSMUSG00000019146	Cacng2	55.2763	54.9431	60.3975	72.0877	55.8563	47.8347	63.7813	62.7937	62.7148
ENSMUSG00000019158	Tmem160	83.5163	114.011	98.242	99.8754	80.5806	68.9149	99.4626	81.1207	95.7076
ENSMUSG00000019173	Rab5c	212.694	198.012	221.238	224.412	226.674	224.725	223.864	224.179	226.354
ENSMUSG00000019179	Mdh2	280.588	266.672	273.581	267.338	259.209	268.347	264.98	237.668	259.908
ENSMUSG00000019188	H13	26.8372	30.3399	31.5406	25.2954	29.1144	25.294	26.7366	24.9986	24.2552
ENSMUSG00000019189	Rnf145	45.8943	39.5773	50.9363	47.0068	40.0801	39.3838	47.0167	42.8768	47.1496
ENSMUSG00000019194	Scn1b	850.253	1006.99	776.565	945.267	853.898	807.102	863.194	792.906	836.268
ENSMUSG00000019210	Atp6v1e1	274.783	244.328	249.197	265.726	259.318	267.352	246.614	241.324	255.564
ENSMUSG00000019214	Chtf18	1.62174	1.22569	1.12633	1.20943	1.30399	1.41816	1.33094	1.46979	1.05898
ENSMUSG00000019230	Lhx9	5.32571	5.18783	6.88263	5.56167	6.3536	6.0427	9.573	8.5018	9.0196
ENSMUSG00000019232	Etnppl	8.73228	8.6255	6.57626	9.74671	8.3408	7.09906	9.7281	8.19843	7.53911
ENSMUSG00000019235	Rps6kl1	45.0667	43.9216	44.4174	37.8978	43.9651	39.644	41.9787	40.8771	42.5603
ENSMUSG00000019254	Ppp1r12c	88.0794	98.7917	69.9785	69.9412	93.0374	84.9189	82.39	73.8013	73.6062
ENSMUSG00000019256	Ahr	5.1884	6.26461	6.21128	9.0876	6.60588	4.40155	5.91609	5.76339	7.3388
ENSMUSG00000019261	Map1s	36.0399	39.3093	38.1608	36.3042	35.0381	33.8358	42.0446	37.967	38.97
ENSMUSG00000019295	Tmem129	25.5864	23.8926	26.8993	25.7254	26.553	24.2156	27.7105	26.1328	23.3005
ENSMUSG00000019297	Nop9	13.674	12.3917	10.9132	11.219	11.6475	12.3961	10.9957	11.1485	10.5143
ENSMUSG00000019302	Atp6v0a1	309.683	324.23	315.633	296.237	302.006	296.432	326.116	297.427	300.88
ENSMUSG00000019303	Psmc3ip	6.26595	7.44286	5.03763	4.0616	4.93076	4.83931	4.09893	4.73841	5.00038
ENSMUSG00000019312	Grb7	2.01929	2.25184	2.53818	3.14662	3.05242	1.14385	1.26544	1.50795	1.53421
ENSMUSG00000019320	Noxo1	1.65824	1.31733	1.29782	0.832317	0.991716	1.15582	0.883298	0.861643	1.30371
ENSMUSG00000019326	Aoc3	1.55694	1.05414	1.71469	0.904483	1.13159	1.15026	1.81418	1.48114	0.947198
ENSMUSG00000019338	Zfp687	16.5199	15.6711	20.6775	20.9964	17.6649	15.6436	20.9261	20.8374	24.7579
ENSMUSG00000019359	Gdpd2	5.55021	4.03184	4.91186	4.23191	4.74073	4.37443	2.77167	3.58447	3.50645
ENSMUSG00000019362	D8Ertd738e	308.211	381.625	229.361	235.669	307.717	302.307	217.965	217.047	199.137
ENSMUSG00000019368	Sec14l4	0.573131	0.827829	1.00336	1.47831	0.642681	0.630761	1.29749	1.25214	1.31961
ENSMUSG00000019370	Calm3	2931.45	3119.85	3074.45	3153.72	2821.33	3009.4	3448.64	3407.27	3345.85
ENSMUSG00000019373	Cops3	43.0483	35.3099	44.6293	43.1595	42.3356	41.6035	46.1542	44.0387	42.3384
ENSMUSG00000019428	Fkbp8	246.228	287.055	241.979	247.141	249.182	251.845	250.389	232.755	251.051
ENSMUSG00000019432	Ddx39b	171.059	181.226	142.4	127.02	178.953	173.792	149.144	144.645	144.123
ENSMUSG00000019433	Gipc1	98.9429	118.851	104.868	106.928	106.284	95.1957	91.6628	90.023	101.066
ENSMUSG00000019437	Tlcd1	9.6155	9.47278	9.98425	10.0409	9.54455	8.26977	7.78382	7.49169	8.15572
ENSMUSG00000019461	Plscr3	18.0932	18.798	13.4023	12.746	19.9922	16.2445	13.9071	13.6824	11.9432
ENSMUSG00000019464	Ptger1	0.805407	0.958423	0.622058	0.535947	1.19735	0.772237	0.950666	0.626886	0.657884
ENSMUSG00000019467	Arhgef25	364.075	397.238	226.496	233.399	358.683	416.278	311.716	336.97	313.398
ENSMUSG00000019470	Xab2	36.2163	36.5451	32.5513	31.2839	36.7127	34.8581	35.6176	32.3918	32.8428
ENSMUSG00000019471	Cdc37	64.0479	72.9014	62.7292	61.2269	65.8898	65.652	61.7599	56.8571	56.7181
ENSMUSG00000019478	Rab4a	76.5507	85.9461	83.7519	78.0259	77.0606	77.6135	83.6887	65.8872	70.775
ENSMUSG00000019487	Trip10	8.60992	8.2832	8.67237	9.24423	10.3947	7.08947	7.23928	7.6073	9.07023
ENSMUSG00000019494	Cops6	142.468	147.476	136.525	138.879	133.278	134.073	137.338	124.783	136.855
ENSMUSG00000019505	Ubb	1858.67	1807.6	1926.23	1844.77	1883.8	1943.85	1980.62	1798.76	1852.58
ENSMUSG00000019518	Ap4m1	11.5191	9.75944	8.44573	8.42005	11.6699	9.94908	9.82937	9.81732	8.91817
ENSMUSG00000019528	Gyg	53.0321	52.1079	49.6079	50.8782	54.6554	60.8356	53.8179	54.2706	52.0456
ENSMUSG00000019539	Rcn3	16.7609	20.5948	17.8598	14.5244	14.7923	13.5572	16.9727	14.2267	15.8182
ENSMUSG00000019558	Slc6a8	82.5104	75.525	76.1605	81.56	81.0455	74.7931	81.7058	77.6438	75.6319
ENSMUSG00000019564	Arid3a	4.88668	4.93043	5.56885	5.88643	5.97662	4.51466	5.38304	4.75249	5.02436
ENSMUSG00000019577	Pdk4	8.25359	8.17032	12.7494	9.99966	13.1913	17.2274	13.5305	16.738	10.9322
ENSMUSG00000019578	Ubxn6	12.9718	15.1377	14.2816	15.4882	13.6985	12.9608	14.5826	14.3849	14.668
ENSMUSG00000019579	Mydgf	51.7166	53.5074	43.1157	44.2666	49.4196	47.7607	40.4836	39.2999	41.2658
ENSMUSG00000019590	Cyb561	61.4925	63.0193	81.2129	74.7518	69.0161	51.3791	58.1015	53.1075	51.3687
ENSMUSG00000019647	Sema6a	9.74438	9.41331	11.4884	15.3954	13.765	8.45659	12.7187	12.3276	12.5937
ENSMUSG00000019659	Ccdc12	34.1245	39.7127	26.2033	25.0301	35.4927	38.7124	28.1549	26.501	28.6201
ENSMUSG00000019689	Fmc1	65.2633	71.747	54.3641	54.7981	67.4911	63.3131	56.7812	49.3261	47.8895
ENSMUSG00000019699	Akt3	83.1541	75.1377	148.772	148.212	82.9889	79.0889	163.947	179.266	176.166
ENSMUSG00000019710	Mrpl24	45.5536	48.324	39.3361	36.6991	44.9697	46.8992	39.9502	43.8532	38.1236
ENSMUSG00000019715	Gle1	27.0867	27.12	28.1814	29.3656	28.1034	27.5821	30.9554	30.5144	31.3074
ENSMUSG00000019718	L3hypdh	2.31257	2.96314	2.99607	2.96427	2.23071	2.53142	2.98027	3.61198	2.51357
ENSMUSG00000019726	Lyst	12.5343	13.1031	18.6604	16.2151	12.376	11.989	24.8699	29.3072	25.0766
ENSMUSG00000019731	Slc35e1	41.1773	41.0878	52.0963	49.5258	43.9934	42.8904	55.1923	52.0335	51.345
ENSMUSG00000019732	Calr3	2.24094	3.40232	1.67834	3.40845	2.4748	2.70916	3.5268	2.7667	2.4597
ENSMUSG00000019734	Tmc4	5.41652	8.05123	3.29387	2.60412	7.67954	7.28016	3.66872	3.30858	2.4911
ENSMUSG00000019737	Syne4	9.36165	10.0435	3.14369	2.41186	10.7132	9.70572	3.11668	3.16445	3.20006
ENSMUSG00000019738	Polr2i	35.617	47.0389	30.5654	23.6799	43.7605	37.9583	27.8874	26.97	31.2987
ENSMUSG00000019761	Krt10	15.4095	18.0927	13.0455	12.1263	19.2583	20.8086	15.4848	13.7878	13.5909
ENSMUSG00000019762	Iyd	8.98898	6.11388	4.81865	3.9487	8.97516	13.5518	14.5941	13.0875	10.0268
ENSMUSG00000019763	Rmnd1	17.8692	20.6617	14.1767	12.5989	18.8844	20.9908	14.4493	14.5155	10.8156
ENSMUSG00000019767	Ccdc170	0.579736	1.04671	0.488466	0.220444	1.13273	1.20839	0.947484	1.18255	1.18387
ENSMUSG00000019768	Esr1	0.512025	0.581089	1.30315	0.897461	0.546819	0.576928	0.779263	0.596033	0.887265
ENSMUSG00000019772	Vip	22.4406	21.6371	22.202	22.6468	23.6597	18.9107	14.3552	16.858	14.7134
ENSMUSG00000019773	Fbxo5	3.59193	2.25181	1.69536	2.22579	2.0512	2.01316	2.59096	2.4155	2.01713
ENSMUSG00000019774	Mtrf1l	8.51863	7.24758	10.0979	7.69019	9.04842	7.70026	8.6509	8.25064	7.39946
ENSMUSG00000019775	Rgs17	19.46	19.9591	39.8196	42.4107	24.5087	16.3233	30.3887	31.6417	32.4195
ENSMUSG00000019777	Hdac2	75.8486	61.5766	63.9869	61.2525	74.9264	81.1567	66.118	72.0854	68.4071
ENSMUSG00000019782	Rwdd1	67.033	80.4599	62.0892	72.5755	72.0881	75.5594	62.5033	66.7054	73.7457
ENSMUSG00000019785	Clvs2	21.8875	20.082	18.9249	20.1716	21.8937	25.3509	24.8026	28.4001	23.7634
ENSMUSG00000019789	Hey2	3.2634	3.06387	4.0328	3.63999	3.45612	3.51174	3.79534	3.98235	3.81189
ENSMUSG00000019790	Stxbp5	22.2204	20.2452	33.2522	30.5505	22.37	21.8108	35.4087	40.0904	37.2245
ENSMUSG00000019791	Hint3	1.84678	3.23629	6.33941	7.01778	2.09796	2.2251	7.2092	6.88493	6.46664
ENSMUSG00000019792	Trmt11	4.74401	3.90876	3.79975	3.20217	4.74973	6.18099	3.45959	3.80162	3.44643
ENSMUSG00000019794	Katna1	21.0321	19.1511	14.9081	13.3925	22.8867	20.9592	14.0041	14.8919	13.8052
ENSMUSG00000019795	Pcmt1	138.218	118.773	117.495	120.51	124.132	124.899	120.292	113.829	112.136
ENSMUSG00000019796	Lrp11	262.94	219.897	255.452	231.603	238.221	254.288	283.19	283.173	281.398
ENSMUSG00000019797	Mtres1	16.7467	17.2529	13.3693	15.5436	16.4609	15.1819	12.7574	13.992	12.1961
ENSMUSG00000019802	Sec63	34.0476	33.9394	40.4845	39.3687	35.7055	34.8347	43.4325	44.452	43.7581
ENSMUSG00000019803	Nr2e1	11.2016	10.6956	15.7503	16.2935	11.3732	10.1745	14.9886	16.9806	17.9037
ENSMUSG00000019804	Snx3	335.065	353.807	299.243	279.331	344.296	366.967	311.718	304.16	295.549
ENSMUSG00000019806	Aig1	17.3207	16.1856	17.4564	17.8469	17.7492	16.8819	16.4383	13.9744	14.8771
ENSMUSG00000019808	Adat2	8.72473	9.35303	15.6531	12.8297	9.55418	11.5024	15.8848	15.5356	14.5456
ENSMUSG00000019809	Pex3	18.8888	12.7889	15.0013	14.9314	16.8629	15.8154	14.3175	14.813	16.9057
ENSMUSG00000019810	Fuca2	22.9337	19.4149	26.5735	27.6335	23.31	22.5206	24.0392	23.6357	21.4588
ENSMUSG00000019813	Cep57l1	3.75724	2.86765	2.51499	3.14311	3.38331	2.97598	3.18401	2.44039	3.39512
ENSMUSG00000019814	Ltv1	28.8089	25.3842	25.6704	23.9316	29.3388	31.8797	25.9016	24.8541	26.3503
ENSMUSG00000019817	Plagl1	8.84363	11.1678	19.7805	12.8647	9.31493	11.627	17.1718	9.20624	16.0186
ENSMUSG00000019818	Cd164	59.3398	53.8933	61.039	57.4005	63.762	61.467	63.5883	69.6259	58.7515
ENSMUSG00000019820	Utrn	6.8338	7.23432	15.9215	15.766	7.805	5.83893	13.2229	14.0575	12.7201
ENSMUSG00000019822	Smpd2	12.4795	15.1423	10.4792	8.76211	14.5874	15.0963	11.9428	10.6174	9.84657
ENSMUSG00000019823	Mical1	3.8007	4.02779	4.78186	4.86136	4.81782	2.81889	4.33514	4.23471	4.91833
ENSMUSG00000019826	Zbtb24	10.3768	11.375	11.2284	10.0078	11.4465	9.76729	11.5848	11.4021	10.7784
ENSMUSG00000019828	Grm1	29.3191	28.3786	41.7104	38.5099	36.0905	29.7892	56.8779	54.4512	45.0802
ENSMUSG00000019831	Wasf1	500.537	415.005	423.981	427.676	410.149	489.883	477.444	508.327	556.121
ENSMUSG00000019832	Rab32	4.27214	2.62253	3.38759	2.44213	3.59293	3.99646	3.58415	3.83431	3.88657
ENSMUSG00000019837	Gtf3c6	33.7726	31.6484	28.1983	24.5391	30.8919	32.4799	28.002	24.6636	28.0677
ENSMUSG00000019838	Slc16a10	2.68967	2.20736	2.00044	1.13638	2.36106	2.39202	2.04415	2.91967	2.02919
ENSMUSG00000019841	Rev3l	11.0201	8.31975	16.7132	16.2871	10.7334	9.1279	18.6595	20.8084	19.9927
ENSMUSG00000019842	Traf3ip2	5.79985	5.92086	7.9543	7.2551	6.43275	4.77237	8.08446	7.29736	8.34045
ENSMUSG00000019843	Fyn	130.867	112.971	125.145	125.654	123.146	123.971	146.397	147.433	148.732
ENSMUSG00000019845	Tube1	1.40237	0.966755	1.31288	1.22648	1.07219	1.23939	1.46006	1.49051	1.40324
ENSMUSG00000019846	Lama4	1.24203	0.941841	2.54957	2.64372	1.6713	0.577144	2.73459	2.01435	2.42727
ENSMUSG00000019848	Popdc3	11.2254	11.1731	11.4118	8.82877	9.86211	10.5591	11.3073	9.29091	9.85993
ENSMUSG00000019849	Prep	11.0043	7.72288	13.4594	13.6224	10.5393	10.6288	13.6927	13.1034	12.883
ENSMUSG00000019850	Tnfaip3	2.82103	3.19584	4.67096	3.41264	2.53276	1.77556	4.06978	3.83772	6.13495
ENSMUSG00000019851	Perp	8.90728	8.50316	11.0178	5.92398	8.89753	6.29116	8.93034	9.18899	6.03701
ENSMUSG00000019852	Arfgef3	28.1291	26.0865	47.9614	44.685	26.452	24.6036	46.057	50.419	49.5759
ENSMUSG00000019853	Hebp2	1.72899	2.98396	2.59223	2.80059	2.18591	2.14536	2.70878	1.80162	2.08469
ENSMUSG00000019854	Reps1	31.0336	26.2646	25.7814	29.1461	30.6108	33.7984	33.6738	32.1314	32.5558
ENSMUSG00000019856	Fam184a	13.5517	10.7214	15.7959	14.8975	14.7161	13.214	16.5097	17.037	15.1579
ENSMUSG00000019857	Asf1a	5.65823	5.50469	5.40258	5.59121	6.31406	6.60001	6.3279	7.42808	7.24966
ENSMUSG00000019861	Gopc	19.5145	17.485	20.6971	20.5841	19.1899	17.6297	21.3969	22.2378	23.2389
ENSMUSG00000019863	Qrsl1	13.7152	11.4505	12.6638	11.7179	15.8036	12.2003	12.6683	11.8737	12.5956
ENSMUSG00000019864	Rtn4ip1	12.3316	11.8058	10.801	12.2984	12.8356	11.1889	9.96409	10.6501	10.9914
ENSMUSG00000019865	Nmbr	3.77661	2.73864	5.6106	3.79808	3.58694	2.49836	3.42153	3.94815	3.96354
ENSMUSG00000019866	Crybg1	0.69188	0.462662	1.01597	0.928923	0.909936	0.681546	1.00668	1.04403	1.06489
ENSMUSG00000019868	Vta1	47.6003	41.6955	40.5612	40.5095	51.9903	46.7334	38.9269	41.0387	40.5182
ENSMUSG00000019872	Smpdl3a	40.4541	32.3262	33.0886	37.1072	41.8723	37.5454	38.4708	41.5449	41.6314
ENSMUSG00000019873	Reep3	14.0479	13.3125	14.5906	17.0329	17.4503	15.2262	19.3651	20.417	17.6858
ENSMUSG00000019874	Fabp7	59.9552	64.2277	72.5264	44.917	86.5037	73.902	47.0531	46.2583	40.2235
ENSMUSG00000019876	Pkib	2.98083	1.7277	2.51154	2.79822	2.46893	2.14355	1.93965	2.18011	2.36826
ENSMUSG00000019877	Serinc1	712.711	564.962	667.055	689.786	682.789	677.35	671.416	697.404	719.367
ENSMUSG00000019878	Hsf2	13.2318	12.0577	11.9765	11.5158	11.2954	12.1544	12.038	12.3583	11.0992
ENSMUSG00000019880	Rspo3	16.1045	15.7644	24.7768	15.3298	12.2084	11.8634	14.8141	12.3734	17.6518
ENSMUSG00000019883	Echdc1	4.45728	3.84885	6.38625	5.77547	4.43679	4.8877	4.67757	7.00884	5.8224
ENSMUSG00000019888	Mgat4c	2.43014	2.43006	3.33996	2.87998	2.93466	2.64021	3.59713	3.84118	3.61121
ENSMUSG00000019889	Ptprk	13.1205	11.655	19.1323	16.5056	13.942	10.1766	16.6735	15.707	16.2267
ENSMUSG00000019890	Nts	30.7463	37.2973	25.3136	34.4952	30.6765	21.2956	20.2589	21.3697	19.2447
ENSMUSG00000019891	Dcbld1	6.83368	5.50015	6.246	7.00238	6.64225	6.16668	5.93894	6.75755	7.05874
ENSMUSG00000019892	Lrriq1	0.495831	0.335708	1.61161	1.51224	0.492292	0.511583	1.42375	1.53706	1.37482
ENSMUSG00000019894	Slc6a15	35.2936	26.2058	38.8676	37.2564	29.5595	28.5857	34.5718	35.4079	41.5509
ENSMUSG00000019897	Ccdc59	23.6263	24.8834	19.4167	17.5685	25.0648	25.4072	19.8339	21.391	19.1474
ENSMUSG00000019899	Lama2	2.35897	2.54243	4.22645	4.00216	2.46304	1.96479	5.04868	5.07415	3.73089
ENSMUSG00000019906	Lin7a	4.40625	7.73752	25.1431	22.8905	5.97879	3.15538	20.2155	17.7134	20.2361
ENSMUSG00000019907	Ppp1r12a	43.4339	43.5515	61.4213	55.2071	42.6829	40.4744	60.6608	64.197	60.6354
ENSMUSG00000019916	P4ha1	53.1931	63.4127	58.0302	43.5504	55.0634	60.2795	58.0923	58.7448	53.1419
ENSMUSG00000019917	Septin10	4.24121	4.75692	6.41906	5.7341	5.40441	4.59695	5.13449	6.3746	7.18133
ENSMUSG00000019920	Lims1	19.6466	16.9984	24.2385	21.0188	22.7942	17.1265	22.4847	24.442	26.2389
ENSMUSG00000019923	Zwint	613.164	510.158	794.984	718.66	567.08	489.721	589.206	506.622	619.573
ENSMUSG00000019927	Ube2d1	42.3843	37.8909	35.3135	37.0693	41.7427	37.8235	36.0452	38.1474	37.59
ENSMUSG00000019929	Dcn	37.7587	33.1595	69.8186	33.3148	21.8166	21.8201	32.9595	12.9972	30.7972
ENSMUSG00000019935	Slc17a8	3.81071	2.48453	2.85601	3.4535	3.52139	4.58222	4.76454	6.55033	6.03954
ENSMUSG00000019936	Epyc	3.6677	2.67699	4.46009	3.80806	2.77102	4.29415	4.0009	4.97643	4.03172
ENSMUSG00000019943	Atp2b1	175.267	150.279	192.614	214.703	168.431	181.265	244.863	310.516	295.917
ENSMUSG00000019944	Rhobtb1	2.82916	2.96979	3.28614	3.99042	3.99635	3.04727	2.71614	3.24395	3.63942
ENSMUSG00000019945	Cabcoco1	2.85049	5.57542	2.28312	2.64952	3.10761	4.06663	3.6905	3.45976	3.02365
ENSMUSG00000019947	Arid5b	12.5751	12.7151	15.4048	13.4335	14.7768	14.2477	17.8968	20.0235	13.2089
ENSMUSG00000019948	Actr6	40.212	27.2033	27.8146	30.3512	39.2717	37.619	30.1972	35.1102	31.694
ENSMUSG00000019951	Uhrf1bp1l	34.0406	31.3357	42.7548	44.821	34.7418	34.7921	50.4177	53.6937	51.467
ENSMUSG00000019952	Poc1b	6.5345	6.67406	5.28025	4.85461	6.59651	7.17407	5.24018	6.0552	5.6785
ENSMUSG00000019960	Dusp6	65.7236	51.613	57.8586	54.803	69.8831	61.0377	59.3541	72.6045	101.122
ENSMUSG00000019961	Tmpo	9.97618	10.4988	11.3869	11.5024	12.5487	9.46609	11.2403	11.7384	11.1843
ENSMUSG00000019966	Kitl	13.3549	14.3453	28.0282	24.1354	23.8851	13.5505	21.8367	21.9402	19.8981
ENSMUSG00000019969	Psen1	46.1363	45.2126	47.3984	50.6898	47.7024	44.8468	57.1463	57.8765	55.1672
ENSMUSG00000019970	Sgk1	119.959	91.9553	78.1798	37.4231	121.162	144.261	97.1351	123.253	55.1655
ENSMUSG00000019971	Cep290	3.18261	3.04393	6.75866	6.09235	4.45299	3.28175	6.16261	6.83636	5.7096
ENSMUSG00000019975	Ikbip	6.80619	6.76602	8.657	7.4278	8.10157	7.02242	8.20047	8.32476	8.12212
ENSMUSG00000019977	Hbs1l	26.8846	30.6506	26.8355	24.5901	30.9557	29.079	29.0944	29.8574	25.7068
ENSMUSG00000019978	Epb41l2	19.8956	17.717	27.1878	27.6335	22.9912	20.816	28.6632	29.0855	27.1693
ENSMUSG00000019979	Apaf1	8.94326	7.45401	12.3899	8.4722	7.73653	7.81637	9.38911	9.7249	9.14952
ENSMUSG00000019982	Myb	0.469816	0.605894	0.287987	0.187154	0.91986	0.4514	0.342615	0.634085	0.640745
ENSMUSG00000019984	Med23	21.9203	19.2223	23.8499	20.4651	22.6882	20.761	24.1998	25.6044	23.4122
ENSMUSG00000019986	Ahi1	120.166	135.311	149.415	118.007	125.368	119.216	126.359	123.672	135.347
ENSMUSG00000019988	Nedd1	2.78453	2.51373	2.7669	3.1331	3.65197	3.27061	3.18767	3.89411	2.55132
ENSMUSG00000019990	Pde7b	4.12742	4.40744	4.94506	4.33278	6.15305	4.58075	8.40502	8.77174	7.26921
ENSMUSG00000019996	Map7	51.3038	45.1094	37.8286	36.9941	54.0605	53.797	50.645	50.9649	43.8174
ENSMUSG00000019997	Ccn2	19.7685	12.9904	29.8532	26.15	19.9089	8.71278	14.0929	12.5801	9.53236
ENSMUSG00000019998	Stx7	103.477	91.8007	107.574	105.308	102.165	101.294	94.6327	102.916	105.481
ENSMUSG00000020000	Moxd1	8.93642	7.67243	10.4899	9.0615	10.2194	9.80062	7.69785	11.7711	9.37012
ENSMUSG00000020003	Pex7	7.00767	6.32616	7.01228	6.93607	7.24338	6.41177	7.57123	6.84106	6.56196
ENSMUSG00000020009	Ifngr1	18.3214	18.1872	18.1446	16.7361	18.3669	18.992	19.5373	18.9008	19.1191
ENSMUSG00000020014	Cfap54	1.28276	1.36743	2.03067	1.56016	1.23694	1.31412	2.04442	1.96609	2.33734
ENSMUSG00000020015	Cdk17	109.554	94.4355	119.582	108.771	101.884	100.025	124.499	127.579	133.143
ENSMUSG00000020018	Snrpf	20.4261	20.116	19.8397	24.1101	14.5324	16.3917	24.11	23.9849	23.2022
ENSMUSG00000020019	Ntn4	6.41061	6.7517	7.83948	6.21934	7.68775	6.22231	8.18119	9.77863	6.30005
ENSMUSG00000020021	Fgd6	6.2567	5.23227	10.3266	9.87298	6.63978	5.47131	10.7217	11.9424	9.41045
ENSMUSG00000020022	Ndufa12	197.431	247.912	208.824	220.924	209.129	223.474	218.474	182.763	192.488
ENSMUSG00000020023	Tmcc3	25.369	27.3662	33.0736	34.8253	33.4186	29.3139	43.2153	43.2727	38.9897
ENSMUSG00000020024	Cep83	17.2432	16.609	15.6755	18.5582	18.7601	20.556	18.0184	17.424	18.7643
ENSMUSG00000020027	Socs2	9.01646	8.7264	12.3191	10.5101	8.89577	8.57694	11.8255	8.55546	10.9275
ENSMUSG00000020029	Nudt4	137.779	134.496	141.404	169.008	155.394	117.453	140.075	145.651	149.012
ENSMUSG00000020032	Nuak1	53.6844	49.0729	73.121	61.8707	56.5071	51.7445	61.3181	64.0903	59.2778
ENSMUSG00000020034	Tcp11l2	29.1231	25.0839	30.3802	26.6241	27.7576	31.3478	30.8868	35.4567	28.1393
ENSMUSG00000020037	Rfx4	9.51872	9.16587	10.9133	10.7351	10.2785	8.88508	9.38017	12.59	11.4749
ENSMUSG00000020038	Cry1	14.6597	13.6662	15.4971	16.0594	14.2021	14.2131	15.9364	15.7223	16.633
ENSMUSG00000020042	Btbd11	9.32225	9.96211	15.7335	15.2193	10.7216	6.2844	12.2286	8.78605	10.213
ENSMUSG00000020044	Timp3	17.0305	19.2732	33.2187	33.2905	20.4089	15.6192	36.9599	34.6744	26.1146
ENSMUSG00000020048	Hsp90b1	205.551	266.282	229.644	204.731	256.368	278.888	257.029	257.084	200.05
ENSMUSG00000020052	Ascl1	9.26354	9.08983	11.2816	13.8703	12.7211	6.64893	9.11798	11.0824	11.309
ENSMUSG00000020053	Igf1	2.40128	2.64137	3.55341	3.31984	3.18671	2.12825	3.13056	3.80088	3.15026
ENSMUSG00000020056	Washc3	7.88653	7.79571	6.64699	6.75717	7.82252	9.37456	7.45139	7.05018	7.79381
ENSMUSG00000020057	Dram1	3.15036	3.25873	2.46698	1.87591	4.23183	3.31063	1.70433	2.55776	2.65373
ENSMUSG00000020059	Sycp3	4.42707	2.42647	2.44233	3.19644	4.28467	4.2052	2.10552	3.08085	2.57492
ENSMUSG00000020061	Mybpc1	0.838782	1.8731	1.38659	1.7542	1.44386	1.21464	0.940624	0.886283	0.818117
ENSMUSG00000020063	Sirt1	12.1837	10.6943	10.8096	10.5582	12.5412	10.0051	11.5072	13.6578	12.7578
ENSMUSG00000020064	Herc4	12.5007	10.7476	11.9419	12.2099	12.7511	12.3046	11.3724	12.0588	10.6458
ENSMUSG00000020067	Mypn	1.13298	0.836833	1.06068	1.31638	0.481238	0.409338	0.845825	0.689263	0.829054
ENSMUSG00000020069	Hnrnph3	66.2787	59.7757	48.137	45.4527	72.0102	77.1895	52.4083	49.8089	42.3136
ENSMUSG00000020070	Rufy2	31.2791	25.3222	30.9041	32.6479	32.8913	26.3811	31.823	32.0339	32.3626
ENSMUSG00000020072	Pbld2	1.45053	1.60046	1.12032	1.0112	1.28016	1.40423	1.6097	1.52266	1.31238
ENSMUSG00000020074	Ccar1	20.4922	21.6423	22.0967	20.8941	22.1373	22.0391	23.8748	24.133	22.2825
ENSMUSG00000020075	Ddx21	17.4488	16.5186	22.2027	21.583	16.0888	16.3214	21.7455	26.3274	24.9522
ENSMUSG00000020076	Ddx50	27.1887	23.3155	21.9542	21.0308	25.3699	28.5546	24.6458	24.3258	24.6423
ENSMUSG00000020077	Srgn	8.82765	7.72268	9.6062	9.26266	10.6303	8.68034	9.75596	9.24272	10.0681
ENSMUSG00000020078	Vps26a	78.6126	68.6334	76.2781	75.1162	75.7457	78.6347	73.5136	71.1336	76.8742
ENSMUSG00000020079	Supv3l1	26.3865	25.8864	25.8905	24.7295	26.1038	21.6687	25.4126	26.5901	26.1582
ENSMUSG00000020080	Hkdc1	2.76489	3.23425	3.48893	4.31644	3.67537	2.82148	2.56699	2.50636	3.52088
ENSMUSG00000020083	Fam241b	26.1462	24.4507	30.7571	26.7798	27.8782	25.3936	23.0784	21.1785	23.4928
ENSMUSG00000020085	Aifm2	5.52851	6.69825	7.29139	7.20099	5.66466	4.04739	5.10189	5.03981	4.33019
ENSMUSG00000020086	Macroh2a2	26.2792	26.6268	34.2065	33.3729	29.5369	24.8599	30.2235	27.5618	30.0314
ENSMUSG00000020087	Tysnd1	34.0079	38.6716	36.732	31.7524	37.7426	29.7463	37.5457	35.3089	34.9064
ENSMUSG00000020088	Sar1a	120.605	120.019	120.348	118.013	124.785	119.53	117.236	119.173	123.844
ENSMUSG00000020089	Ppa1	90.6284	84.3014	84.2164	81.8064	90.2229	88.0443	83.0419	76.651	75.8776
ENSMUSG00000020090	Npffr1	5.51471	5.03025	6.41853	5.32614	4.18703	3.79327	6.34936	4.23994	5.80671
ENSMUSG00000020091	Eif4ebp2	49.8936	53.8063	54.8854	46.8979	53.8237	50.829	59.1494	59.4518	56.0184
ENSMUSG00000020092	Pald1	11.546	11.4574	13.7734	13.4252	14.0013	14.5904	19.3955	16.1071	18.0411
ENSMUSG00000020096	Tbata	21.2537	19.5586	12.004	14.9887	17.3204	16.6214	19.6916	17.3166	18.5972
ENSMUSG00000020097	Sgpl1	18.2185	17.7684	19.8168	18.5292	21.0374	17.3651	19.734	18.9217	19.3659
ENSMUSG00000020098	Pcbd1	18.1015	19.8744	20.2784	22.8506	21.2582	18.8449	20.3594	14.1549	18.5449
ENSMUSG00000020099	Unc5b	21.9076	23.3519	22.2316	23.5095	27.7234	21.4393	27.0901	24.0613	24.8565
ENSMUSG00000020100	Slc29a3	8.49554	8.25691	10.0187	10.6508	9.15516	7.603	11.838	12.0555	10.3882
ENSMUSG00000020101	Vsir	14.8274	17.5593	17.8963	17.1442	17.8782	20.142	21.0458	22.994	20.7943
ENSMUSG00000020102	Slc16a7	9.31815	7.32998	12.2121	10.7912	8.09224	7.72541	12.1503	15.2803	12.9588
ENSMUSG00000020105	Lrig3	1.05348	1.46978	1.38076	1.45213	1.2753	1.5371	1.72175	1.25824	1.34456
ENSMUSG00000020107	Anapc16	37.1093	41.4696	31.2919	28.1775	38.5344	45.0163	35.5939	33.3988	29.7217
ENSMUSG00000020108	Ddit4	158.172	158.621	184.523	97.2466	198.032	242.505	184.401	216.243	181.04
ENSMUSG00000020109	Dnajb12	55.2274	53.4444	53.0859	52.8914	56.0424	52.7724	56.9956	57.3042	56.4652
ENSMUSG00000020111	Micu1	33.3734	30.3622	34.3903	33.4194	29.8917	31.6994	34.874	33.8785	33.7641
ENSMUSG00000020114	Cand1	60.2637	54.3166	88.6322	82.2053	59.6213	56.2784	83.166	83.707	82.9678
ENSMUSG00000020115	Tbk1	54.6395	40.974	48.9252	45.1456	49.721	50.3927	51.9343	52.0011	48.509
ENSMUSG00000020116	Pno1	57.2665	39.4034	39.3155	40.8144	45.682	45.2618	44.2529	43.1612	44.0557
ENSMUSG00000020120	Plek	6.86068	8.00325	8.9232	9.47231	10.4075	9.5199	10.1448	11.4165	10.2324
ENSMUSG00000020121	Srgap1	6.01828	6.53935	9.53311	10.9083	8.67094	5.43925	9.1656	8.6579	9.69668
ENSMUSG00000020122	Egfr	2.91148	3.39294	6.687	5.49853	3.26479	3.54408	5.36928	6.07429	5.64821
ENSMUSG00000020124	Usp15	17.2532	17.1078	21.6482	21.5708	18.4739	15.7792	21.9657	23.2258	21.386
ENSMUSG00000020128	Vps54	15.5307	15.7968	14.7885	14.3492	16.7245	16.9752	15.3166	17.1788	14.994
ENSMUSG00000020130	Tbc1d15	34.4263	30.1044	29.6805	28.9693	31.8194	33.8962	34.7584	39.6861	35.4524
ENSMUSG00000020131	Pcsk4	6.75628	4.26945	4.03543	4.38026	7.07109	4.15157	2.51922	2.35374	3.94591
ENSMUSG00000020132	Rab21	59.1989	59.5545	66.978	70.033	71.1191	65.4421	71.7681	71.5003	69.4021
ENSMUSG00000020133	2310011J03Rik	61.8095	76.5861	59.9698	56.6069	65.2331	65.5794	59.6349	57.7506	51.5894
ENSMUSG00000020134	Peli1	28.6372	22.9614	26.4757	24.1733	28.7553	28.2219	30.2162	32.0541	30.2628
ENSMUSG00000020135	Apc2	54.8478	50.6173	77.9097	66.3814	59.0834	50.8386	73.5235	69.3328	71.9587
ENSMUSG00000020137	Thap2	13.245	13.3958	14.8903	14.6041	15.5686	13.2959	14.1003	15.3726	14.7481
ENSMUSG00000020140	Lgr5	0.506247	0.333972	1.20308	0.800849	1.01891	0.62501	1.01124	0.632339	0.666999
ENSMUSG00000020142	Slc1a4	54.1114	52.0658	74.36	64.5502	55.9877	59.7112	64.8058	63.3613	65.0344
ENSMUSG00000020143	Dock2	0.87462	0.868518	1.23394	1.35357	1.16056	1.47594	2.06155	1.76622	1.82713
ENSMUSG00000020149	Rab1a	184.279	163.603	190.313	197.044	190.685	202.491	188.622	194.388	190.961
ENSMUSG00000020150	Gamt	39.029	43.1047	26.7236	35.3126	44.1015	43.5374	32.7143	36.0392	30.7003
ENSMUSG00000020151	Ptprr	12.7414	9.49392	13.0864	12.9005	8.88247	10.0161	11.8727	11.0065	11.9254
ENSMUSG00000020152	Actr2	273.201	233.908	263.349	270.663	253.393	288.176	286.773	333.36	319.159
ENSMUSG00000020153	Ndufs7	176.818	202.363	152.019	147.511	178.491	172.727	160.488	137.032	137.382
ENSMUSG00000020154	Ptprb	7.01494	8.37597	18.361	17.9728	7.99787	6.10367	18.2941	17.6394	18.6785
ENSMUSG00000020155	Kcnmb1	1.71669	1.46364	1.15401	1.03053	1.15857	1.48695	1.46055	1.06997	0.80337
ENSMUSG00000020156	Pwwp3a	14.3701	15.5149	15.7817	13.3391	16.168	13.7984	15.078	13.5306	14.5258
ENSMUSG00000020160	Meis1	0.550292	0.462515	0.615545	0.727557	0.602885	0.452479	0.833891	0.492999	0.458216
ENSMUSG00000020163	Uqcr11	454.887	595.285	352.537	336.239	425.656	490.39	329.662	294.37	314.632
ENSMUSG00000020166	Cnot2	61.8773	55.417	52.916	46.5541	62.8159	65.1134	54.2918	60.2479	53.3895
ENSMUSG00000020167	Tcf3	28.3522	29.1684	24.9934	25.1805	30.3779	25.7303	25.4014	22.4091	26.0918
ENSMUSG00000020169	Best3	0.661514	1.12801	2.42215	1.48595	1.51105	0.539283	2.69172	2.43043	3.79744
ENSMUSG00000020170	Frs2	19.5121	19.244	28.6229	27.1888	20.6672	19.4038	32.6929	34.6989	31.9358
ENSMUSG00000020171	Yeats4	88.697	80.5811	74.5414	71.9741	90.4067	82.9009	70.3431	79.31	67.4971
ENSMUSG00000020173	Cobl	11.4628	10.7247	23.7479	21.3036	14.0145	5.15514	11.8	9.69614	8.58755
ENSMUSG00000020175	Rab36	22.3494	20.8766	18.1859	16.392	20.7939	20.4676	16.3886	15.4693	16.9463
ENSMUSG00000020176	Grb10	11.3239	10.2822	17.2883	15.1139	11.6296	7.36059	12.7813	11.6201	11.8541
ENSMUSG00000020178	Adora2a	1.37063	2.59251	3.25984	2.50249	2.68358	1.67606	3.56357	3.19872	2.41908
ENSMUSG00000020180	Snrpd3	56.1463	53.831	56.2352	57.1125	54.9623	58.0965	62.3591	58.3859	61.6911
ENSMUSG00000020181	Nav3	9.81367	8.88109	20.8346	20.8526	10.8758	8.59028	19.0558	19.1824	21.0195
ENSMUSG00000020182	Ddc	5.19675	5.05534	5.83604	5.09062	5.9446	7.39565	5.60792	5.26411	5.50965
ENSMUSG00000020183	Cpm	8.84651	11.5255	7.98865	10.2318	11.1475	11.371	13.655	12.0697	9.2773
ENSMUSG00000020184	Mdm2	42.3056	39.0077	36.0152	34.5903	48.8283	42.7662	40.5778	40.5116	38.3303
ENSMUSG00000020186	Csrp2	7.7326	10.3047	7.86826	5.0697	10.6667	10.2155	9.37795	8.53382	8.52975
ENSMUSG00000020189	Osbpl8	22.5873	21.725	38.7282	35.1494	22.5465	20.62	34.1682	35.3772	34.0784
ENSMUSG00000020190	Mknk2	42.363	44.4548	44.2866	40.1639	42.2736	40.9715	46.0544	43.0546	42.8219
ENSMUSG00000020193	Zpbp	0.893871	0.722	1.33232	0.983903	1.09906	0.776647	0.908427	1.00005	1.10963
ENSMUSG00000020196	Cabin1	29.0788	27.3495	31.2665	27.8618	29.4015	23.818	31.9339	31.4268	30.6647
ENSMUSG00000020198	Ap3d1	84.6126	89.7015	98.5399	87.8529	89.3956	81.3017	97.4355	94.1109	93.6726
ENSMUSG00000020205	Phlda1	16.3143	18.5733	22.3541	22.3671	19.3105	14.8792	16.7166	16.2158	18.3234
ENSMUSG00000020211	Sf3a2	48.4965	52.7398	46.9221	41.5131	53.4683	50.0631	54.3189	45.8616	50.6263
ENSMUSG00000020212	Mdm1	8.15717	8.45969	6.95024	6.36353	8.71148	7.83742	7.43582	7.3682	5.61699
ENSMUSG00000020216	Jsrp1	4.49777	6.76725	5.24939	4.91228	4.48318	3.71253	3.99306	4.86896	4.63068
ENSMUSG00000020218	Wif1	1.39986	1.33806	1.31438	0.918471	0.923374	1.43489	0.877256	1.02106	1.57225
ENSMUSG00000020219	Timm13	122.738	171.072	105.38	104.973	129.542	132.754	103.272	90.893	100.115
ENSMUSG00000020220	Vps13d	12.4165	11.0852	24.0902	22.7561	12.711	11.8167	26.2528	26.9016	27.2841
ENSMUSG00000020224	Llph	29.9639	33.3366	24.1571	30.0871	35.7921	33.5315	26.7236	27.3237	25.3175
ENSMUSG00000020225	Tmbim4	38.2512	38.7952	37.3977	37.4077	42.9075	39.6262	39.1318	33.3306	34.9172
ENSMUSG00000020227	Irak3	0.869862	1.1779	1.39967	1.137	0.863654	0.448748	1.08598	0.577831	0.702206
ENSMUSG00000020228	Helb	4.22754	3.45636	3.92229	4.22605	3.54051	3.69431	4.7003	4.35663	4.00904
ENSMUSG00000020230	Prmt2	89.9062	96.6375	101.047	78.4992	86.4994	88.3646	91.2315	80.7299	84.1482
ENSMUSG00000020231	Dip2a	41.1379	35.3802	45.9089	44.5012	42.42	31.593	47.9307	43.8267	40.9987
ENSMUSG00000020232	Hmg20b	25.3859	32.5996	19.6069	19.3341	27.3991	29.1027	23.4107	20.9105	20.8495
ENSMUSG00000020235	Fzr1	67.2849	58.7313	69.2443	68.2323	65.122	63.0566	68.0466	59.6603	67.4185
ENSMUSG00000020238	Ncln	71.6925	74.509	59.8414	63.0059	74.3237	74.6379	67.7441	62.9365	60.6662
ENSMUSG00000020241	Col6a2	6.79291	6.50066	8.26837	6.20802	6.16826	4.46885	6.04132	2.93385	4.85264
ENSMUSG00000020246	Hcfc2	28.4929	21.8735	26.753	23.9525	27.6469	27.8692	30.1801	34.1002	28.8506
ENSMUSG00000020248	Nfyb	35.6088	30.7218	29.8477	30.5142	33.6803	34.8278	32.0331	34.6008	37.9565
ENSMUSG00000020250	Txnrd1	32.4342	29.9928	36.1164	34.4271	29.7813	28.7634	37.4643	37.62	34.2743
ENSMUSG00000020251	Glt8d2	7.09673	5.40651	6.93391	6.10568	8.63726	9.23905	7.32997	8.83051	6.97919
ENSMUSG00000020253	Ppm1m	37.3153	30.2245	29.5041	28.9437	31.5619	24.8894	22.2927	20.0305	20.2512
ENSMUSG00000020255	D10Wsu102e	1.04648	0.985714	1.28484	1.13443	0.999114	0.999927	1.25638	1.28564	1.21634
ENSMUSG00000020256	Aldh1l2	0.665903	0.769463	1.39893	1.72688	1.19474	0.977149	2.02184	2.17044	1.78002
ENSMUSG00000020257	Wdr82	82.2915	82.938	96.1201	86.9188	81.8459	76.7726	98.6947	95.7484	92.8856
ENSMUSG00000020258	Glyctk	2.3156	1.70646	1.60597	1.9437	1.7664	1.73364	1.47889	2.26022	1.85769
ENSMUSG00000020260	Pofut2	12.7602	12.8475	12.8401	11.8665	14.5078	11.3305	12.5671	11.7736	11.8243
ENSMUSG00000020261	Slc36a1	47.636	50.1224	59.4448	56.8822	46.074	39.8765	54.9684	48.6203	50.2306
ENSMUSG00000020262	Adarb1	53.9696	56.2436	69.5092	88.5091	76.6759	46.1799	96.9093	75.9627	65.9525
ENSMUSG00000020263	Appl2	66.9193	62.0489	50.2323	49.6018	75.4356	66.981	53.0352	56.2556	59.615
ENSMUSG00000020265	Sumo3	83.708	82.1726	78.246	82.831	81.8955	88.7398	79.2232	80.6051	79.3588
ENSMUSG00000020267	Hint1	481.98	521.59	376.802	351.018	468.166	506.356	350.069	309.901	328.97
ENSMUSG00000020268	Lyrm7	10.4081	9.03861	10.0458	9.13171	10.6504	11.3603	9.5388	9.72088	9.04514
ENSMUSG00000020271	Fbxw11	124.012	115.662	136.341	120.163	133.709	146.563	164.683	168.732	143.615
ENSMUSG00000020272	Stk10	5.39408	5.04341	6.42775	6.25828	6.62473	5.05307	6.46488	6.64309	6.10162
ENSMUSG00000020273	Papolg	13.0298	9.79123	14.7674	13.7265	12.6179	10.4145	15.2916	15.1295	14.3482
ENSMUSG00000020275	Rel	2.22175	1.49822	2.03988	2.09	1.65091	1.49754	2.19227	2.75021	2.45026
ENSMUSG00000020277	Pfkl	173.384	163.279	160.468	143.808	161.321	172.113	195.586	171.449	189.456
ENSMUSG00000020280	Pus10	10.9976	12.8898	9.06503	7.92436	13.6016	12.6713	11.1993	10.3409	9.4196
ENSMUSG00000020282	Rhbdf1	12.7643	14.2459	9.54599	8.18024	11.7214	11.7065	10.4584	7.841	10.6591
ENSMUSG00000020283	Pex13	28.6177	27.544	26.8116	23.1901	28.9941	27.5091	26.0178	25.6391	24.4085
ENSMUSG00000020284	Cfap410	20.929	20.4182	18.9906	16.4191	19.5291	19.3882	17.5899	15.8837	16.783
ENSMUSG00000020287	Mpg	8.62895	9.03998	6.58231	6.4239	7.66521	6.54603	7.02229	5.75562	6.3414
ENSMUSG00000020288	Ahsa2	15.5224	15.5256	14.4864	11.3744	17.0187	16.8648	15.6793	14.946	13.5212
ENSMUSG00000020289	Nprl3	13.8829	12.914	13.3046	11.9412	14.2555	11.6189	15.008	12.2183	13.8288
ENSMUSG00000020290	Xpo1	48.2024	47.3837	45.4547	38.2011	49.3603	47.3217	46.1229	46.7685	40.1036
ENSMUSG00000020297	Nsg2	672.291	651.395	682.005	611.409	611.472	657.318	625.907	583.245	669.038
ENSMUSG00000020300	Cpeb4	59.5567	45.6349	80.3808	75.2493	59.4359	55.2543	84.0325	95.8648	100.724
ENSMUSG00000020303	Stc2	3.93909	4.84593	4.51384	2.3422	5.1605	6.19817	6.06845	5.76918	4.7061
ENSMUSG00000020305	Asb3	7.87425	8.94399	11.3639	10.4632	8.60181	9.08646	11.6921	12.6606	11.0238
ENSMUSG00000020307	Cdc34	77.9316	90.3222	73.1846	82.5997	80.6647	76.3703	75.6766	66.1344	77.9619
ENSMUSG00000020308	Tpgs1	113.325	137.177	108.922	106.428	111.892	106.548	110.574	98.9836	103.345
ENSMUSG00000020309	Chac2	27.356	19.7565	22.0675	20.3419	23.8589	29.2704	21.4529	25.037	25.4333
ENSMUSG00000020311	Erlec1	40.0928	33.5373	47.5061	50.6426	39.4701	36.1517	46.4108	48.8313	50.2629
ENSMUSG00000020312	Shc2	43.425	38.5368	41.5521	37.385	44.8812	40.7046	47.2093	39.6905	42.4847
ENSMUSG00000020315	Sptbn1	132.487	118.314	256.641	243.492	141.484	122	262.113	261.31	252.218
ENSMUSG00000020319	Wdpcp	4.98448	5.71588	4.95962	4.5548	5.85372	5.28183	5.04558	4.67331	4.63373
ENSMUSG00000020321	Mdh1	792.346	731.623	794.816	816.611	804.537	773.09	709.434	660.647	680.721
ENSMUSG00000020323	Prss57	1.33562	1.64994	1.41162	0.490048	0.722574	1.09599	0.795698	0.913166	1.02638
ENSMUSG00000020326	Ccng1	79.781	77.0565	73.3393	79.3001	78.168	77.5011	70.6265	81.9859	66.8847
ENSMUSG00000020327	Fgf22	3.37976	2.16787	3.06833	4.09219	3.24136	1.79455	2.66493	2.62586	3.44634
ENSMUSG00000020328	Nudcd2	27.4381	26.0873	22.8452	20.5522	25.9126	23.4688	21.3143	21.0273	23.7138
ENSMUSG00000020329	Polrmt	27.5568	25.9166	25.369	22.8385	31.2118	25.1557	26.4149	22.9715	23.8356
ENSMUSG00000020331	Hcn2	132.859	160.199	155.144	195.441	157.234	121.504	175.259	158.523	163.551
ENSMUSG00000020333	Acsl6	64.8295	59.3983	80.2137	86.0882	71.299	64.1714	82.3996	91.498	80.5223
ENSMUSG00000020334	Slc22a4	10.881	11.7309	12.737	12.0057	13.167	10.6972	13.9167	9.98405	12.7045
[truncated: 13,627 more rows]
