# Supplementary material for: Neuronal connectivity, behavioral, and transcriptional alterations associated with the loss of MARK2
Source: FASEB J. Author manuscript; Available in PMC 2026 Jun 16. (PMC13271256; doi:10.1096/fj.202400454R)
Supplement: Table S4 [file NIHMS2167548-supplement-Table_S4.xlsx]

## Sheet: up_GO-MF_chart
Category	GO ID	Term	Count	%	PValue	-log(pvalue)	Genes	List Total	Pop Hits	Pop Total	Fold Enrichment	Bonferroni	Benjamini	FDR
GOTERM_MF_DIRECT	GO:0048763	Calcium-induced Calcium Release Activity	4	1.38408	3.67058e-05	4.43527	ENSMUSG00000021313, ENSMUSG00000057378, ENSMUSG00000030592, ENSMUSG00000034462	253	4	11927	47.1423	0.0190144	0.0191971	0.0191971
GOTERM_MF_DIRECT	GO:0017124	SH3 Domain Binding	10	3.46021	0.00124925	2.90335	ENSMUSG00000035954, ENSMUSG00000025083, ENSMUSG00000022623, ENSMUSG00000054520, ENSMUSG00000022637, ENSMUSG00000026288, ENSMUSG00000003200, ENSMUSG00000021892, ENSMUSG00000028967, ENSMUSG00000028868	253	124	11927	3.8018	0.479917	0.229318	0.229318
GOTERM_MF_DIRECT	GO:0005219	Ryanodine-sensitive Calcium-Release Channel Activity	3	1.03806	0.0013154	2.88094	ENSMUSG00000021313, ENSMUSG00000057378, ENSMUSG00000030592	253	3	11927	47.1423	0.497624	0.229318	0.229318
GOTERM_MF_DIRECT	GO:0051018	Protein Kinase A Binding	5	1.7301	0.00201713	2.69527	ENSMUSG00000052397, ENSMUSG00000026163, ENSMUSG00000037992, ENSMUSG00000028868, ENSMUSG00000066406	253	26	11927	9.06583	0.652164	0.26374	0.26374
GOTERM_MF_DIRECT	GO:0005516	Calmodulin Binding	11	3.80623	0.00301182	2.52117	ENSMUSG00000020785, ENSMUSG00000021676, ENSMUSG00000021313, ENSMUSG00000057378, ENSMUSG00000056258, ENSMUSG00000039145, ENSMUSG00000030592, ENSMUSG00000041205, ENSMUSG00000024077, ENSMUSG00000057182, ENSMUSG00000025885	253	168	11927	3.0867	0.793521	0.315036	0.315036
GOTERM_MF_DIRECT	GO:0045028	G-Protein Coupled purinergic nucleotide Receptor Activity	3	1.03806	0.00870583	2.06019	ENSMUSG00000036362, ENSMUSG00000036353, ENSMUSG00000040229	253	7	11927	20.2038	0.989674	0.666507	0.666507
GOTERM_MF_DIRECT	GO:0003779	Actin Binding	15	5.19031	0.00908802	2.04153	ENSMUSG00000028273, ENSMUSG00000052397, ENSMUSG00000021097, ENSMUSG00000006304, ENSMUSG00000028868, ENSMUSG00000026303, ENSMUSG00000025885, ENSMUSG00000022623, ENSMUSG00000038365, ENSMUSG00000052609, ENSMUSG00000031605, ENSMUSG00000055805, ENSMUSG00000053702, ENSMUSG00000037679, ENSMUSG00000036777	253	324	11927	2.18251	0.99156	0.666507	0.666507
GOTERM_MF_DIRECT	GO:0005262	Calcium Channel Activity	6	2.07612	0.0126983	1.89625	ENSMUSG00000021313, ENSMUSG00000057378, ENSMUSG00000030592, ENSMUSG00000059003, ENSMUSG00000034462, ENSMUSG00000037996	253	66	11927	4.28566	0.998749	0.666507	0.666507
GOTERM_MF_DIRECT	GO:0050135	NAD(P)+ Nucleosidase Activity	3	1.03806	0.0145139	1.83822	ENSMUSG00000022514, ENSMUSG00000029084, ENSMUSG00000033777	253	9	11927	15.7141	0.999522	0.666507	0.666507
GOTERM_MF_DIRECT	GO:0061809	NAD+ Nucleotidase, Cyclic ADP-ribose Generating	3	1.03806	0.0145139	1.83822	ENSMUSG00000022514, ENSMUSG00000029084, ENSMUSG00000033777	253	9	11927	15.7141	0.999522	0.666507	0.666507
GOTERM_MF_DIRECT	GO:0000977	RNA Pol II Regulatory Region Sequence-specific DNA Binding	13	4.49827	0.0164252	1.78449	ENSMUSG00000032411, ENSMUSG00000033863, ENSMUSG00000029178, ENSMUSG00000033740, ENSMUSG00000049164, ENSMUSG00000056493, ENSMUSG00000039087, ENSMUSG00000022508, ENSMUSG00000038255, ENSMUSG00000019230, ENSMUSG00000037992, ENSMUSG00000030557, ENSMUSG00000037235	253	281	11927	2.18096	0.999827	0.666507	0.666507
GOTERM_MF_DIRECT	GO:0031267	Small GTPase Binding	13	4.49827	0.0164252	1.78449	ENSMUSG00000035954, ENSMUSG00000031093, ENSMUSG00000020143, ENSMUSG00000025558, ENSMUSG00000028967, ENSMUSG00000026303, ENSMUSG00000025885, ENSMUSG00000066406, ENSMUSG00000021676, ENSMUSG00000015243, ENSMUSG00000038665, ENSMUSG00000055805, ENSMUSG00000037679	253	281	11927	2.18096	0.999827	0.666507	0.666507
GOTERM_MF_DIRECT	GO:0005201	Extracellular Matrix Structural Constituent	7	2.42215	0.0175508	1.7557	ENSMUSG00000027570, ENSMUSG00000021702, ENSMUSG00000026478, ENSMUSG00000027204, ENSMUSG00000031503, ENSMUSG00000033327, ENSMUSG00000022324	253	98	11927	3.36731	0.999905	0.666507	0.666507
GOTERM_MF_DIRECT	GO:0005509	Calcium Ion Binding	20	6.92042	0.0178415	1.74857	ENSMUSG00000032246, ENSMUSG00000057378, ENSMUSG00000032452, ENSMUSG00000049252, ENSMUSG00000027276, ENSMUSG00000030592, ENSMUSG00000025020, ENSMUSG00000059674, ENSMUSG00000027204, ENSMUSG00000046318, ENSMUSG00000023886, ENSMUSG00000022324, ENSMUSG00000021313, ENSMUSG00000021866, ENSMUSG00000050505, ENSMUSG00000021702, ENSMUSG00000039156, ENSMUSG00000022637, ENSMUSG00000009075, ENSMUSG00000034462	253	532	11927	1.77227	0.999919	0.666507	0.666507
GOTERM_MF_DIRECT	GO:0005102	Receptor Binding	13	4.49827	0.0206686	1.68469	ENSMUSG00000059456, ENSMUSG00000025020, ENSMUSG00000059003, ENSMUSG00000007613, ENSMUSG00000004035, ENSMUSG00000026028, ENSMUSG00000015243, ENSMUSG00000037992, ENSMUSG00000034462, ENSMUSG00000019996, ENSMUSG00000031565, ENSMUSG00000030201, ENSMUSG00000039239	253	290	11927	2.11328	0.999982	0.720645	0.720645
GOTERM_MF_DIRECT	GO:0016301	Kinase Activity	21	7.26644	0.024003	1.61974	ENSMUSG00000026074, ENSMUSG00000059456, ENSMUSG00000028078, ENSMUSG00000055540, ENSMUSG00000026235, ENSMUSG00000009772, ENSMUSG00000021385, ENSMUSG00000007613, ENSMUSG00000041323, ENSMUSG00000024621, ENSMUSG00000041798, ENSMUSG00000020785, ENSMUSG00000039145, ENSMUSG00000024969, ENSMUSG00000038665, ENSMUSG00000021959, ENSMUSG00000034751, ENSMUSG00000050965, ENSMUSG00000031565, ENSMUSG00000032500,…	253	587	11927	1.68652	0.999997	0.756375	0.756375
GOTERM_MF_DIRECT	GO:0005245	Voltage-gated Calcium Channel Activity	4	1.38408	0.0248569	1.60455	ENSMUSG00000040373, ENSMUSG00000030592, ENSMUSG00000034462, ENSMUSG00000028532	253	30	11927	6.28564	0.999998	0.756375	0.756375
GOTERM_MF_DIRECT	GO:0005085	Guanyl-nucleotide Exchange Factor Activity	10	3.46021	0.0272548	1.56456	ENSMUSG00000035954, ENSMUSG00000031133, ENSMUSG00000052609, ENSMUSG00000031093, ENSMUSG00000020143, ENSMUSG00000021892, ENSMUSG00000025558, ENSMUSG00000036885, ENSMUSG00000018008, ENSMUSG00000066406	253	201	11927	2.34539	0.999999	0.756375	0.756375
GOTERM_MF_DIRECT	GO:0004672	Protein Kinase Activity	17	5.88235	0.0274782	1.56101	ENSMUSG00000026074, ENSMUSG00000059456, ENSMUSG00000028078, ENSMUSG00000055540, ENSMUSG00000026235, ENSMUSG00000009772, ENSMUSG00000007613, ENSMUSG00000027931, ENSMUSG00000024621, ENSMUSG00000020785, ENSMUSG00000039145, ENSMUSG00000024969, ENSMUSG00000021959, ENSMUSG00000034751, ENSMUSG00000050965, ENSMUSG00000031565, ENSMUSG00000032500	253	446	11927	1.7969	1	0.756375	0.756375
GOTERM_MF_DIRECT	GO:0008201	Heparin Binding	7	2.42215	0.0301959	1.52005	ENSMUSG00000021702, ENSMUSG00000025020, ENSMUSG00000027204, ENSMUSG00000030786, ENSMUSG00000033327, ENSMUSG00000031565, ENSMUSG00000023886	253	111	11927	2.97294	1	0.789622	0.789622
GOTERM_MF_DIRECT	GO:0004712	Protein Serine/Threonine/Tyrosine Kinase Activity	15	5.19031	0.0362167	1.44109	ENSMUSG00000026074, ENSMUSG00000059456, ENSMUSG00000028078, ENSMUSG00000055540, ENSMUSG00000026235, ENSMUSG00000009772, ENSMUSG00000024621, ENSMUSG00000020785, ENSMUSG00000039145, ENSMUSG00000024969, ENSMUSG00000021959, ENSMUSG00000034751, ENSMUSG00000050965, ENSMUSG00000031565, ENSMUSG00000032500	253	389	11927	1.81783	1	0.820125	0.820125
GOTERM_MF_DIRECT	GO:0005261	Cation Channel Activity	4	1.38408	0.0398816	1.39923	ENSMUSG00000052387, ENSMUSG00000059003, ENSMUSG00000034462, ENSMUSG00000057182	253	36	11927	5.23803	1	0.820125	0.820125
GOTERM_MF_DIRECT	GO:0001965	G-Protein Alpha-subunit Binding	4	1.38408	0.0398816	1.39923	ENSMUSG00000042671, ENSMUSG00000043301, ENSMUSG00000052087, ENSMUSG00000039358	253	36	11927	5.23803	1	0.820125	0.820125
GOTERM_MF_DIRECT	GO:0005178	Integrin Binding	7	2.42215	0.0403629	1.39402	ENSMUSG00000030342, ENSMUSG00000021702, ENSMUSG00000000290, ENSMUSG00000027204, ENSMUSG00000025348, ENSMUSG00000030786, ENSMUSG00000050965	253	119	11927	2.77308	1	0.820125	0.820125
GOTERM_MF_DIRECT	GO:0031751	D4 Dopamine Receptor Binding	2	0.692042	0.0418124	1.3787	ENSMUSG00000061718, ENSMUSG00000022949	253	2	11927	47.1423	1	0.820125	0.820125
GOTERM_MF_DIRECT	GO:0050839	Cell Adhesion Molecule Binding	5	1.7301	0.0418326	1.37848	ENSMUSG00000052397, ENSMUSG00000059003, ENSMUSG00000000290, ENSMUSG00000025348, ENSMUSG00000031565	253	62	11927	3.8018	1	0.820125	0.820125
GOTERM_MF_DIRECT	GO:0000978	RNA Pol II Core Promoter Proximal Region Sequence-specific DNA Binding	26	8.99654	0.0423391	1.37326	ENSMUSG00000034227, ENSMUSG00000029178, ENSMUSG00000040929, ENSMUSG00000033454, ENSMUSG00000009406, ENSMUSG00000056493, ENSMUSG00000045991, ENSMUSG00000022508, ENSMUSG00000037992, ENSMUSG00000037235, ENSMUSG00000055866, ENSMUSG00000033863, ENSMUSG00000033740, ENSMUSG00000029026, ENSMUSG00000059213, ENSMUSG00000034957, ENSMUSG00000027660, ENSMUSG00000061013, ENSMUSG00000028654, ENSMUSG00000043969,…	253	823	11927	1.48931	1	0.820125	0.820125
GOTERM_MF_DIRECT	GO:0000976	TranscriptIon Regulatory Region Sequence-specific DNA Binding	10	3.46021	0.0443848	1.35277	ENSMUSG00000034227, ENSMUSG00000040929, ENSMUSG00000009406, ENSMUSG00000026439, ENSMUSG00000029026, ENSMUSG00000034957, ENSMUSG00000037992, ENSMUSG00000056493, ENSMUSG00000028957, ENSMUSG00000055866	253	220	11927	2.14283	1	0.829045	0.829045
GOTERM_MF_DIRECT	GO:0005515	Protein Binding	109	37.7163	0.0472813	1.32531	ENSMUSG00000032564, ENSMUSG00000028581, ENSMUSG00000079259, ENSMUSG00000041957, ENSMUSG00000030020, ENSMUSG00000000290, ENSMUSG00000059003, ENSMUSG00000056493, ENSMUSG00000026288, ENSMUSG00000022883, ENSMUSG00000003200, ENSMUSG00000028868, ENSMUSG00000040620, ENSMUSG00000041798, ENSMUSG00000021313, ENSMUSG00000047259, ENSMUSG00000034462, ENSMUSG00000039114, ENSMUSG00000030786, ENSMUSG00000033777,…	253	4483	11927	1.14622	1	0.852693	0.852693
GOTERM_MF_DIRECT	GO:0005096	GTPase Activator Activity	10	3.46021	0.0491099	1.30883	ENSMUSG00000035954, ENSMUSG00000021676, ENSMUSG00000042671, ENSMUSG00000030583, ENSMUSG00000052087, ENSMUSG00000016128, ENSMUSG00000029192, ENSMUSG00000020143, ENSMUSG00000049744, ENSMUSG00000022488	253	224	11927	2.10457	1	0.854623	0.854623
GOTERM_MF_DIRECT	GO:0051117	ATPase binding	6	2.07612	0.0506564	1.29537	ENSMUSG00000015243, ENSMUSG00000052397, ENSMUSG00000059003, ENSMUSG00000038764, ENSMUSG00000034462, ENSMUSG00000006304	253	95	11927	2.97741	1	0.854623	0.854623
GOTERM_MF_DIRECT	GO:0000981	RNA polymerase II transcription factor activity, sequence-specific DNA binding	23	7.95848	0.0555104	1.25563	ENSMUSG00000032411, ENSMUSG00000034227, ENSMUSG00000033863, ENSMUSG00000029178, ENSMUSG00000040929, ENSMUSG00000033740, ENSMUSG00000029026, ENSMUSG00000009406, ENSMUSG00000049164, ENSMUSG00000059213, ENSMUSG00000034957, ENSMUSG00000027660, ENSMUSG00000061013, ENSMUSG00000043969, ENSMUSG00000056493, ENSMUSG00000028654, ENSMUSG00000025128, ENSMUSG00000063659, ENSMUSG00000045991, ENSMUSG00000038255,…	253	725	11927	1.49555	1	0.907249	0.907249
GOTERM_MF_DIRECT	GO:0046983	protein dimerization activity	7	2.42215	0.0592759	1.22712	ENSMUSG00000074968, ENSMUSG00000038255, ENSMUSG00000020271, ENSMUSG00000028654, ENSMUSG00000030557, ENSMUSG00000037235, ENSMUSG00000025128	253	131	11927	2.51905	1	0.927997	0.927997
GOTERM_MF_DIRECT	GO:0043565	sequence-specific DNA binding	13	4.49827	0.0603287	1.21948	ENSMUSG00000034227, ENSMUSG00000040929, ENSMUSG00000029026, ENSMUSG00000009406, ENSMUSG00000034957, ENSMUSG00000040712, ENSMUSG00000056493, ENSMUSG00000063659, ENSMUSG00000026739, ENSMUSG00000014592, ENSMUSG00000022508, ENSMUSG00000037992, ENSMUSG00000030557	253	342	11927	1.79196	1	0.927997	0.927997
GOTERM_MF_DIRECT	GO:1990837	sequence-specific double-stranded DNA binding	12	4.15225	0.0708144	1.14988	ENSMUSG00000029178, ENSMUSG00000040929, ENSMUSG00000009406, ENSMUSG00000045991, ENSMUSG00000022508, ENSMUSG00000038255, ENSMUSG00000019230, ENSMUSG00000037992, ENSMUSG00000056493, ENSMUSG00000043969, ENSMUSG00000025128, ENSMUSG00000063659	253	315	11927	1.7959	1	0.971142	0.971142
GOTERM_MF_DIRECT	GO:0034237	protein kinase A regulatory subunit binding	3	1.03806	0.0717726	1.14404	ENSMUSG00000021313, ENSMUSG00000052397, ENSMUSG00000028868	253	21	11927	6.73461	1	0.971142	0.971142
GOTERM_MF_DIRECT	GO:0004683	calmodulin-dependent protein kinase activity	3	1.03806	0.0717726	1.14404	ENSMUSG00000020785, ENSMUSG00000039145, ENSMUSG00000059456	253	21	11927	6.73461	1	0.971142	0.971142
GOTERM_MF_DIRECT	GO:0004713	protein tyrosine kinase activity	6	2.07612	0.0738693	1.13154	ENSMUSG00000059456, ENSMUSG00000055540, ENSMUSG00000026235, ENSMUSG00000038764, ENSMUSG00000031565, ENSMUSG00000024621	253	106	11927	2.66843	1	0.971142	0.971142
GOTERM_MF_DIRECT	GO:0004714	transmembrane receptor protein tyrosine kinase activity	4	1.38408	0.0766777	1.11533	ENSMUSG00000055540, ENSMUSG00000026235, ENSMUSG00000031565, ENSMUSG00000024621	253	47	11927	4.01211	1	0.971142	0.971142
GOTERM_MF_DIRECT	GO:0017134	fibroblast growth factor binding	3	1.03806	0.0778833	1.10856	ENSMUSG00000058488, ENSMUSG00000034220, ENSMUSG00000031565	253	22	11927	6.42849	1	0.971142	0.971142
GOTERM_MF_DIRECT	GO:0043236	laminin binding	3	1.03806	0.0778833	1.10856	ENSMUSG00000034220, ENSMUSG00000038642, ENSMUSG00000025348	253	22	11927	6.42849	1	0.971142	0.971142
GOTERM_MF_DIRECT	GO:0044877	macromolecular complex binding	19	6.57439	0.079358	1.10041	ENSMUSG00000003031, ENSMUSG00000034957, ENSMUSG00000052397, ENSMUSG00000059456, ENSMUSG00000027660, ENSMUSG00000059003, ENSMUSG00000000290, ENSMUSG00000027204, ENSMUSG00000024077, ENSMUSG00000025348, ENSMUSG00000007613, ENSMUSG00000006304, ENSMUSG00000022488, ENSMUSG00000021665, ENSMUSG00000022623, ENSMUSG00000092341, ENSMUSG00000030786, ENSMUSG00000031565, ENSMUSG00000039239	253	594	11927	1.50792	1	0.971142	0.971142
GOTERM_MF_DIRECT	GO:0003700	transcription factor activity, sequence-specific DNA binding	15	5.19031	0.0798453	1.09775	ENSMUSG00000032411, ENSMUSG00000034227, ENSMUSG00000033863, ENSMUSG00000040929, ENSMUSG00000029026, ENSMUSG00000009406, ENSMUSG00000034957, ENSMUSG00000056493, ENSMUSG00000028654, ENSMUSG00000039087, ENSMUSG00000045991, ENSMUSG00000022508, ENSMUSG00000038255, ENSMUSG00000037992, ENSMUSG00000030557	253	437	11927	1.61816	1	0.971142	0.971142
GOTERM_MF_DIRECT	GO:0031750	D3 dopamine receptor binding	2	0.692042	0.0818831	1.08681	ENSMUSG00000061718, ENSMUSG00000022949	253	4	11927	23.5711	1	0.973293	0.973293
GOTERM_MF_DIRECT	GO:0001222	transcription corepressor binding	4	1.38408	0.0969597	1.01341	ENSMUSG00000029026, ENSMUSG00000022508, ENSMUSG00000028957, ENSMUSG00000055866	253	52	11927	3.62633	1	1	1

## Sheet: down_GO-MF_chart
Category	GO ID	Term	Count	%	PValue	-log(pvalue)	Genes	List Total	Pop Hits	Pop Total	Fold Enrichment	Bonferroni	Benjamini	FDR
GOTERM_MF_DIRECT	GO:0005244	Voltage-Gated Ion Channel Activity	10	3.84615	0.000163216	3.78724	ENSMUSG00000022843, ENSMUSG00000051726, ENSMUSG00000079056, ENSMUSG00000074575, ENSMUSG00000038026, ENSMUSG00000010066, ENSMUSG00000027895, ENSMUSG00000051497, ENSMUSG00000037579, ENSMUSG00000044216	214	111	11927	5.02105	0.0744534	0.0773645	0.0773645
GOTERM_MF_DIRECT	GO:0004930	G-Protein Coupled Receptor Activity	13	5	0.000667595	3.17549	ENSMUSG00000049241, ENSMUSG00000032492, ENSMUSG00000024211, ENSMUSG00000058396, ENSMUSG00000025475, ENSMUSG00000118401, ENSMUSG00000040016, ENSMUSG00000021478, ENSMUSG00000040133, ENSMUSG00000038760, ENSMUSG00000039059, ENSMUSG00000035431, ENSMUSG00000050511	214	223	11927	3.24905	0.271338	0.15822	0.15822
GOTERM_MF_DIRECT	GO:0031681	G-protein Beta-subunit Binding	4	1.53846	0.0051158	2.29109	ENSMUSG00000021303, ENSMUSG00000025739, ENSMUSG00000096255, ENSMUSG00000071658	214	20	11927	11.1467	0.912061	0.60745	0.60745
GOTERM_MF_DIRECT	GO:0016918	Retinal Binding	3	1.15385	0.00628371	2.20178	ENSMUSG00000013584, ENSMUSG00000024990, ENSMUSG00000004885	214	7	11927	23.8858	0.949606	0.60745	0.60745
GOTERM_MF_DIRECT	GO:0005267	Potassium Channel Activity	6	2.30769	0.0064077	2.1933	ENSMUSG00000051726, ENSMUSG00000079056, ENSMUSG00000058740, ENSMUSG00000074575, ENSMUSG00000027895, ENSMUSG00000037579	214	66	11927	5.06669	0.9525	0.60745	0.60745
GOTERM_MF_DIRECT	GO:0008236	Serine-type Peptidase Activity	5	1.92308	0.0209526	1.67876	ENSMUSG00000042453, ENSMUSG00000024713, ENSMUSG00000035000, ENSMUSG00000027978, ENSMUSG00000021587	214	59	11927	4.72319	0.999956	1	1
GOTERM_MF_DIRECT	GO:0003924	GTPase Activity	11	4.23077	0.024245	1.61538	ENSMUSG00000062380, ENSMUSG00000021303, ENSMUSG00000018012, ENSMUSG00000021700, ENSMUSG00000072214, ENSMUSG00000072235, ENSMUSG00000058013, ENSMUSG00000022075, ENSMUSG00000007987, ENSMUSG00000071658, ENSMUSG00000003411	214	272	11927	2.25393	0.999991	1	1
GOTERM_MF_DIRECT	GO:0001965	G-protein Alpha-subunit Binding	4	1.53846	0.026018	1.58473	ENSMUSG00000021478, ENSMUSG00000029101, ENSMUSG00000038530, ENSMUSG00000026930	214	36	11927	6.19263	0.999996	1	1
GOTERM_MF_DIRECT	GO:0005216	Ion Channel Activity	7	2.69231	0.0281037	1.55124	ENSMUSG00000031343, ENSMUSG00000051726, ENSMUSG00000022935, ENSMUSG00000074575, ENSMUSG00000039579, ENSMUSG00000027895, ENSMUSG00000037579	214	129	11927	3.02431	0.999999	1	1
GOTERM_MF_DIRECT	GO:0008066	Glutamate Receptor Activity	3	1.15385	0.0286068	1.54353	ENSMUSG00000022935, ENSMUSG00000024211, ENSMUSG00000039579	214	15	11927	11.1467	0.999999	1	1
GOTERM_MF_DIRECT	GO:0030695	GTPase Regulator Activity	3	1.15385	0.0323151	1.49059	ENSMUSG00000029101, ENSMUSG00000073433, ENSMUSG00000026930	214	16	11927	10.4501	1	1	1
GOTERM_MF_DIRECT	GO:0048018	Receptor Agonist Activity	4	1.53846	0.0364209	1.43865	ENSMUSG00000036856, ENSMUSG00000019890, ENSMUSG00000050069, ENSMUSG00000050222	214	41	11927	5.43743	1	1	1
GOTERM_MF_DIRECT	GO:0005242	Inward Rectifier Potassium Channel Activity	3	1.15385	0.0444733	1.3519	ENSMUSG00000038026, ENSMUSG00000051497, ENSMUSG00000044216	214	19	11927	8.80005	1	1	1
GOTERM_MF_DIRECT	GO:0001784	Phosphotyrosine Binding	4	1.53846	0.0460561	1.33671	ENSMUSG00000033256, ENSMUSG00000063065, ENSMUSG00000022372, ENSMUSG00000020176	214	45	11927	4.9541	1	1	1
GOTERM_MF_DIRECT	GO:0042277	Peptide Binding	5	1.92308	0.0468754	1.32905	ENSMUSG00000062380, ENSMUSG00000024713, ENSMUSG00000035000, ENSMUSG00000035431, ENSMUSG00000050511	214	76	11927	3.66669	1	1	1
GOTERM_MF_DIRECT	GO:0008201	Heparin Binding	6	2.30769	0.0486332	1.31307	ENSMUSG00000022523, ENSMUSG00000026193, ENSMUSG00000037362, ENSMUSG00000050069, ENSMUSG00000051920, ENSMUSG00000024962	214	111	11927	3.01263	1	1	1
GOTERM_MF_DIRECT	GO:0042056	Chemoattractant Activity	3	1.15385	0.0488464	1.31117	ENSMUSG00000031380, ENSMUSG00000033307, ENSMUSG00000024962	214	20	11927	8.36005	1	1	1
GOTERM_MF_DIRECT	GO:0030742	GTP-dependent protein binding	3	1.15385	0.0628307	1.20183	ENSMUSG00000021700, ENSMUSG00000096255, ENSMUSG00000003411	214	23	11927	7.26961	1	1	1
GOTERM_MF_DIRECT	GO:0005125	cytokine activity	5	1.92308	0.0655311	1.18355	ENSMUSG00000036856, ENSMUSG00000050069, ENSMUSG00000033307, ENSMUSG00000050222, ENSMUSG00000040794	214	85	11927	3.27845	1	1	1
GOTERM_MF_DIRECT	GO:1901363	heterocyclic compound binding	3	1.15385	0.0728104	1.13781	ENSMUSG00000021478, ENSMUSG00000022935, ENSMUSG00000039059	214	25	11927	6.68804	1	1	1
GOTERM_MF_DIRECT	GO:0005112	Notch binding	3	1.15385	0.0728104	1.13781	ENSMUSG00000037362, ENSMUSG00000029603, ENSMUSG00000036766	214	25	11927	6.68804	1	1	1
GOTERM_MF_DIRECT	GO:0005249	voltage-gated potassium channel activity	4	1.53846	0.0749639	1.12515	ENSMUSG00000051726, ENSMUSG00000074575, ENSMUSG00000027895, ENSMUSG00000037579	214	55	11927	4.05336	1	1	1
GOTERM_MF_DIRECT	GO:0005102	receptor binding	10	3.84615	0.0760166	1.11909	ENSMUSG00000021478, ENSMUSG00000036856, ENSMUSG00000026193, ENSMUSG00000032076, ENSMUSG00000035000, ENSMUSG00000001300, ENSMUSG00000046719, ENSMUSG00000022372, ENSMUSG00000024256, ENSMUSG00000051920	214	290	11927	1.92185	1	1	1
GOTERM_MF_DIRECT	GO:0050699	WW domain binding	3	1.15385	0.077979	1.10802	ENSMUSG00000054034, ENSMUSG00000025647, ENSMUSG00000031409	214	26	11927	6.43081	1	1	1

## Sheet: Gene Lists for DAVID
Background list	Upregulated	Downregulated
ENSMUSG00000022949	ENSMUSG00000022949	ENSMUSG00000036622
ENSMUSG00000091556	ENSMUSG00000091556	ENSMUSG00000022843
ENSMUSG00000024521	ENSMUSG00000024521	ENSMUSG00000060212
ENSMUSG00000054320	ENSMUSG00000054320	ENSMUSG00000072235
ENSMUSG00000019762	ENSMUSG00000019762	ENSMUSG00000048644
ENSMUSG00000032246	ENSMUSG00000032246	ENSMUSG00000054728
ENSMUSG00000028011	ENSMUSG00000028011	ENSMUSG00000026817
ENSMUSG00000046415	ENSMUSG00000046415	ENSMUSG00000070880
ENSMUSG00000021702	ENSMUSG00000021702	ENSMUSG00000045349
ENSMUSG00000058488	ENSMUSG00000058488	ENSMUSG00000028541
ENSMUSG00000009772	ENSMUSG00000009772	ENSMUSG00000029001
ENSMUSG00000031786	ENSMUSG00000031786	ENSMUSG00000007021
ENSMUSG00000039629	ENSMUSG00000039629	ENSMUSG00000024423
ENSMUSG00000053117	ENSMUSG00000053117	ENSMUSG00000032101
ENSMUSG00000029026	ENSMUSG00000029026	ENSMUSG00000072825
ENSMUSG00000021879	ENSMUSG00000021879	ENSMUSG00000020261
ENSMUSG00000027931	ENSMUSG00000027931	ENSMUSG00000033849
ENSMUSG00000026303	ENSMUSG00000026303	ENSMUSG00000003072
ENSMUSG00000040812	ENSMUSG00000040812	ENSMUSG00000027581
ENSMUSG00000022715	ENSMUSG00000022715	ENSMUSG00000023456
ENSMUSG00000068428	ENSMUSG00000068428	ENSMUSG00000049760
ENSMUSG00000046318	ENSMUSG00000046318	ENSMUSG00000022075
ENSMUSG00000038463	ENSMUSG00000038463	ENSMUSG00000029603
ENSMUSG00000041798	ENSMUSG00000041798	ENSMUSG00000040649
ENSMUSG00000001741	ENSMUSG00000001741	ENSMUSG00000039126
ENSMUSG00000046593	ENSMUSG00000046593	ENSMUSG00000008855
ENSMUSG00000033777	ENSMUSG00000033777	ENSMUSG00000033307
ENSMUSG00000038843	ENSMUSG00000038843	ENSMUSG00000053141
ENSMUSG00000041323	ENSMUSG00000041323	ENSMUSG00000060371
ENSMUSG00000028976	ENSMUSG00000028976	ENSMUSG00000059713
ENSMUSG00000020399	ENSMUSG00000020399	ENSMUSG00000032199
ENSMUSG00000097063	ENSMUSG00000097063	ENSMUSG00000007987
ENSMUSG00000021221	ENSMUSG00000021221	ENSMUSG00000003500
ENSMUSG00000027400	ENSMUSG00000027400	ENSMUSG00000054034
ENSMUSG00000033685	ENSMUSG00000033685	ENSMUSG00000048988
ENSMUSG00000074634	ENSMUSG00000074634	ENSMUSG00000025212
ENSMUSG00000040373	ENSMUSG00000040373	ENSMUSG00000037579
ENSMUSG00000019935	ENSMUSG00000019935	ENSMUSG00000072214
ENSMUSG00000023886	ENSMUSG00000023886	ENSMUSG00000040794
ENSMUSG00000026676	ENSMUSG00000026676	ENSMUSG00000015709
ENSMUSG00000079259	ENSMUSG00000079259	ENSMUSG00000058013
ENSMUSG00000050122	ENSMUSG00000050122	ENSMUSG00000024962
ENSMUSG00000021556	ENSMUSG00000021556	ENSMUSG00000005045
ENSMUSG00000029084	ENSMUSG00000029084	ENSMUSG00000022442
ENSMUSG00000043557	ENSMUSG00000043557	ENSMUSG00000111977
ENSMUSG00000003573	ENSMUSG00000003573	ENSMUSG00000004849
ENSMUSG00000040372	ENSMUSG00000040372	ENSMUSG00000084883
ENSMUSG00000019990	ENSMUSG00000019990	ENSMUSG00000021194
ENSMUSG00000059674	ENSMUSG00000059674	ENSMUSG00000096188
ENSMUSG00000061013	ENSMUSG00000061013	ENSMUSG00000030086
ENSMUSG00000039747	ENSMUSG00000039747	ENSMUSG00000025647
ENSMUSG00000027217	ENSMUSG00000027217	ENSMUSG00000024479
ENSMUSG00000025348	ENSMUSG00000025348	ENSMUSG00000033578
ENSMUSG00000045991	ENSMUSG00000045991	ENSMUSG00000035596
ENSMUSG00000028360	ENSMUSG00000028360	ENSMUSG00000022415
ENSMUSG00000016194	ENSMUSG00000016194	ENSMUSG00000072966
ENSMUSG00000021676	ENSMUSG00000021676	ENSMUSG00000026514
ENSMUSG00000036362	ENSMUSG00000036362	ENSMUSG00000043388
ENSMUSG00000020143	ENSMUSG00000020143	ENSMUSG00000029101
ENSMUSG00000049892	ENSMUSG00000049892	ENSMUSG00000033152
ENSMUSG00000046410	ENSMUSG00000046410	ENSMUSG00000042453
ENSMUSG00000052087	ENSMUSG00000052087	ENSMUSG00000002768
ENSMUSG00000009406	ENSMUSG00000009406	ENSMUSG00000071658
ENSMUSG00000027932	ENSMUSG00000027932	ENSMUSG00000031409
ENSMUSG00000040620	ENSMUSG00000040620	ENSMUSG00000019923
ENSMUSG00000048706	ENSMUSG00000048706	ENSMUSG00000034926
ENSMUSG00000040229	ENSMUSG00000040229	ENSMUSG00000017978
ENSMUSG00000030786	ENSMUSG00000030786	ENSMUSG00000000308
ENSMUSG00000047259	ENSMUSG00000047259	ENSMUSG00000001056
ENSMUSG00000055125	ENSMUSG00000055125	ENSMUSG00000049422
ENSMUSG00000024969	ENSMUSG00000024969	ENSMUSG00000034744
ENSMUSG00000022449	ENSMUSG00000022449	ENSMUSG00000063065
ENSMUSG00000037679	ENSMUSG00000037679	ENSMUSG00000026834
ENSMUSG00000030583	ENSMUSG00000030583	ENSMUSG00000073433
ENSMUSG00000000290	ENSMUSG00000000290	ENSMUSG00000021700
ENSMUSG00000054520	ENSMUSG00000054520	ENSMUSG00000004366
ENSMUSG00000027276	ENSMUSG00000027276	ENSMUSG00000006576
ENSMUSG00000044337	ENSMUSG00000044337	ENSMUSG00000031897
ENSMUSG00000055541	ENSMUSG00000055541	ENSMUSG00000036766
ENSMUSG00000036353	ENSMUSG00000036353	ENSMUSG00000031837
ENSMUSG00000025083	ENSMUSG00000025083	ENSMUSG00000026930
ENSMUSG00000018008	ENSMUSG00000018008	ENSMUSG00000033256
ENSMUSG00000034227	ENSMUSG00000034227	ENSMUSG00000042532
ENSMUSG00000040929	ENSMUSG00000040929	ENSMUSG00000038305
ENSMUSG00000042686	ENSMUSG00000042686	ENSMUSG00000026890
ENSMUSG00000027570	ENSMUSG00000027570	ENSMUSG00000027602
ENSMUSG00000034957	ENSMUSG00000034957	ENSMUSG00000074649
ENSMUSG00000055540	ENSMUSG00000055540	ENSMUSG00000079593
ENSMUSG00000028532	ENSMUSG00000028532	ENSMUSG00000026603
ENSMUSG00000056296	ENSMUSG00000056296	ENSMUSG00000062380
ENSMUSG00000071226	ENSMUSG00000071226	ENSMUSG00000071076
ENSMUSG00000056752	ENSMUSG00000056752	ENSMUSG00000072640
ENSMUSG00000030592	ENSMUSG00000030592	ENSMUSG00000027834
ENSMUSG00000039358	ENSMUSG00000039358	ENSMUSG00000036306
ENSMUSG00000050505	ENSMUSG00000050505	ENSMUSG00000029408
ENSMUSG00000036528	ENSMUSG00000036528	ENSMUSG00000034981
ENSMUSG00000032500	ENSMUSG00000032500	ENSMUSG00000032076
ENSMUSG00000035735	ENSMUSG00000035735	ENSMUSG00000068566
ENSMUSG00000073418	ENSMUSG00000073418	ENSMUSG00000027298
ENSMUSG00000021866	ENSMUSG00000021866	ENSMUSG00000027327
ENSMUSG00000028967	ENSMUSG00000028967	ENSMUSG00000030272
ENSMUSG00000022176	ENSMUSG00000022176	ENSMUSG00000029330
ENSMUSG00000039156	ENSMUSG00000039156	ENSMUSG00000029602
ENSMUSG00000022324	ENSMUSG00000022324	ENSMUSG00000004151
ENSMUSG00000038255	ENSMUSG00000038255	ENSMUSG00000007207
ENSMUSG00000046523	ENSMUSG00000046523	ENSMUSG00000029059
ENSMUSG00000027004	ENSMUSG00000027004	ENSMUSG00000038530
ENSMUSG00000028133	ENSMUSG00000028133	ENSMUSG00000035226
ENSMUSG00000074892	ENSMUSG00000074892	ENSMUSG00000026193
ENSMUSG00000071796	ENSMUSG00000071796	ENSMUSG00000040133
ENSMUSG00000041957	ENSMUSG00000041957	ENSMUSG00000051497
ENSMUSG00000025128	ENSMUSG00000025128	ENSMUSG00000034891
ENSMUSG00000043301	ENSMUSG00000043301	ENSMUSG00000019590
ENSMUSG00000043969	ENSMUSG00000043969	ENSMUSG00000021259
ENSMUSG00000009075	ENSMUSG00000009075	ENSMUSG00000036452
ENSMUSG00000004035	ENSMUSG00000004035	ENSMUSG00000041708
ENSMUSG00000074968	ENSMUSG00000074968	ENSMUSG00000070858
ENSMUSG00000021665	ENSMUSG00000021665	ENSMUSG00000058740
ENSMUSG00000034640	ENSMUSG00000034640	ENSMUSG00000033707
ENSMUSG00000031822	ENSMUSG00000031822	ENSMUSG00000020176
ENSMUSG00000026288	ENSMUSG00000026288	ENSMUSG00000041119
ENSMUSG00000022508	ENSMUSG00000022508	ENSMUSG00000022523
ENSMUSG00000039087	ENSMUSG00000039087	ENSMUSG00000031841
ENSMUSG00000037992	ENSMUSG00000037992	ENSMUSG00000018012
ENSMUSG00000062822	ENSMUSG00000062822	ENSMUSG00000028546
ENSMUSG00000035456	ENSMUSG00000035456	ENSMUSG00000036466
ENSMUSG00000053930	ENSMUSG00000053930	ENSMUSG00000044216
ENSMUSG00000031605	ENSMUSG00000031605	ENSMUSG00000031772
ENSMUSG00000046607	ENSMUSG00000046607	ENSMUSG00000043439
ENSMUSG00000049164	ENSMUSG00000049164	ENSMUSG00000075592
ENSMUSG00000021385	ENSMUSG00000021385	ENSMUSG00000007944
ENSMUSG00000039239	ENSMUSG00000039239	ENSMUSG00000058624
ENSMUSG00000036777	ENSMUSG00000036777	ENSMUSG00000050222
ENSMUSG00000019230	ENSMUSG00000019230	ENSMUSG00000039195
ENSMUSG00000021313	ENSMUSG00000021313	ENSMUSG00000029108
ENSMUSG00000030022	ENSMUSG00000030022	ENSMUSG00000047045
ENSMUSG00000033327	ENSMUSG00000033327	ENSMUSG00000013846
ENSMUSG00000021959	ENSMUSG00000021959	ENSMUSG00000075334
ENSMUSG00000052133	ENSMUSG00000052133	ENSMUSG00000043843
ENSMUSG00000010086	ENSMUSG00000010086	ENSMUSG00000046999
ENSMUSG00000016128	ENSMUSG00000016128	ENSMUSG00000024937
ENSMUSG00000038665	ENSMUSG00000038665	ENSMUSG00000022935
ENSMUSG00000029999	ENSMUSG00000029999	ENSMUSG00000003271
ENSMUSG00000044968	ENSMUSG00000044968	ENSMUSG00000026259
ENSMUSG00000022514	ENSMUSG00000022514	ENSMUSG00000032503
ENSMUSG00000028957	ENSMUSG00000028957	ENSMUSG00000039579
ENSMUSG00000027204	ENSMUSG00000027204	ENSMUSG00000010066
ENSMUSG00000038349	ENSMUSG00000038349	ENSMUSG00000039706
ENSMUSG00000054675	ENSMUSG00000054675	ENSMUSG00000036617
ENSMUSG00000028654	ENSMUSG00000028654	ENSMUSG00000089762
ENSMUSG00000022488	ENSMUSG00000022488	ENSMUSG00000050069
ENSMUSG00000038764	ENSMUSG00000038764	ENSMUSG00000020253
ENSMUSG00000034858	ENSMUSG00000034858	ENSMUSG00000017466
ENSMUSG00000031565	ENSMUSG00000031565	ENSMUSG00000041889
ENSMUSG00000052397	ENSMUSG00000052397	ENSMUSG00000039661
ENSMUSG00000008305	ENSMUSG00000008305	ENSMUSG00000026688
ENSMUSG00000034040	ENSMUSG00000034040	ENSMUSG00000029161
ENSMUSG00000026235	ENSMUSG00000026235	ENSMUSG00000038602
ENSMUSG00000025020	ENSMUSG00000025020	ENSMUSG00000020042
ENSMUSG00000031093	ENSMUSG00000031093	ENSMUSG00000074923
ENSMUSG00000032564	ENSMUSG00000032564	ENSMUSG00000003354
ENSMUSG00000035284	ENSMUSG00000035284	ENSMUSG00000021303
ENSMUSG00000049744	ENSMUSG00000049744	ENSMUSG00000038860
ENSMUSG00000044164	ENSMUSG00000044164	ENSMUSG00000079056
ENSMUSG00000030064	ENSMUSG00000030064	ENSMUSG00000021779
ENSMUSG00000028382	ENSMUSG00000028382	ENSMUSG00000032224
ENSMUSG00000037235	ENSMUSG00000037235	ENSMUSG00000029185
ENSMUSG00000021133	ENSMUSG00000021133	ENSMUSG00000039059
ENSMUSG00000032411	ENSMUSG00000032411	ENSMUSG00000025475
ENSMUSG00000022883	ENSMUSG00000022883	ENSMUSG00000063796
ENSMUSG00000052336	ENSMUSG00000052336	ENSMUSG00000051726
ENSMUSG00000049252	ENSMUSG00000049252	ENSMUSG00000047787
ENSMUSG00000027848	ENSMUSG00000027848	ENSMUSG00000050511
ENSMUSG00000025582	ENSMUSG00000025582	ENSMUSG00000021587
ENSMUSG00000014599	ENSMUSG00000014599	ENSMUSG00000047261
ENSMUSG00000020785	ENSMUSG00000020785	ENSMUSG00000025572
ENSMUSG00000059456	ENSMUSG00000059456	ENSMUSG00000021534
ENSMUSG00000042348	ENSMUSG00000042348	ENSMUSG00000064065
ENSMUSG00000048163	ENSMUSG00000048163	ENSMUSG00000066705
ENSMUSG00000056493	ENSMUSG00000056493	ENSMUSG00000063626
ENSMUSG00000059003	ENSMUSG00000059003	ENSMUSG00000035131
ENSMUSG00000020092	ENSMUSG00000020092	ENSMUSG00000027895
ENSMUSG00000034220	ENSMUSG00000034220	ENSMUSG00000026826
ENSMUSG00000008658	ENSMUSG00000008658	ENSMUSG00000062184
ENSMUSG00000039458	ENSMUSG00000039458	ENSMUSG00000053166
ENSMUSG00000038642	ENSMUSG00000038642	ENSMUSG00000079523
ENSMUSG00000092341	ENSMUSG00000092341	ENSMUSG00000062300
ENSMUSG00000026773	ENSMUSG00000026773	ENSMUSG00000116081
ENSMUSG00000028581	ENSMUSG00000028581	ENSMUSG00000034687
ENSMUSG00000023868	ENSMUSG00000023868	ENSMUSG00000020937
ENSMUSG00000029178	ENSMUSG00000029178	ENSMUSG00000074575
ENSMUSG00000066406	ENSMUSG00000066406	ENSMUSG00000076258
ENSMUSG00000033740	ENSMUSG00000033740	ENSMUSG00000038026
ENSMUSG00000032452	ENSMUSG00000032452	ENSMUSG00000027978
ENSMUSG00000024621	ENSMUSG00000024621	ENSMUSG00000035314
ENSMUSG00000052609	ENSMUSG00000052609	ENSMUSG00000035431
ENSMUSG00000041205	ENSMUSG00000041205	ENSMUSG00000034310
ENSMUSG00000022637	ENSMUSG00000022637	ENSMUSG00000028832
ENSMUSG00000021876	ENSMUSG00000021876	ENSMUSG00000019890
ENSMUSG00000059213	ENSMUSG00000059213	ENSMUSG00000020085
ENSMUSG00000063659	ENSMUSG00000063659	ENSMUSG00000001300
ENSMUSG00000021892	ENSMUSG00000021892	ENSMUSG00000031343
ENSMUSG00000007613	ENSMUSG00000007613	ENSMUSG00000026437
ENSMUSG00000021209	ENSMUSG00000021209	ENSMUSG00000025739
ENSMUSG00000025170	ENSMUSG00000025170	ENSMUSG00000022372
ENSMUSG00000056515	ENSMUSG00000056515	ENSMUSG00000042846
ENSMUSG00000030020	ENSMUSG00000030020	ENSMUSG00000024713
ENSMUSG00000027660	ENSMUSG00000027660	ENSMUSG00000046321
ENSMUSG00000033454	ENSMUSG00000033454	ENSMUSG00000030748
ENSMUSG00000022623	ENSMUSG00000022623	ENSMUSG00000058498
ENSMUSG00000056258	ENSMUSG00000056258	ENSMUSG00000086118
ENSMUSG00000006304	ENSMUSG00000006304	ENSMUSG00000026077
ENSMUSG00000025885	ENSMUSG00000025885	ENSMUSG00000035576
ENSMUSG00000040712	ENSMUSG00000040712	ENSMUSG00000000792
ENSMUSG00000057182	ENSMUSG00000057182	ENSMUSG00000115783
ENSMUSG00000052387	ENSMUSG00000052387	ENSMUSG00000084890
ENSMUSG00000044950	ENSMUSG00000044950	ENSMUSG00000003411
ENSMUSG00000050965	ENSMUSG00000050965	ENSMUSG00000031972
ENSMUSG00000028676	ENSMUSG00000028676	ENSMUSG00000024256
ENSMUSG00000039114	ENSMUSG00000039114	ENSMUSG00000006342
ENSMUSG00000030557	ENSMUSG00000030557	ENSMUSG00000032492
ENSMUSG00000039145	ENSMUSG00000039145	ENSMUSG00000039179
ENSMUSG00000024597	ENSMUSG00000024597	ENSMUSG00000058396
ENSMUSG00000026163	ENSMUSG00000026163	ENSMUSG00000082286
ENSMUSG00000043131	ENSMUSG00000043131	ENSMUSG00000036856
ENSMUSG00000090946	ENSMUSG00000090946	ENSMUSG00000022235
ENSMUSG00000057378	ENSMUSG00000057378	ENSMUSG00000037362
ENSMUSG00000032599	ENSMUSG00000032599	ENSMUSG00000033063
ENSMUSG00000031133	ENSMUSG00000031133	ENSMUSG00000022246
ENSMUSG00000030342	ENSMUSG00000030342	ENSMUSG00000053093
ENSMUSG00000027829	ENSMUSG00000027829	ENSMUSG00000024211
ENSMUSG00000037395	ENSMUSG00000037395	ENSMUSG00000035274
ENSMUSG00000003200	ENSMUSG00000003200	ENSMUSG00000021032
ENSMUSG00000042671	ENSMUSG00000042671	ENSMUSG00000024990
ENSMUSG00000019828	ENSMUSG00000019828	ENSMUSG00000038760
ENSMUSG00000015243	ENSMUSG00000015243	ENSMUSG00000048001
ENSMUSG00000074794	ENSMUSG00000074794	ENSMUSG00000039457
ENSMUSG00000098557	ENSMUSG00000098557	ENSMUSG00000048905
ENSMUSG00000061718	ENSMUSG00000061718	ENSMUSG00000038112
ENSMUSG00000055866	ENSMUSG00000055866	ENSMUSG00000114469
ENSMUSG00000033863	ENSMUSG00000033863	ENSMUSG00000051920
ENSMUSG00000036885	ENSMUSG00000036885	ENSMUSG00000025400
ENSMUSG00000034751	ENSMUSG00000034751	ENSMUSG00000118401
ENSMUSG00000020521	ENSMUSG00000020521	ENSMUSG00000009376
ENSMUSG00000021703	ENSMUSG00000021703	ENSMUSG00000046719
ENSMUSG00000021097	ENSMUSG00000021097	ENSMUSG00000070803
ENSMUSG00000036887	ENSMUSG00000036887	ENSMUSG00000040016
ENSMUSG00000078591	ENSMUSG00000078591	ENSMUSG00000096255
ENSMUSG00000028868	ENSMUSG00000028868	ENSMUSG00000037474
ENSMUSG00000035954	ENSMUSG00000035954	ENSMUSG00000057058
ENSMUSG00000029192	ENSMUSG00000029192	ENSMUSG00000013584
ENSMUSG00000019996	ENSMUSG00000019996	ENSMUSG00000055523
ENSMUSG00000026739	ENSMUSG00000026739	ENSMUSG00000037469
ENSMUSG00000020023	ENSMUSG00000020023	ENSMUSG00000035000
ENSMUSG00000037996	ENSMUSG00000037996	ENSMUSG00000031380
ENSMUSG00000026028	ENSMUSG00000026028	ENSMUSG00000031355
ENSMUSG00000020271	ENSMUSG00000020271	ENSMUSG00000049241
ENSMUSG00000026439	ENSMUSG00000026439	ENSMUSG00000110924
ENSMUSG00000028675	ENSMUSG00000028675	ENSMUSG00000038115
ENSMUSG00000039577	ENSMUSG00000039577	ENSMUSG00000028602
ENSMUSG00000028078	ENSMUSG00000028078	ENSMUSG00000030109
ENSMUSG00000026074	ENSMUSG00000026074	ENSMUSG00000021478
ENSMUSG00000028273	ENSMUSG00000028273	ENSMUSG00000004885
ENSMUSG00000053702	ENSMUSG00000053702
ENSMUSG00000040234	ENSMUSG00000040234
ENSMUSG00000028944	ENSMUSG00000028944
ENSMUSG00000026478	ENSMUSG00000026478
ENSMUSG00000030201	ENSMUSG00000030201
ENSMUSG00000024077	ENSMUSG00000024077
ENSMUSG00000022283	ENSMUSG00000022283
ENSMUSG00000003031	ENSMUSG00000003031
ENSMUSG00000035093	ENSMUSG00000035093
ENSMUSG00000027828	ENSMUSG00000027828
ENSMUSG00000025558	ENSMUSG00000025558
ENSMUSG00000038365	ENSMUSG00000038365
ENSMUSG00000034021	ENSMUSG00000034021
ENSMUSG00000038056	ENSMUSG00000038056
ENSMUSG00000034462	ENSMUSG00000034462
ENSMUSG00000021140	ENSMUSG00000021140
ENSMUSG00000040268	ENSMUSG00000040268
ENSMUSG00000052928	ENSMUSG00000052928
ENSMUSG00000014592	ENSMUSG00000014592
ENSMUSG00000031503	ENSMUSG00000031503
ENSMUSG00000002222	ENSMUSG00000002222
ENSMUSG00000021986	ENSMUSG00000021986
ENSMUSG00000055805	ENSMUSG00000055805
ENSMUSG00000039157	ENSMUSG00000039157
ENSMUSG00000028248	ENSMUSG00000028248
ENSMUSG00000066568	ENSMUSG00000066568
ENSMUSG00000029823	ENSMUSG00000029823
ENSMUSG00000097545	ENSMUSG00000097545
ENSMUSG00000036622
ENSMUSG00000022843
ENSMUSG00000060212
ENSMUSG00000072235
ENSMUSG00000048644
ENSMUSG00000054728
ENSMUSG00000026817
ENSMUSG00000070880
ENSMUSG00000045349
ENSMUSG00000028541
ENSMUSG00000029001
ENSMUSG00000007021
ENSMUSG00000024423
ENSMUSG00000032101
ENSMUSG00000072825
ENSMUSG00000020261
ENSMUSG00000033849
ENSMUSG00000003072
ENSMUSG00000027581
ENSMUSG00000023456
ENSMUSG00000049760
ENSMUSG00000022075
ENSMUSG00000029603
ENSMUSG00000040649
ENSMUSG00000039126
ENSMUSG00000008855
ENSMUSG00000033307
ENSMUSG00000053141
ENSMUSG00000060371
ENSMUSG00000059713
ENSMUSG00000032199
ENSMUSG00000007987
ENSMUSG00000003500
ENSMUSG00000054034
ENSMUSG00000048988
ENSMUSG00000025212
ENSMUSG00000037579
ENSMUSG00000072214
ENSMUSG00000040794
ENSMUSG00000015709
ENSMUSG00000058013
ENSMUSG00000024962
ENSMUSG00000005045
ENSMUSG00000022442
ENSMUSG00000111977
ENSMUSG00000004849
ENSMUSG00000084883
ENSMUSG00000021194
ENSMUSG00000096188
ENSMUSG00000030086
ENSMUSG00000025647
ENSMUSG00000024479
ENSMUSG00000033578
ENSMUSG00000035596
ENSMUSG00000022415
ENSMUSG00000072966
ENSMUSG00000026514
ENSMUSG00000043388
ENSMUSG00000029101
ENSMUSG00000033152
ENSMUSG00000042453
ENSMUSG00000002768
ENSMUSG00000071658
ENSMUSG00000031409
ENSMUSG00000019923
ENSMUSG00000034926
ENSMUSG00000017978
ENSMUSG00000000308
ENSMUSG00000001056
ENSMUSG00000049422
ENSMUSG00000034744
ENSMUSG00000063065
ENSMUSG00000026834
ENSMUSG00000073433
ENSMUSG00000021700
ENSMUSG00000004366
ENSMUSG00000006576
ENSMUSG00000031897
ENSMUSG00000036766
ENSMUSG00000031837
ENSMUSG00000026930
ENSMUSG00000033256
ENSMUSG00000042532
ENSMUSG00000038305
ENSMUSG00000026890
ENSMUSG00000027602
ENSMUSG00000074649
ENSMUSG00000079593
ENSMUSG00000026603
ENSMUSG00000062380
ENSMUSG00000071076
ENSMUSG00000072640
ENSMUSG00000027834
ENSMUSG00000036306
ENSMUSG00000029408
ENSMUSG00000034981
ENSMUSG00000032076
ENSMUSG00000068566
ENSMUSG00000027298
ENSMUSG00000027327
ENSMUSG00000030272
ENSMUSG00000029330
ENSMUSG00000029602
ENSMUSG00000004151
ENSMUSG00000007207
ENSMUSG00000029059
ENSMUSG00000038530
ENSMUSG00000035226
ENSMUSG00000026193
ENSMUSG00000040133
ENSMUSG00000051497
ENSMUSG00000034891
ENSMUSG00000019590
ENSMUSG00000021259
ENSMUSG00000036452
ENSMUSG00000041708
ENSMUSG00000070858
ENSMUSG00000058740
ENSMUSG00000033707
ENSMUSG00000020176
ENSMUSG00000041119
ENSMUSG00000022523
ENSMUSG00000031841
ENSMUSG00000018012
ENSMUSG00000028546
ENSMUSG00000036466
ENSMUSG00000044216
ENSMUSG00000031772
ENSMUSG00000043439
ENSMUSG00000075592
ENSMUSG00000007944
ENSMUSG00000058624
ENSMUSG00000050222
ENSMUSG00000039195
ENSMUSG00000029108
ENSMUSG00000047045
ENSMUSG00000013846
ENSMUSG00000075334
ENSMUSG00000043843
ENSMUSG00000046999
ENSMUSG00000024937
ENSMUSG00000022935
ENSMUSG00000003271
ENSMUSG00000026259
ENSMUSG00000032503
ENSMUSG00000039579
ENSMUSG00000010066
ENSMUSG00000039706
ENSMUSG00000036617
ENSMUSG00000089762
ENSMUSG00000050069
ENSMUSG00000020253
ENSMUSG00000017466
ENSMUSG00000041889
ENSMUSG00000039661
ENSMUSG00000026688
ENSMUSG00000029161
ENSMUSG00000038602
ENSMUSG00000020042
ENSMUSG00000074923
ENSMUSG00000003354
ENSMUSG00000021303
ENSMUSG00000038860
ENSMUSG00000079056
ENSMUSG00000021779
ENSMUSG00000032224
ENSMUSG00000029185
ENSMUSG00000039059
ENSMUSG00000025475
ENSMUSG00000063796
ENSMUSG00000051726
ENSMUSG00000047787
ENSMUSG00000050511
ENSMUSG00000021587
ENSMUSG00000047261
ENSMUSG00000025572
ENSMUSG00000021534
ENSMUSG00000064065
ENSMUSG00000066705
ENSMUSG00000063626
ENSMUSG00000035131
ENSMUSG00000027895
ENSMUSG00000026826
ENSMUSG00000062184
ENSMUSG00000053166
ENSMUSG00000079523
ENSMUSG00000062300
ENSMUSG00000116081
ENSMUSG00000034687
ENSMUSG00000020937
ENSMUSG00000074575
ENSMUSG00000076258
ENSMUSG00000038026
ENSMUSG00000027978
ENSMUSG00000035314
ENSMUSG00000035431
ENSMUSG00000034310
ENSMUSG00000028832
ENSMUSG00000019890
ENSMUSG00000020085
ENSMUSG00000001300
ENSMUSG00000031343
ENSMUSG00000026437
ENSMUSG00000025739
ENSMUSG00000022372
ENSMUSG00000042846
ENSMUSG00000024713
ENSMUSG00000046321
ENSMUSG00000030748
ENSMUSG00000058498
ENSMUSG00000086118
ENSMUSG00000026077
ENSMUSG00000035576
ENSMUSG00000000792
ENSMUSG00000115783
ENSMUSG00000084890
ENSMUSG00000003411
ENSMUSG00000031972
ENSMUSG00000024256
ENSMUSG00000006342
ENSMUSG00000032492
ENSMUSG00000039179
ENSMUSG00000058396
ENSMUSG00000082286
ENSMUSG00000036856
ENSMUSG00000022235
ENSMUSG00000037362
ENSMUSG00000033063
ENSMUSG00000022246
ENSMUSG00000053093
ENSMUSG00000024211
ENSMUSG00000035274
ENSMUSG00000021032
ENSMUSG00000024990
ENSMUSG00000038760
ENSMUSG00000048001
ENSMUSG00000039457
ENSMUSG00000048905
ENSMUSG00000038112
ENSMUSG00000114469
ENSMUSG00000051920
ENSMUSG00000025400
ENSMUSG00000118401
ENSMUSG00000009376
ENSMUSG00000046719
ENSMUSG00000070803
ENSMUSG00000040016
ENSMUSG00000096255
ENSMUSG00000037474
ENSMUSG00000057058
ENSMUSG00000013584
ENSMUSG00000055523
ENSMUSG00000037469
ENSMUSG00000035000
ENSMUSG00000031380
ENSMUSG00000031355
ENSMUSG00000049241
ENSMUSG00000110924
ENSMUSG00000038115
ENSMUSG00000028602
ENSMUSG00000030109
ENSMUSG00000021478
ENSMUSG00000004885
ENSMUSG00000026822
ENSMUSG00000051985
ENSMUSG00000031654
ENSMUSG00000027318
ENSMUSG00000023484
ENSMUSG00000000303
ENSMUSG00000030792
ENSMUSG00000068696
ENSMUSG00000038775
ENSMUSG00000041559
ENSMUSG00000024650
ENSMUSG00000054986
ENSMUSG00000026247
ENSMUSG00000010122
ENSMUSG00000074489
ENSMUSG00000005087
ENSMUSG00000030048
ENSMUSG00000026414
ENSMUSG00000030669
ENSMUSG00000106539
ENSMUSG00000019929
ENSMUSG00000097248
ENSMUSG00000030108
ENSMUSG00000026479
ENSMUSG00000030559
ENSMUSG00000036357
ENSMUSG00000061878
ENSMUSG00000039714
ENSMUSG00000037279
ENSMUSG00000020067
ENSMUSG00000015090
ENSMUSG00000075707
ENSMUSG00000019997
ENSMUSG00000040856
ENSMUSG00000059898
ENSMUSG00000006014
ENSMUSG00000020173
ENSMUSG00000040258
ENSMUSG00000006457
ENSMUSG00000074899
ENSMUSG00000091243
ENSMUSG00000046182
ENSMUSG00000040605
ENSMUSG00000053819
ENSMUSG00000063564
ENSMUSG00000028172
ENSMUSG00000021278
ENSMUSG00000030123
ENSMUSG00000024517
ENSMUSG00000101939
ENSMUSG00000098027
ENSMUSG00000059203
ENSMUSG00000027568
ENSMUSG00000037254
ENSMUSG00000017446
ENSMUSG00000047963
ENSMUSG00000061535
ENSMUSG00000028661
ENSMUSG00000035355
ENSMUSG00000029334
ENSMUSG00000032033
ENSMUSG00000072812
ENSMUSG00000024846
ENSMUSG00000026712
ENSMUSG00000056972
ENSMUSG00000055775
ENSMUSG00000044177
ENSMUSG00000029154
ENSMUSG00000041954
ENSMUSG00000029335
ENSMUSG00000039252
ENSMUSG00000021223
ENSMUSG00000035112
ENSMUSG00000029843
ENSMUSG00000025161
ENSMUSG00000058806
ENSMUSG00000015843
ENSMUSG00000030898
ENSMUSG00000046761
ENSMUSG00000013766
ENSMUSG00000058626
ENSMUSG00000045648
ENSMUSG00000045377
ENSMUSG00000044361
ENSMUSG00000033715
ENSMUSG00000072487
ENSMUSG00000025491
ENSMUSG00000008999
ENSMUSG00000103477
ENSMUSG00000019312
ENSMUSG00000069911
ENSMUSG00000066652
ENSMUSG00000053004
ENSMUSG00000042115
ENSMUSG00000022076
ENSMUSG00000032172
ENSMUSG00000087128
ENSMUSG00000044017
ENSMUSG00000090069
ENSMUSG00000034684
ENSMUSG00000029304
ENSMUSG00000073877
ENSMUSG00000027356
ENSMUSG00000103770
ENSMUSG00000111348
ENSMUSG00000017417
ENSMUSG00000046618
ENSMUSG00000034009
ENSMUSG00000086606
ENSMUSG00000040310
ENSMUSG00000047907
ENSMUSG00000097305
ENSMUSG00000115591
ENSMUSG00000045555
ENSMUSG00000070644
ENSMUSG00000096780
ENSMUSG00000054855
ENSMUSG00000105700
ENSMUSG00000091955
ENSMUSG00000031273
ENSMUSG00000030092
ENSMUSG00000031861
ENSMUSG00000046341
ENSMUSG00000045314
ENSMUSG00000067736
ENSMUSG00000096974
ENSMUSG00000037973
ENSMUSG00000079669
ENSMUSG00000003665
ENSMUSG00000048483
ENSMUSG00000060579
ENSMUSG00000028717
ENSMUSG00000066197
ENSMUSG00000056055
ENSMUSG00000031465
ENSMUSG00000073530
ENSMUSG00000020241
ENSMUSG00000048583
ENSMUSG00000061086
ENSMUSG00000018339
ENSMUSG00000030551
ENSMUSG00000032372
ENSMUSG00000030717
ENSMUSG00000060445
ENSMUSG00000021217
ENSMUSG00000000126
ENSMUSG00000112763
ENSMUSG00000100303
ENSMUSG00000020061
ENSMUSG00000047643
ENSMUSG00000085584
ENSMUSG00000107277
ENSMUSG00000018459
ENSMUSG00000006218
ENSMUSG00000100417
ENSMUSG00000067578
ENSMUSG00000113121
ENSMUSG00000060591
ENSMUSG00000058400
ENSMUSG00000028197
ENSMUSG00000026463
ENSMUSG00000048138
ENSMUSG00000022768
ENSMUSG00000097610
ENSMUSG00000074001
ENSMUSG00000020857
ENSMUSG00000020473
ENSMUSG00000027577
ENSMUSG00000104969
ENSMUSG00000034295
ENSMUSG00000069132
ENSMUSG00000001119
ENSMUSG00000040212
ENSMUSG00000049148
ENSMUSG00000012017
ENSMUSG00000102997
ENSMUSG00000032796
ENSMUSG00000086392
ENSMUSG00000020695
ENSMUSG00000036533
ENSMUSG00000047228
ENSMUSG00000045509
ENSMUSG00000037418
ENSMUSG00000058152
ENSMUSG00000027489
ENSMUSG00000018126
ENSMUSG00000022371
ENSMUSG00000040084
ENSMUSG00000113429
ENSMUSG00000047507
ENSMUSG00000041481
ENSMUSG00000067276
ENSMUSG00000062151
ENSMUSG00000116125
ENSMUSG00000040740
ENSMUSG00000045008
ENSMUSG00000042064
ENSMUSG00000048915
ENSMUSG00000024430
ENSMUSG00000030170
ENSMUSG00000036815
ENSMUSG00000028977
ENSMUSG00000048617
ENSMUSG00000054383
ENSMUSG00000024049
ENSMUSG00000028766
ENSMUSG00000042485
ENSMUSG00000005148
ENSMUSG00000038295
ENSMUSG00000042529
ENSMUSG00000024659
ENSMUSG00000000301
ENSMUSG00000041272
ENSMUSG00000026241
ENSMUSG00000027173
ENSMUSG00000040420
ENSMUSG00000033590
ENSMUSG00000049538
ENSMUSG00000069372
ENSMUSG00000000120
ENSMUSG00000089759
ENSMUSG00000029563
ENSMUSG00000039899
ENSMUSG00000031297
ENSMUSG00000026208
ENSMUSG00000038587
ENSMUSG00000020566
ENSMUSG00000056158
ENSMUSG00000087026
ENSMUSG00000021281
ENSMUSG00000031497
ENSMUSG00000040428
ENSMUSG00000020374
ENSMUSG00000087616
ENSMUSG00000022026
ENSMUSG00000054457
ENSMUSG00000019880
ENSMUSG00000036502
ENSMUSG00000061414
ENSMUSG00000022376
ENSMUSG00000087018
ENSMUSG00000103378
ENSMUSG00000035258
ENSMUSG00000020660
ENSMUSG00000048070
ENSMUSG00000034758
ENSMUSG00000105703
ENSMUSG00000025407
ENSMUSG00000026452
ENSMUSG00000029661
ENSMUSG00000064293
ENSMUSG00000029754
ENSMUSG00000045875
ENSMUSG00000035435
ENSMUSG00000044816
ENSMUSG00000001249
ENSMUSG00000031026
ENSMUSG00000113919
ENSMUSG00000040562
ENSMUSG00000020905
ENSMUSG00000020836
ENSMUSG00000042834
ENSMUSG00000037139
ENSMUSG00000038524
ENSMUSG00000028865
ENSMUSG00000024421
ENSMUSG00000075053
ENSMUSG00000059857
ENSMUSG00000117901
ENSMUSG00000005950
ENSMUSG00000027188
ENSMUSG00000038257
ENSMUSG00000004415
ENSMUSG00000051113
ENSMUSG00000032656
ENSMUSG00000028600
ENSMUSG00000037148
ENSMUSG00000033774
ENSMUSG00000037095
ENSMUSG00000109372
ENSMUSG00000079654
ENSMUSG00000032419
ENSMUSG00000038457
ENSMUSG00000037653
ENSMUSG00000032511
ENSMUSG00000037406
ENSMUSG00000046352
ENSMUSG00000105922
ENSMUSG00000078302
ENSMUSG00000085067
ENSMUSG00000117465
ENSMUSG00000033966
ENSMUSG00000046844
ENSMUSG00000018819
ENSMUSG00000093910
ENSMUSG00000036198
ENSMUSG00000048965
ENSMUSG00000061298
ENSMUSG00000059493
ENSMUSG00000028626
ENSMUSG00000024008
ENSMUSG00000085007
ENSMUSG00000035429
ENSMUSG00000014747
ENSMUSG00000079022
ENSMUSG00000035262
ENSMUSG00000040972
ENSMUSG00000092035
ENSMUSG00000029875
ENSMUSG00000087231
ENSMUSG00000033633
ENSMUSG00000025888
ENSMUSG00000112390
ENSMUSG00000102386
ENSMUSG00000021219
ENSMUSG00000029516
ENSMUSG00000029163
ENSMUSG00000051146
ENSMUSG00000051262
ENSMUSG00000053164
ENSMUSG00000001506
ENSMUSG00000036334
ENSMUSG00000079339
ENSMUSG00000039349
ENSMUSG00000074259
ENSMUSG00000066842
ENSMUSG00000036814
ENSMUSG00000019906
ENSMUSG00000043192
ENSMUSG00000042724
ENSMUSG00000030047
ENSMUSG00000030352
ENSMUSG00000115867
ENSMUSG00000029868
ENSMUSG00000034282
ENSMUSG00000025213
ENSMUSG00000020908
ENSMUSG00000031210
ENSMUSG00000032609
ENSMUSG00000023345
ENSMUSG00000039903
ENSMUSG00000085181
ENSMUSG00000047363
ENSMUSG00000097825
ENSMUSG00000006369
ENSMUSG00000092448
ENSMUSG00000041552
ENSMUSG00000046818
ENSMUSG00000056771
ENSMUSG00000043659
ENSMUSG00000074517
ENSMUSG00000023795
ENSMUSG00000040767
ENSMUSG00000063239
ENSMUSG00000033717
ENSMUSG00000050390
ENSMUSG00000029314
ENSMUSG00000031283
ENSMUSG00000024647
ENSMUSG00000086555
ENSMUSG00000097083
ENSMUSG00000087466
ENSMUSG00000040152
ENSMUSG00000034226
ENSMUSG00000057246
ENSMUSG00000023927
ENSMUSG00000050840
ENSMUSG00000028631
ENSMUSG00000022766
ENSMUSG00000034361
ENSMUSG00000063594
ENSMUSG00000039488
ENSMUSG00000028906
ENSMUSG00000021136
ENSMUSG00000048281
ENSMUSG00000020592
ENSMUSG00000073607
ENSMUSG00000000560
ENSMUSG00000063804
ENSMUSG00000035184
ENSMUSG00000017007
ENSMUSG00000067594
ENSMUSG00000090958
ENSMUSG00000034485
ENSMUSG00000048126
ENSMUSG00000049122
ENSMUSG00000034768
ENSMUSG00000061702
ENSMUSG00000035773
ENSMUSG00000104011
ENSMUSG00000108917
ENSMUSG00000019772
ENSMUSG00000028044
ENSMUSG00000103009
ENSMUSG00000062991
ENSMUSG00000115049
ENSMUSG00000033061
ENSMUSG00000115729
ENSMUSG00000064247
ENSMUSG00000049985
ENSMUSG00000027840
ENSMUSG00000098202
ENSMUSG00000042761
ENSMUSG00000040875
ENSMUSG00000100594
ENSMUSG00000063446
ENSMUSG00000025795
ENSMUSG00000017897
ENSMUSG00000040536
ENSMUSG00000062252
ENSMUSG00000019768
ENSMUSG00000020701
ENSMUSG00000073565
ENSMUSG00000026837
ENSMUSG00000023046
ENSMUSG00000030157
ENSMUSG00000033249
ENSMUSG00000020877
ENSMUSG00000039620
ENSMUSG00000047735
ENSMUSG00000037977
ENSMUSG00000020672
ENSMUSG00000021822
ENSMUSG00000070469
ENSMUSG00000053560
ENSMUSG00000039323
ENSMUSG00000085218
ENSMUSG00000097466
ENSMUSG00000005447
ENSMUSG00000089665
ENSMUSG00000109095
ENSMUSG00000085704
ENSMUSG00000087523
ENSMUSG00000035504
ENSMUSG00000030589
ENSMUSG00000043313
ENSMUSG00000031558
ENSMUSG00000097187
ENSMUSG00000042514
ENSMUSG00000004105
ENSMUSG00000062980
ENSMUSG00000022419
ENSMUSG00000078185
ENSMUSG00000022512
ENSMUSG00000039385
ENSMUSG00000084830
ENSMUSG00000047904
ENSMUSG00000020354
ENSMUSG00000048387
ENSMUSG00000044499
ENSMUSG00000112096
ENSMUSG00000060314
ENSMUSG00000050022
ENSMUSG00000095681
ENSMUSG00000049191
ENSMUSG00000040495
ENSMUSG00000100252
ENSMUSG00000086328
ENSMUSG00000078117
ENSMUSG00000045179
ENSMUSG00000097515
ENSMUSG00000026604
ENSMUSG00000040557
ENSMUSG00000059013
ENSMUSG00000021773
ENSMUSG00000000901
ENSMUSG00000046550
ENSMUSG00000030834
ENSMUSG00000030074
ENSMUSG00000052921
ENSMUSG00000019359
ENSMUSG00000030917
ENSMUSG00000041642
ENSMUSG00000001985
ENSMUSG00000005357
ENSMUSG00000020216
ENSMUSG00000038718
ENSMUSG00000105814
ENSMUSG00000030500
ENSMUSG00000062561
ENSMUSG00000115186
ENSMUSG00000102692
ENSMUSG00000030924
ENSMUSG00000046854
ENSMUSG00000087535
ENSMUSG00000014633
ENSMUSG00000021294
ENSMUSG00000026389
ENSMUSG00000035121
ENSMUSG00000115138
ENSMUSG00000030785
ENSMUSG00000018830
ENSMUSG00000031576
ENSMUSG00000039208
ENSMUSG00000059645
ENSMUSG00000026840
ENSMUSG00000043556
ENSMUSG00000055653
ENSMUSG00000053113
ENSMUSG00000046613
ENSMUSG00000039942
ENSMUSG00000117172
ENSMUSG00000031543
ENSMUSG00000020953
ENSMUSG00000074652
ENSMUSG00000050410
ENSMUSG00000039481
ENSMUSG00000072763
ENSMUSG00000032968
ENSMUSG00000030043
ENSMUSG00000025665
ENSMUSG00000029718
ENSMUSG00000000058
ENSMUSG00000033278
ENSMUSG00000021260
ENSMUSG00000026211
ENSMUSG00000073805
ENSMUSG00000043336
ENSMUSG00000048612
ENSMUSG00000059361
ENSMUSG00000050830
ENSMUSG00000022123
ENSMUSG00000022816
ENSMUSG00000035439
ENSMUSG00000091318
ENSMUSG00000026610
ENSMUSG00000034161
ENSMUSG00000085039
ENSMUSG00000039062
ENSMUSG00000051043
ENSMUSG00000078867
ENSMUSG00000058743
ENSMUSG00000027955
ENSMUSG00000002944
ENSMUSG00000118502
ENSMUSG00000106446
ENSMUSG00000020766
ENSMUSG00000073207
ENSMUSG00000041000
ENSMUSG00000068551
ENSMUSG00000052613
ENSMUSG00000086231
ENSMUSG00000031958
ENSMUSG00000050666
ENSMUSG00000042589
ENSMUSG00000042807
ENSMUSG00000032271
ENSMUSG00000032456
ENSMUSG00000053111
ENSMUSG00000027965
ENSMUSG00000073705
ENSMUSG00000021255
ENSMUSG00000085971
ENSMUSG00000015879
ENSMUSG00000026956
ENSMUSG00000050737
ENSMUSG00000028883
ENSMUSG00000044646
ENSMUSG00000030220
ENSMUSG00000020940
ENSMUSG00000062753
ENSMUSG00000030110
ENSMUSG00000006154
ENSMUSG00000035277
ENSMUSG00000062210
ENSMUSG00000036699
ENSMUSG00000074607
ENSMUSG00000036867
ENSMUSG00000020131
ENSMUSG00000041782
ENSMUSG00000051184
ENSMUSG00000034023
ENSMUSG00000022661
ENSMUSG00000026347
ENSMUSG00000048826
ENSMUSG00000034664
ENSMUSG00000040552
ENSMUSG00000037370
ENSMUSG00000096936
ENSMUSG00000097177
ENSMUSG00000035835
ENSMUSG00000012819
ENSMUSG00000027324
ENSMUSG00000026972
ENSMUSG00000100213
ENSMUSG00000036972
ENSMUSG00000000552
ENSMUSG00000026312
ENSMUSG00000073002
ENSMUSG00000074500
ENSMUSG00000036578
ENSMUSG00000020831
ENSMUSG00000067872
ENSMUSG00000056900
ENSMUSG00000091994
ENSMUSG00000074281
ENSMUSG00000053783
ENSMUSG00000024610
ENSMUSG00000028337
ENSMUSG00000033361
ENSMUSG00000071379
ENSMUSG00000038807
ENSMUSG00000034459
ENSMUSG00000052301
ENSMUSG00000064201
ENSMUSG00000021366
ENSMUSG00000083992
ENSMUSG00000027560
ENSMUSG00000036834
ENSMUSG00000036639
ENSMUSG00000070601
ENSMUSG00000021743
ENSMUSG00000041261
ENSMUSG00000039474
ENSMUSG00000029168
ENSMUSG00000050138
ENSMUSG00000057722
ENSMUSG00000045659
ENSMUSG00000112639
ENSMUSG00000049511
ENSMUSG00000079671
ENSMUSG00000102413
ENSMUSG00000056214
ENSMUSG00000029551
ENSMUSG00000031548
ENSMUSG00000021647
ENSMUSG00000030862
ENSMUSG00000041147
ENSMUSG00000064307
ENSMUSG00000020805
ENSMUSG00000061171
ENSMUSG00000023911
ENSMUSG00000002308
ENSMUSG00000046402
ENSMUSG00000026471
ENSMUSG00000041380
ENSMUSG00000034755
ENSMUSG00000037499
ENSMUSG00000070044
ENSMUSG00000028864
ENSMUSG00000021728
ENSMUSG00000028545
ENSMUSG00000027107
ENSMUSG00000003617
ENSMUSG00000045930
ENSMUSG00000022150
ENSMUSG00000070366
ENSMUSG00000029135
ENSMUSG00000083716
ENSMUSG00000031478
ENSMUSG00000032942
ENSMUSG00000047992
ENSMUSG00000029674
ENSMUSG00000005973
ENSMUSG00000027971
ENSMUSG00000025905
ENSMUSG00000054958
ENSMUSG00000019437
ENSMUSG00000102729
ENSMUSG00000096883
ENSMUSG00000024027
ENSMUSG00000103103
ENSMUSG00000032297
ENSMUSG00000085072
ENSMUSG00000024378
ENSMUSG00000006641
ENSMUSG00000005716
ENSMUSG00000015980
ENSMUSG00000042743
ENSMUSG00000038354
ENSMUSG00000111594
ENSMUSG00000081051
ENSMUSG00000048647
ENSMUSG00000027490
ENSMUSG00000089809
ENSMUSG00000039304
ENSMUSG00000050211
ENSMUSG00000027434
ENSMUSG00000043639
ENSMUSG00000023885
ENSMUSG00000016494
ENSMUSG00000046959
ENSMUSG00000093436
ENSMUSG00000044770
ENSMUSG00000040616
ENSMUSG00000022537
ENSMUSG00000004698
ENSMUSG00000039057
ENSMUSG00000018537
ENSMUSG00000044365
ENSMUSG00000035829
ENSMUSG00000054871
ENSMUSG00000044022
ENSMUSG00000066721
ENSMUSG00000039824
ENSMUSG00000022577
ENSMUSG00000031825
ENSMUSG00000107019
ENSMUSG00000031970
ENSMUSG00000103713
ENSMUSG00000031139
ENSMUSG00000067215
ENSMUSG00000031323
ENSMUSG00000038007
ENSMUSG00000020381
ENSMUSG00000111325
ENSMUSG00000070287
ENSMUSG00000097216
ENSMUSG00000021263
ENSMUSG00000020205
ENSMUSG00000118029
ENSMUSG00000025735
ENSMUSG00000106928
ENSMUSG00000043311
ENSMUSG00000096956
ENSMUSG00000044562
ENSMUSG00000026765
ENSMUSG00000094002
ENSMUSG00000019158
ENSMUSG00000044881
ENSMUSG00000003134
ENSMUSG00000097960
ENSMUSG00000032649
ENSMUSG00000046834
ENSMUSG00000022307
ENSMUSG00000078440
ENSMUSG00000002012
ENSMUSG00000017817
ENSMUSG00000004902
ENSMUSG00000026456
ENSMUSG00000091002
ENSMUSG00000027371
ENSMUSG00000096221
ENSMUSG00000018470
ENSMUSG00000052026
ENSMUSG00000001313
ENSMUSG00000075224
ENSMUSG00000043483
ENSMUSG00000021186
ENSMUSG00000024798
ENSMUSG00000050105
ENSMUSG00000001918
ENSMUSG00000041653
ENSMUSG00000042116
ENSMUSG00000068758
ENSMUSG00000030029
ENSMUSG00000078235
ENSMUSG00000019865
ENSMUSG00000051736
ENSMUSG00000113662
ENSMUSG00000097040
ENSMUSG00000070867
ENSMUSG00000043633
ENSMUSG00000042293
ENSMUSG00000002997
ENSMUSG00000025207
ENSMUSG00000044024
ENSMUSG00000028066
ENSMUSG00000073102
ENSMUSG00000019853
ENSMUSG00000032417
ENSMUSG00000061046
ENSMUSG00000024208
ENSMUSG00000018405
ENSMUSG00000020327
ENSMUSG00000045034
ENSMUSG00000033615
ENSMUSG00000040710
ENSMUSG00000029591
ENSMUSG00000029769
ENSMUSG00000020090
ENSMUSG00000036545
ENSMUSG00000039137
ENSMUSG00000033854
ENSMUSG00000060860
ENSMUSG00000062372
ENSMUSG00000107655
ENSMUSG00000026940
ENSMUSG00000044258
ENSMUSG00000018589
ENSMUSG00000030093
ENSMUSG00000053198
ENSMUSG00000028179
ENSMUSG00000069114
ENSMUSG00000039004
ENSMUSG00000022054
ENSMUSG00000071252
ENSMUSG00000020467
ENSMUSG00000049562
ENSMUSG00000017491
ENSMUSG00000025533
ENSMUSG00000092090
ENSMUSG00000024736
ENSMUSG00000020553
ENSMUSG00000033029
ENSMUSG00000097636
ENSMUSG00000043822
ENSMUSG00000058290
ENSMUSG00000038233
ENSMUSG00000031872
ENSMUSG00000102018
ENSMUSG00000041378
ENSMUSG00000000811
ENSMUSG00000035594
ENSMUSG00000070695
ENSMUSG00000110070
ENSMUSG00000055471
ENSMUSG00000030030
ENSMUSG00000023328
ENSMUSG00000064080
ENSMUSG00000058173
ENSMUSG00000021273
ENSMUSG00000032648
ENSMUSG00000070564
ENSMUSG00000053137
ENSMUSG00000021363
ENSMUSG00000023064
ENSMUSG00000050295
ENSMUSG00000047656
ENSMUSG00000044176
ENSMUSG00000034796
ENSMUSG00000046378
ENSMUSG00000029755
ENSMUSG00000021390
ENSMUSG00000068062
ENSMUSG00000096938
ENSMUSG00000085457
ENSMUSG00000030303
ENSMUSG00000028464
ENSMUSG00000107002
ENSMUSG00000016503
ENSMUSG00000022375
ENSMUSG00000026321
ENSMUSG00000046229
ENSMUSG00000042961
ENSMUSG00000021139
ENSMUSG00000056394
ENSMUSG00000025892
ENSMUSG00000040690
ENSMUSG00000002771
ENSMUSG00000083284
ENSMUSG00000078137
ENSMUSG00000028958
ENSMUSG00000042842
ENSMUSG00000108228
ENSMUSG00000037892
ENSMUSG00000042215
ENSMUSG00000110529
ENSMUSG00000002058
ENSMUSG00000037594
ENSMUSG00000070604
ENSMUSG00000060671
ENSMUSG00000084845
ENSMUSG00000016179
ENSMUSG00000032239
ENSMUSG00000071531
ENSMUSG00000041444
ENSMUSG00000033295
ENSMUSG00000040061
ENSMUSG00000031170
ENSMUSG00000062031
ENSMUSG00000064125
ENSMUSG00000029167
ENSMUSG00000056004
ENSMUSG00000031015
ENSMUSG00000020641
ENSMUSG00000017493
ENSMUSG00000029090
ENSMUSG00000087651
ENSMUSG00000004626
ENSMUSG00000031158
ENSMUSG00000059824
ENSMUSG00000054459
ENSMUSG00000047606
ENSMUSG00000039313
ENSMUSG00000023411
ENSMUSG00000033949
ENSMUSG00000020930
ENSMUSG00000020396
ENSMUSG00000033910
ENSMUSG00000028373
ENSMUSG00000029552
ENSMUSG00000036218
ENSMUSG00000078439
ENSMUSG00000062542
ENSMUSG00000077637
ENSMUSG00000029162
ENSMUSG00000020080
ENSMUSG00000055963
ENSMUSG00000073771
ENSMUSG00000100706
ENSMUSG00000020737
ENSMUSG00000099964
ENSMUSG00000024064
ENSMUSG00000034786
ENSMUSG00000085998
ENSMUSG00000021301
ENSMUSG00000104435
ENSMUSG00000033788
ENSMUSG00000050730
ENSMUSG00000049036
ENSMUSG00000049265
ENSMUSG00000036882
ENSMUSG00000061393
ENSMUSG00000008384
ENSMUSG00000009731
ENSMUSG00000040659
ENSMUSG00000103707
ENSMUSG00000032038
ENSMUSG00000034993
ENSMUSG00000021606
ENSMUSG00000028773
ENSMUSG00000024500
ENSMUSG00000023391
ENSMUSG00000024776
ENSMUSG00000074802
ENSMUSG00000097431
ENSMUSG00000028051
ENSMUSG00000096039
ENSMUSG00000024036
ENSMUSG00000034371
ENSMUSG00000039395
ENSMUSG00000041939
ENSMUSG00000019303
ENSMUSG00000055373
ENSMUSG00000024696
ENSMUSG00000019139
ENSMUSG00000010307
ENSMUSG00000051515
ENSMUSG00000066090
ENSMUSG00000026098
ENSMUSG00000011256
ENSMUSG00000027210
ENSMUSG00000040466
ENSMUSG00000071654
ENSMUSG00000015217
ENSMUSG00000053574
ENSMUSG00000062309
ENSMUSG00000019539
ENSMUSG00000066189
ENSMUSG00000021591
ENSMUSG00000020892
ENSMUSG00000038331
ENSMUSG00000038366
ENSMUSG00000051518
ENSMUSG00000054428
ENSMUSG00000023809
ENSMUSG00000110841
ENSMUSG00000052584
ENSMUSG00000106743
ENSMUSG00000027524
ENSMUSG00000042826
ENSMUSG00000027270
ENSMUSG00000043067
ENSMUSG00000021994
ENSMUSG00000032355
ENSMUSG00000050394
ENSMUSG00000113184
ENSMUSG00000007721
ENSMUSG00000055214
ENSMUSG00000051617
ENSMUSG00000107826
ENSMUSG00000019775
ENSMUSG00000074227
ENSMUSG00000051537
ENSMUSG00000031391
ENSMUSG00000054708
ENSMUSG00000032402
ENSMUSG00000002661
ENSMUSG00000087528
ENSMUSG00000023048
ENSMUSG00000114210
ENSMUSG00000050447
ENSMUSG00000024790
ENSMUSG00000005043
ENSMUSG00000001435
ENSMUSG00000001288
ENSMUSG00000029404
ENSMUSG00000068859
ENSMUSG00000031932
ENSMUSG00000037010
ENSMUSG00000056553
ENSMUSG00000013822
ENSMUSG00000057969
ENSMUSG00000036820
ENSMUSG00000091387
ENSMUSG00000008167
ENSMUSG00000038402
ENSMUSG00000036103
ENSMUSG00000014243
ENSMUSG00000073733
ENSMUSG00000025854
ENSMUSG00000037428
ENSMUSG00000038347
ENSMUSG00000027425
ENSMUSG00000026707
ENSMUSG00000078495
ENSMUSG00000038545
ENSMUSG00000012126
ENSMUSG00000049411
ENSMUSG00000042608
ENSMUSG00000020363
ENSMUSG00000044390
ENSMUSG00000034591
ENSMUSG00000041263
ENSMUSG00000073678
ENSMUSG00000087269
ENSMUSG00000027163
ENSMUSG00000032946
ENSMUSG00000030605
ENSMUSG00000087366
ENSMUSG00000050721
ENSMUSG00000041445
ENSMUSG00000002580
ENSMUSG00000026365
ENSMUSG00000029228
ENSMUSG00000028758
ENSMUSG00000035934
ENSMUSG00000041199
ENSMUSG00000060600
ENSMUSG00000039106
ENSMUSG00000028701
ENSMUSG00000084880
ENSMUSG00000056596
ENSMUSG00000047878
ENSMUSG00000030814
ENSMUSG00000020151
ENSMUSG00000031371
ENSMUSG00000059534
ENSMUSG00000001507
ENSMUSG00000086779
ENSMUSG00000015702
ENSMUSG00000034685
ENSMUSG00000041774
ENSMUSG00000037214
ENSMUSG00000003348
ENSMUSG00000016252
ENSMUSG00000027314
ENSMUSG00000033735
ENSMUSG00000047221
ENSMUSG00000059401
ENSMUSG00000086496
ENSMUSG00000003531
ENSMUSG00000031860
ENSMUSG00000035279
ENSMUSG00000041907
ENSMUSG00000035783
ENSMUSG00000037771
ENSMUSG00000031901
ENSMUSG00000047767
ENSMUSG00000055430
ENSMUSG00000023991
ENSMUSG00000020728
ENSMUSG00000022972
ENSMUSG00000035595
ENSMUSG00000039081
ENSMUSG00000041623
ENSMUSG00000085925
ENSMUSG00000001751
ENSMUSG00000039735
ENSMUSG00000031239
ENSMUSG00000091509
ENSMUSG00000045064
ENSMUSG00000087305
ENSMUSG00000041035
ENSMUSG00000107879
ENSMUSG00000024118
ENSMUSG00000051989
ENSMUSG00000000305
ENSMUSG00000109814
ENSMUSG00000037278
ENSMUSG00000026360
ENSMUSG00000087301
ENSMUSG00000076281
ENSMUSG00000025202
ENSMUSG00000025732
ENSMUSG00000090626
ENSMUSG00000027435
ENSMUSG00000034278
ENSMUSG00000032482
ENSMUSG00000027293
ENSMUSG00000025875
ENSMUSG00000001260
ENSMUSG00000001520
ENSMUSG00000050558
ENSMUSG00000025723
ENSMUSG00000047843
ENSMUSG00000039278
ENSMUSG00000022894
ENSMUSG00000015745
ENSMUSG00000023017
ENSMUSG00000008090
ENSMUSG00000026939
ENSMUSG00000110404
ENSMUSG00000042737
ENSMUSG00000042182
ENSMUSG00000030688
ENSMUSG00000019256
ENSMUSG00000032036
ENSMUSG00000032507
ENSMUSG00000025731
ENSMUSG00000028266
ENSMUSG00000023968
ENSMUSG00000025870
ENSMUSG00000022571
ENSMUSG00000034842
ENSMUSG00000022490
ENSMUSG00000032567
ENSMUSG00000062960
ENSMUSG00000084790
ENSMUSG00000103947
ENSMUSG00000028007
ENSMUSG00000053297
ENSMUSG00000042195
ENSMUSG00000026814
ENSMUSG00000091811
ENSMUSG00000057103
ENSMUSG00000070720
ENSMUSG00000057615
ENSMUSG00000033773
ENSMUSG00000021730
ENSMUSG00000003752
ENSMUSG00000004637
ENSMUSG00000037259
ENSMUSG00000027849
ENSMUSG00000033857
ENSMUSG00000051098
ENSMUSG00000028445
ENSMUSG00000033007
ENSMUSG00000044042
ENSMUSG00000048215
ENSMUSG00000056870
ENSMUSG00000028803
ENSMUSG00000103793
ENSMUSG00000047155
ENSMUSG00000034793
ENSMUSG00000106396
ENSMUSG00000025141
ENSMUSG00000045201
ENSMUSG00000024063
ENSMUSG00000046711
ENSMUSG00000074476
ENSMUSG00000022560
ENSMUSG00000027397
ENSMUSG00000117729
ENSMUSG00000040037
ENSMUSG00000036273
ENSMUSG00000032298
ENSMUSG00000075020
ENSMUSG00000021185
ENSMUSG00000055415
ENSMUSG00000045257
ENSMUSG00000090210
ENSMUSG00000043165
ENSMUSG00000036196
ENSMUSG00000019876
ENSMUSG00000075270
ENSMUSG00000033434
ENSMUSG00000113835
ENSMUSG00000020427
ENSMUSG00000063229
ENSMUSG00000018585
ENSMUSG00000052684
ENSMUSG00000041695
ENSMUSG00000022840
ENSMUSG00000014294
ENSMUSG00000030225
ENSMUSG00000023266
ENSMUSG00000031217
ENSMUSG00000043419
ENSMUSG00000006930
ENSMUSG00000038893
ENSMUSG00000028416
ENSMUSG00000038690
ENSMUSG00000025464
ENSMUSG00000050989
ENSMUSG00000038605
ENSMUSG00000021541
ENSMUSG00000060429
ENSMUSG00000107810
ENSMUSG00000037820
ENSMUSG00000030137
ENSMUSG00000067071
ENSMUSG00000003680
ENSMUSG00000006373
ENSMUSG00000051650
ENSMUSG00000022377
ENSMUSG00000086368
ENSMUSG00000068615
ENSMUSG00000037966
ENSMUSG00000035509
ENSMUSG00000023571
ENSMUSG00000060402
ENSMUSG00000033542
ENSMUSG00000109829
ENSMUSG00000039838
ENSMUSG00000071078
ENSMUSG00000054850
ENSMUSG00000074785
ENSMUSG00000029386
ENSMUSG00000050945
ENSMUSG00000047721
ENSMUSG00000021384
ENSMUSG00000036641
ENSMUSG00000029223
ENSMUSG00000027792
ENSMUSG00000042401
ENSMUSG00000070394
ENSMUSG00000074896
ENSMUSG00000090061
ENSMUSG00000004891
ENSMUSG00000051851
ENSMUSG00000035713
ENSMUSG00000030657
ENSMUSG00000040272
ENSMUSG00000048668
ENSMUSG00000036242
ENSMUSG00000025268
ENSMUSG00000044006
ENSMUSG00000029560
ENSMUSG00000024925
ENSMUSG00000092417
ENSMUSG00000049336
ENSMUSG00000037568
ENSMUSG00000030493
ENSMUSG00000048424
ENSMUSG00000021196
ENSMUSG00000069135
ENSMUSG00000017969
ENSMUSG00000016918
ENSMUSG00000027737
ENSMUSG00000058833
ENSMUSG00000034810
ENSMUSG00000039676
ENSMUSG00000031398
ENSMUSG00000037306
ENSMUSG00000028063
ENSMUSG00000024958
ENSMUSG00000049100
ENSMUSG00000032332
ENSMUSG00000045968
ENSMUSG00000004393
ENSMUSG00000027134
ENSMUSG00000047959
ENSMUSG00000028706
ENSMUSG00000040532
ENSMUSG00000022580
ENSMUSG00000000202
ENSMUSG00000068922
ENSMUSG00000045294
ENSMUSG00000026043
ENSMUSG00000032985
ENSMUSG00000024875
ENSMUSG00000049866
ENSMUSG00000056629
ENSMUSG00000071604
ENSMUSG00000079480
ENSMUSG00000029073
ENSMUSG00000019820
ENSMUSG00000038622
ENSMUSG00000057329
ENSMUSG00000005583
ENSMUSG00000047067
ENSMUSG00000104283
ENSMUSG00000097792
ENSMUSG00000020083
ENSMUSG00000041633
ENSMUSG00000025001
ENSMUSG00000021448
ENSMUSG00000022354
ENSMUSG00000068101
ENSMUSG00000029862
ENSMUSG00000086477
ENSMUSG00000002731
ENSMUSG00000054716
ENSMUSG00000102331
ENSMUSG00000020163
ENSMUSG00000031561
ENSMUSG00000047515
ENSMUSG00000015944
ENSMUSG00000005034
ENSMUSG00000054021
ENSMUSG00000087445
ENSMUSG00000029600
ENSMUSG00000039109
ENSMUSG00000021018
ENSMUSG00000074024
ENSMUSG00000059895
ENSMUSG00000036078
ENSMUSG00000117975
ENSMUSG00000034987
ENSMUSG00000024501
ENSMUSG00000027297
ENSMUSG00000031458
ENSMUSG00000085555
ENSMUSG00000021010
ENSMUSG00000030782
ENSMUSG00000027954
ENSMUSG00000037843
ENSMUSG00000023832
ENSMUSG00000009687
ENSMUSG00000116506
ENSMUSG00000053128
ENSMUSG00000057530
ENSMUSG00000003363
ENSMUSG00000000915
ENSMUSG00000102205
ENSMUSG00000030218
ENSMUSG00000035357
ENSMUSG00000055818
ENSMUSG00000004961
ENSMUSG00000045251
ENSMUSG00000050708
ENSMUSG00000024292
ENSMUSG00000050856
ENSMUSG00000056310
ENSMUSG00000028062
ENSMUSG00000051527
ENSMUSG00000049555
ENSMUSG00000105504
ENSMUSG00000020843
ENSMUSG00000025246
ENSMUSG00000109006
ENSMUSG00000059518
ENSMUSG00000043670
ENSMUSG00000033233
ENSMUSG00000044894
ENSMUSG00000028978
ENSMUSG00000060240
ENSMUSG00000034487
ENSMUSG00000061111
ENSMUSG00000104913
ENSMUSG00000109780
ENSMUSG00000018507
ENSMUSG00000031871
ENSMUSG00000055067
ENSMUSG00000020649
ENSMUSG00000003657
ENSMUSG00000010609
ENSMUSG00000021974
ENSMUSG00000028971
ENSMUSG00000033177
ENSMUSG00000044876
ENSMUSG00000067369
ENSMUSG00000021820
ENSMUSG00000036718
ENSMUSG00000044912
ENSMUSG00000022178
ENSMUSG00000006589
ENSMUSG00000018451
ENSMUSG00000035513
ENSMUSG00000061762
ENSMUSG00000042340
ENSMUSG00000019362
ENSMUSG00000047793
ENSMUSG00000031285
ENSMUSG00000039307
ENSMUSG00000059554
ENSMUSG00000039680
ENSMUSG00000054723
ENSMUSG00000037788
ENSMUSG00000020287
ENSMUSG00000028150
ENSMUSG00000022770
ENSMUSG00000002633
ENSMUSG00000109353
ENSMUSG00000042604
ENSMUSG00000004044
ENSMUSG00000035268
ENSMUSG00000033282
ENSMUSG00000052302
ENSMUSG00000022217
ENSMUSG00000018672
ENSMUSG00000039246
ENSMUSG00000010376
ENSMUSG00000031298
ENSMUSG00000027071
ENSMUSG00000086291
ENSMUSG00000028364
ENSMUSG00000058246
ENSMUSG00000044252
ENSMUSG00000017344
ENSMUSG00000026279
ENSMUSG00000027983
ENSMUSG00000027890
ENSMUSG00000003438
ENSMUSG00000072082
ENSMUSG00000076441
ENSMUSG00000082226
ENSMUSG00000037493
ENSMUSG00000034932
ENSMUSG00000047842
ENSMUSG00000039497
ENSMUSG00000039529
ENSMUSG00000052415
ENSMUSG00000039831
ENSMUSG00000026220
ENSMUSG00000025225
ENSMUSG00000034194
ENSMUSG00000032578
ENSMUSG00000063882
ENSMUSG00000052364
ENSMUSG00000078794
ENSMUSG00000030075
ENSMUSG00000004945
ENSMUSG00000018042
ENSMUSG00000051343
ENSMUSG00000059842
ENSMUSG00000036214
ENSMUSG00000042688
ENSMUSG00000016757
ENSMUSG00000093803
ENSMUSG00000035407
ENSMUSG00000097787
ENSMUSG00000028013
ENSMUSG00000031853
ENSMUSG00000025352
ENSMUSG00000026857
ENSMUSG00000043421
ENSMUSG00000058420
ENSMUSG00000074264
ENSMUSG00000029559
ENSMUSG00000067818
ENSMUSG00000039670
ENSMUSG00000047617
ENSMUSG00000036206
ENSMUSG00000024944
ENSMUSG00000086965
ENSMUSG00000042854
ENSMUSG00000031610
ENSMUSG00000003228
ENSMUSG00000033706
ENSMUSG00000056708
ENSMUSG00000030905
ENSMUSG00000097908
ENSMUSG00000066894
ENSMUSG00000058571
ENSMUSG00000022048
ENSMUSG00000075410
ENSMUSG00000025384
ENSMUSG00000053038
ENSMUSG00000038304
ENSMUSG00000022391
ENSMUSG00000021611
ENSMUSG00000041828
[truncated: 13,626 more rows]
